# Supplementary material for: Single-mitochondrion sequencing uncovers distinct mutational patterns and heteroplasmy landscape in mouse astrocytes and neurons
Source: BMC Biol. 2024 Jul 29;22:162. doi: 10.1186/s12915-024-01953-7 (PMC11287894; doi:10.1186/s12915-024-01953-7)
Supplement: Supplementary file 2 — Additional file 2: Dataset S1. Sample metadata for SMITO dataset. [file 12915_2024_1953_MOESM2_ESM.xlsx]

## Sheet: Sample metadata
SampleID	LibraryID	ExptID	IsolationRCADate	DIVDays	CellType	PlateID	CellID	CellUID	WellMitoBarcode	WellID	MitoID	HasMtDNA	HasPrimers	RCAID	MouseID	Enzyme	HasRCA	IsCtrl
LB1R20P1B_M7	LB1R20P1B	733	2020-08-14	3	Neuron	1	4	Mouse02_Neuron_4	B9--M7	B9	M7	Y	Y	R20	Mouse02	None	Y	N
LB1R20P1B_M9	LB1R20P1B	733	2020-08-14	3	Neuron	1	4	Mouse02_Neuron_4	B11--M9	B11	M9	Y	Y	R20	Mouse02	None	Y	N
LB1R20P1B_M10	LB1R20P1B	733	2020-08-14	3	Neuron	1	4	Mouse02_Neuron_4	B10--M10	B10	M10	Y	Y	R20	Mouse02	None	Y	N
L3R20R23B_M3	L3R20R23B	733	2020-08-14	3	Neuron	1	6	Mouse02_Neuron_6	C1--M3/R20	C1	M3	Y	Y	R20	Mouse02	None	Y	N
L3R20R23B_M4	L3R20R23B	733	2020-08-14	3	Neuron	1	6	Mouse02_Neuron_6	C2--M4/R20	C2	M4	Y	Y	R20	Mouse02	None	Y	N
L3R20R23B_M5	L3R20R23B	733	2020-08-14	3	Neuron	1	6	Mouse02_Neuron_6	C3--M5/R20	C3	M5	Y	Y	R20	Mouse02	None	Y	N
L3R20R23B_M6	L3R20R23B	733	2020-08-14	3	Neuron	1	6	Mouse02_Neuron_6	C4--M6/R20	C4	M6	Y	Y	R20	Mouse02	None	Y	N
L3R20R23B_M7	L3R20R23B	733	2020-08-14	3	Neuron	1	6	Mouse02_Neuron_6	C5--M7/R20	C5	M7	Y	Y	R20	Mouse02	None	Y	N
L3R20R23B_M8	L3R20R23B	733	2020-08-14	3	Neuron	1	6	Mouse02_Neuron_6	C6--M8/R20	C6	M8	Y	Y	R20	Mouse02	None	Y	N
L3R20R23B_M9	L3R20R23B	733	2020-08-14	3	Neuron	1	6	Mouse02_Neuron_6	C7--M9/R20	C7	M9	Y	Y	R20	Mouse02	None	Y	N
L3R20R23B_M10	L3R20R23B	733	2020-08-14	3	Neuron	1	6	Mouse02_Neuron_6	C8--M10/R20	C8	M10	Y	Y	R20	Mouse02	None	Y	N
LB1R20P1B_M1	LB1R20P1B	733	2020-08-14	3	Neuron	1	6	Mouse02_Neuron_6	D1--M1	D1	M1	Y	Y	R20	Mouse02	None	Y	N
LB1R20P1B_M2	LB1R20P1B	733	2020-08-14	3	Neuron	1	6	Mouse02_Neuron_6	D2--M2	D2	M2	Y	Y	R20	Mouse02	None	Y	N
LB1R20P1B_M3	LB1R20P1B	733	2020-08-14	3	Neuron	1	6	Mouse02_Neuron_6	D3--M3	D3	M3	Y	Y	R20	Mouse02	None	Y	N
LB1R20P1B_M4	LB1R20P1B	733	2020-08-14	3	Neuron	1	6	Mouse02_Neuron_6	D4--M4	D4	M4	Y	Y	R20	Mouse02	None	Y	N
LB1R20P1B_M6	LB1R20P1B	733	2020-08-14	3	Neuron	1	6	Mouse02_Neuron_6	D6--M6	D6	M6	Y	Y	R20	Mouse02	None	Y	N
LB2R20P2B_M10	LB2R20P2B	733	2020-08-14	3	Neuron	2	8	Mouse02_Neuron_8	B11--M10	B11	M10	Y	Y	R20	Mouse02	None	Y	N
LB2R20P2B_M1	LB2R20P2B	733	2020-08-14	3	Neuron	2	9	Mouse02_Neuron_9	B1--M1	B1	M1	Y	Y	R20	Mouse02	None	Y	N
LB2R20P2B_M2	LB2R20P2B	733	2020-08-14	3	Neuron	2	9	Mouse02_Neuron_9	B2--M2	B2	M2	Y	Y	R20	Mouse02	None	Y	N
LB2R20P2B_M3	LB2R20P2B	733	2020-08-14	3	Neuron	2	9	Mouse02_Neuron_9	B3--M3	B3	M3	Y	Y	R20	Mouse02	None	Y	N
LB2R20P2B_M4	LB2R20P2B	733	2020-08-14	3	Neuron	2	9	Mouse02_Neuron_9	B4--M4	B4	M4	Y	Y	R20	Mouse02	None	Y	N
LB2R20P2B_M6	LB2R20P2B	733	2020-08-14	3	Neuron	2	9	Mouse02_Neuron_9	B6--M6	B6	M6	Y	Y	R20	Mouse02	None	Y	N
LB2R20P2B_M7	LB2R20P2B	733	2020-08-14	3	Neuron	2	10	Mouse02_Neuron_10	B7--M7	B7	M7	Y	Y	R20	Mouse02	None	Y	N
LB2R20P2B_M8	LB2R20P2B	733	2020-08-14	3	Neuron	2	10	Mouse02_Neuron_10	B8--M8	B8	M8	Y	Y	R20	Mouse02	None	Y	N
LB2R20P2B_M9	LB2R20P2B	733	2020-08-14	3	Neuron	2	10	Mouse02_Neuron_10	B9--M9	B9	M9	Y	Y	R20	Mouse02	None	Y	N
L1R22P1B_M1	L1R22P1B	735	2020-08-21	3	Neuron	1	2	Mouse03_Neuron_2	A1--M1	A1	M1	Y	Y	R22	Mouse03	None	Y	N
L1R22P1B_M2	L1R22P1B	735	2020-08-21	3	Neuron	1	2	Mouse03_Neuron_2	A2--M2	A2	M2	Y	Y	R22	Mouse03	None	Y	N
L1R22P1B_M3	L1R22P1B	735	2020-08-21	3	Neuron	1	2	Mouse03_Neuron_2	A3--M3	A3	M3	Y	Y	R22	Mouse03	None	Y	N
L1R22P1B_M4	L1R22P1B	735	2020-08-21	3	Neuron	1	2	Mouse03_Neuron_2	A4--M4	A4	M4	Y	Y	R22	Mouse03	None	Y	N
L1R22P1B_M5	L1R22P1B	735	2020-08-21	3	Neuron	1	2	Mouse03_Neuron_2	A5--M5	A5	M5	Y	Y	R22	Mouse03	None	Y	N
L2R22P1B_M3	L2R22P1B	735	2020-08-21	3	Neuron	1	2	Mouse03_Neuron_2	B1--M3	B1	M3	Y	Y	R22	Mouse03	None	Y	N
L2R22P1B_M4	L2R22P1B	735	2020-08-21	3	Neuron	1	2	Mouse03_Neuron_2	B2--M4	B2	M4	Y	Y	R22	Mouse03	None	Y	N
L2R22P1B_M5	L2R22P1B	735	2020-08-21	3	Neuron	1	2	Mouse03_Neuron_2	B3--M5	B3	M5	Y	Y	R22	Mouse03	None	Y	N
L2R22P1B_M6	L2R22P1B	735	2020-08-21	3	Neuron	1	2	Mouse03_Neuron_2	B4--M6	B4	M6	Y	Y	R22	Mouse03	None	Y	N
L2R22P1B_M7	L2R22P1B	735	2020-08-21	3	Neuron	1	2	Mouse03_Neuron_2	B5--M7	B5	M7	Y	Y	R22	Mouse03	None	Y	N
L2R22P1B_M8	L2R22P1B	735	2020-08-21	3	Neuron	1	2	Mouse03_Neuron_2	B6--M8	B6	M8	Y	Y	R22	Mouse03	None	Y	N
L2R22P1B_M9	L2R22P1B	735	2020-08-21	3	Neuron	1	2	Mouse03_Neuron_2	B7--M9	B7	M9	Y	Y	R22	Mouse03	None	Y	N
L2R22P1B_M10	L2R22P1B	735	2020-08-21	3	Neuron	1	2	Mouse03_Neuron_2	B8--M10	B8	M10	Y	Y	R22	Mouse03	None	Y	N
L3R22P1B_M1	L3R22P1B	735	2020-08-21	3	Neuron	1	2	Mouse03_Neuron_2	B9--M1	B9	M1	Y	Y	R22	Mouse03	None	Y	N
L3R22P1B_M2	L3R22P1B	735	2020-08-21	3	Neuron	1	2	Mouse03_Neuron_2	B10--M2	B10	M2	Y	Y	R22	Mouse03	None	Y	N
L3R22P1B_M3	L3R22P1B	735	2020-08-21	3	Neuron	1	2	Mouse03_Neuron_2	B11--M3	B11	M3	Y	Y	R22	Mouse03	None	Y	N
L3R22P1B_M5	L3R22P1B	735	2020-08-21	3	Neuron	1	2	Mouse03_Neuron_2	C8--M5	C8	M5	Y	Y	R22	Mouse03	None	Y	N
L3R22P1B_M6	L3R22P1B	735	2020-08-21	3	Neuron	1	2	Mouse03_Neuron_2	C9--M6	C9	M6	Y	Y	R22	Mouse03	None	Y	N
L3R22P1B_M7	L3R22P1B	735	2020-08-21	3	Neuron	1	2	Mouse03_Neuron_2	C10--M7	C10	M7	Y	Y	R22	Mouse03	None	Y	N
L3R22P1B_M8	L3R22P1B	735	2020-08-21	3	Neuron	1	2	Mouse03_Neuron_2	C11--M8	C11	M8	Y	Y	R22	Mouse03	None	Y	N
L3R22P1B_M9	L3R22P1B	735	2020-08-21	3	Neuron	1	3	Mouse03_Neuron_3	D1--M9	D1	M9	Y	Y	R22	Mouse03	None	Y	N
L3R22P1B_M10	L3R22P1B	735	2020-08-21	3	Neuron	1	3	Mouse03_Neuron_3	D2--M10	D2	M10	Y	Y	R22	Mouse03	None	Y	N
L5R22P2B_M4	L5R22P2B	735	2020-08-21	3	Neuron	2	4	Mouse03_Neuron_4	A4--M4	A4	M4	Y	Y	R22	Mouse03	None	Y	N
L5R22P2B_M5	L5R22P2B	735	2020-08-21	3	Neuron	2	4	Mouse03_Neuron_4	A5--M5	A5	M5	Y	Y	R22	Mouse03	None	Y	N
L5R22P2B_M6	L5R22P2B	735	2020-08-21	3	Neuron	2	4	Mouse03_Neuron_4	A6--M6	A6	M6	Y	Y	R22	Mouse03	None	Y	N
L5R22P2B_M7	L5R22P2B	735	2020-08-21	3	Neuron	2	4	Mouse03_Neuron_4	A7--M7	A7	M7	Y	Y	R22	Mouse03	None	Y	N
L5R22P2B_M8	L5R22P2B	735	2020-08-21	3	Neuron	2	4	Mouse03_Neuron_4	A8--M8	A8	M8	Y	Y	R22	Mouse03	None	Y	N
L5R22P2B_M9	L5R22P2B	735	2020-08-21	3	Neuron	2	4	Mouse03_Neuron_4	A9--M9	A9	M9	Y	Y	R22	Mouse03	None	Y	N
L5R22P2B_M10	L5R22P2B	735	2020-08-21	3	Neuron	2	4	Mouse03_Neuron_4	A10--M10	A10	M10	Y	Y	R22	Mouse03	None	Y	N
L6R22P2B_M1	L6R22P2B	735	2020-08-21	3	Neuron	2	4	Mouse03_Neuron_4	A11--M1	A11	M1	Y	Y	R22	Mouse03	None	Y	N
L6R22P2B_M2	L6R22P2B	735	2020-08-21	3	Neuron	2	4	Mouse03_Neuron_4	A12--M2	A12	M2	Y	Y	R22	Mouse03	None	Y	N
L7R22P2B_M3	L7R22P2B	735	2020-08-21	3	Neuron	2	4	Mouse03_Neuron_4	B11--M3	B11	M3	Y	Y	R22	Mouse03	None	Y	N
L7R22P2B_M4	L7R22P2B	735	2020-08-21	3	Neuron	2	4	Mouse03_Neuron_4	B12--M4	B12	M4	Y	Y	R22	Mouse03	None	Y	N
L1R22P1B_M6	L1R22P1B	735	2020-08-21	3	Neuron	1	6	Mouse03_Neuron_6	A6--M6	A6	M6	Y	Y	R22	Mouse03	None	Y	N
L1R22P1B_M7	L1R22P1B	735	2020-08-21	3	Neuron	1	6	Mouse03_Neuron_6	A7--M7	A7	M7	Y	Y	R22	Mouse03	None	Y	N
L1R22P1B_M8	L1R22P1B	735	2020-08-21	3	Neuron	1	6	Mouse03_Neuron_6	A8--M8	A8	M8	Y	Y	R22	Mouse03	None	Y	N
L1R22P1B_M9	L1R22P1B	735	2020-08-21	3	Neuron	1	6	Mouse03_Neuron_6	A9--M9	A9	M9	Y	Y	R22	Mouse03	None	Y	N
L1R22P1B_M10	L1R22P1B	735	2020-08-21	3	Neuron	1	6	Mouse03_Neuron_6	A10--M10	A10	M10	Y	Y	R22	Mouse03	None	Y	N
L2R22P1B_M1	L2R22P1B	735	2020-08-21	3	Neuron	1	6	Mouse03_Neuron_6	A11--M1	A11	M1	Y	Y	R22	Mouse03	None	Y	N
L2R22P1B_M2	L2R22P1B	735	2020-08-21	3	Neuron	1	6	Mouse03_Neuron_6	A12--M2	A12	M2	Y	Y	R22	Mouse03	None	Y	N
L3R22P1B_M4	L3R22P1B	735	2020-08-21	3	Neuron	1	6	Mouse03_Neuron_6	B12--M4	B12	M4	Y	Y	R22	Mouse03	None	Y	N
L7R22P2B_M5	L7R22P2B	735	2020-08-21	3	Neuron	2	7	Mouse03_Neuron_7	C1--M5	C1	M5	Y	Y	R22	Mouse03	None	Y	N
L7R22P2B_M6	L7R22P2B	735	2020-08-21	3	Neuron	2	7	Mouse03_Neuron_7	C2--M6	C2	M6	Y	Y	R22	Mouse03	None	Y	N
L7R22P2B_M7	L7R22P2B	735	2020-08-21	3	Neuron	2	7	Mouse03_Neuron_7	C3--M7	C3	M7	Y	Y	R22	Mouse03	None	Y	N
L7R22P2B_M8	L7R22P2B	735	2020-08-21	3	Neuron	2	7	Mouse03_Neuron_7	C4--M8	C4	M8	Y	Y	R22	Mouse03	None	Y	N
L7R22P2B_M9	L7R22P2B	735	2020-08-21	3	Neuron	2	7	Mouse03_Neuron_7	C5--M9	C5	M9	Y	Y	R22	Mouse03	None	Y	N
L7R22P2B_M10	L7R22P2B	735	2020-08-21	3	Neuron	2	7	Mouse03_Neuron_7	C6--M10	C6	M10	Y	Y	R22	Mouse03	None	Y	N
L8R22P2B_M1	L8R22P2B	735	2020-08-21	3	Neuron	2	7	Mouse03_Neuron_7	C7--M1	C7	M1	Y	Y	R22	Mouse03	None	Y	N
L8R22P2B_M2	L8R22P2B	735	2020-08-21	3	Neuron	2	7	Mouse03_Neuron_7	C8--M2	C8	M2	Y	Y	R22	Mouse03	None	Y	N
L8R22P2B_M3	L8R22P2B	735	2020-08-21	3	Neuron	2	7	Mouse03_Neuron_7	C9--M3	C9	M3	Y	Y	R22	Mouse03	None	Y	N
L8R22P2B_M4	L8R22P2B	735	2020-08-21	3	Neuron	2	7	Mouse03_Neuron_7	C10--M4	C10	M4	Y	Y	R22	Mouse03	None	Y	N
L8R22P2B_M5	L8R22P2B	735	2020-08-21	3	Neuron	2	7	Mouse03_Neuron_7	C11--M5	C11	M5	Y	Y	R22	Mouse03	None	Y	N
L8R22P2B_M6	L8R22P2B	735	2020-08-21	3	Neuron	2	7	Mouse03_Neuron_7	C12--M6	C12	M6	Y	Y	R22	Mouse03	None	Y	N
L8R22P2B_M7	L8R22P2B	735	2020-08-21	3	Neuron	2	7	Mouse03_Neuron_7	D1--M7	D1	M7	Y	Y	R22	Mouse03	None	Y	N
L8R22P2B_M8	L8R22P2B	735	2020-08-21	3	Neuron	2	7	Mouse03_Neuron_7	D2--M8	D2	M8	Y	Y	R22	Mouse03	None	Y	N
L8R22P2B_M9	L8R22P2B	735	2020-08-21	3	Neuron	2	7	Mouse03_Neuron_7	D3--M9	D3	M9	Y	Y	R22	Mouse03	None	Y	N
L8R22P2B_M10	L8R22P2B	735	2020-08-21	3	Neuron	2	7	Mouse03_Neuron_7	D4--M10	D4	M10	Y	Y	R22	Mouse03	None	Y	N
L9R22P2B_M1	L9R22P2B	735	2020-08-21	3	Neuron	2	7	Mouse03_Neuron_7	D5--M1	D5	M1	Y	Y	R22	Mouse03	None	Y	N
L9R22P2B_M2	L9R22P2B	735	2020-08-21	3	Neuron	2	7	Mouse03_Neuron_7	D6--M2	D6	M2	Y	Y	R22	Mouse03	None	Y	N
L9R22P2B_M3	L9R22P2B	735	2020-08-21	3	Neuron	2	7	Mouse03_Neuron_7	D7--M3	D7	M3	Y	Y	R22	Mouse03	None	Y	N
L9R22P2B_M4	L9R22P2B	735	2020-08-21	3	Neuron	2	7	Mouse03_Neuron_7	D8--M4	D8	M4	Y	Y	R22	Mouse03	None	Y	N
L9R22P2B_M5	L9R22P2B	735	2020-08-21	3	Neuron	2	7	Mouse03_Neuron_7	D9--M5	D9	M5	Y	Y	R22	Mouse03	None	Y	N
L9R22P2B_M6	L9R22P2B	735	2020-08-21	3	Neuron	2	7	Mouse03_Neuron_7	D10--M6	D10	M6	Y	Y	R22	Mouse03	None	Y	N
L9R22P2B_M7	L9R22P2B	735	2020-08-21	3	Neuron	2	7	Mouse03_Neuron_7	D11--M7	D11	M7	Y	Y	R22	Mouse03	None	Y	N
L9R22P2B_M8	L9R22P2B	735	2020-08-21	3	Neuron	2	7	Mouse03_Neuron_7	D12--M8	D12	M8	Y	Y	R22	Mouse03	None	Y	N
L5R22P2B_M1	L5R22P2B	735	2020-08-21	3	Neuron	2	9	Mouse03_Neuron_9	A1--M1	A1	M1	Y	Y	R22	Mouse03	None	Y	N
L5R22P2B_M2	L5R22P2B	735	2020-08-21	3	Neuron	2	9	Mouse03_Neuron_9	A2--M2	A2	M2	Y	Y	R22	Mouse03	None	Y	N
L5R22P2B_M3	L5R22P2B	735	2020-08-21	3	Neuron	2	9	Mouse03_Neuron_9	A3--M3	A3	M3	Y	Y	R22	Mouse03	None	Y	N
L4R22P1B_M1	L4R22P1B	735	2020-08-21	3	Neuron	1	11	Mouse03_Neuron_11	D3--M1	D3	M1	Y	Y	R22	Mouse03	None	Y	N
L4R22P1B_M2	L4R22P1B	735	2020-08-21	3	Neuron	1	11	Mouse03_Neuron_11	D4--M2	D4	M2	Y	Y	R22	Mouse03	None	Y	N
L4R22P1B_M3	L4R22P1B	735	2020-08-21	3	Neuron	1	11	Mouse03_Neuron_11	D5--M3	D5	M3	Y	Y	R22	Mouse03	None	Y	N
L4R22P1B_M4	L4R22P1B	735	2020-08-21	3	Neuron	1	11	Mouse03_Neuron_11	D6--M4	D6	M4	Y	Y	R22	Mouse03	None	Y	N
L4R22P1B_M5	L4R22P1B	735	2020-08-21	3	Neuron	1	11	Mouse03_Neuron_11	D7--M5	D7	M5	Y	Y	R22	Mouse03	None	Y	N
L4R22P1B_M6	L4R22P1B	735	2020-08-21	3	Neuron	1	11	Mouse03_Neuron_11	D8--M6	D8	M6	Y	Y	R22	Mouse03	None	Y	N
L4R22P1B_M7	L4R22P1B	735	2020-08-21	3	Neuron	1	11	Mouse03_Neuron_11	D9--M7	D9	M7	Y	Y	R22	Mouse03	None	Y	N
L4R22P1B_M8	L4R22P1B	735	2020-08-21	3	Neuron	1	11	Mouse03_Neuron_11	D10--M8	D10	M8	Y	Y	R22	Mouse03	None	Y	N
L4R22P1B_M9	L4R22P1B	735	2020-08-21	3	Neuron	1	11	Mouse03_Neuron_11	D11--M9	D11	M9	Y	Y	R22	Mouse03	None	Y	N
L4R22P1B_M10	L4R22P1B	735	2020-08-21	3	Neuron	1	11	Mouse03_Neuron_11	D12--M10	D12	M10	Y	Y	R22	Mouse03	None	Y	N
L6R22P2B_M3	L6R22P2B	735	2020-08-21	3	Neuron	2	14	Mouse03_Neuron_14	B1--M3	B1	M3	Y	Y	R22	Mouse03	None	Y	N
L6R22P2B_M4	L6R22P2B	735	2020-08-21	3	Neuron	2	14	Mouse03_Neuron_14	B2--M4	B2	M4	Y	Y	R22	Mouse03	None	Y	N
L6R22P2B_M5	L6R22P2B	735	2020-08-21	3	Neuron	2	14	Mouse03_Neuron_14	B3--M5	B3	M5	Y	Y	R22	Mouse03	None	Y	N
L6R22P2B_M6	L6R22P2B	735	2020-08-21	3	Neuron	2	14	Mouse03_Neuron_14	B4--M6	B4	M6	Y	Y	R22	Mouse03	None	Y	N
L6R22P2B_M7	L6R22P2B	735	2020-08-21	3	Neuron	2	14	Mouse03_Neuron_14	B5--M7	B5	M7	Y	Y	R22	Mouse03	None	Y	N
L6R22P2B_M8	L6R22P2B	735	2020-08-21	3	Neuron	2	14	Mouse03_Neuron_14	B6--M8	B6	M8	Y	Y	R22	Mouse03	None	Y	N
L6R22P2B_M9	L6R22P2B	735	2020-08-21	3	Neuron	2	14	Mouse03_Neuron_14	B7--M9	B7	M9	Y	Y	R22	Mouse03	None	Y	N
L6R22P2B_M10	L6R22P2B	735	2020-08-21	3		2			B8--M10	B8	M10	N	Y	R22	Mouse03	None	Y	Y
L7R22P2B_M1	L7R22P2B	735	2020-08-21	3		2			B9--M1	B9	M1	N	Y	R22	Mouse03	None	Y	Y
L7R22P2B_M2	L7R22P2B	735	2020-08-21	3		2			B10--M2	B10	M2	N	Y	R22	Mouse03	None	Y	Y
L15R23P1C_M1	L15R23P1C	730	2020-08-28	3	Neuron	1	1	Mouse04_Neuron_1	A11--M1	A11	M1	Y	Y	R23	Mouse04	None	Y	N
L15R23P1C_M2	L15R23P1C	730	2020-08-28	3	Neuron	1	1	Mouse04_Neuron_1	A12--M2	A12	M2	Y	Y	R23	Mouse04	None	Y	N
L15R23P1C_M3	L15R23P1C	730	2020-08-28	3	Neuron	1	1	Mouse04_Neuron_1	B11--M3	B11	M3	Y	Y	R23	Mouse04	None	Y	N
L15R23P1C_M4	L15R23P1C	730	2020-08-28	3	Neuron	1	1	Mouse04_Neuron_1	B12--M4	B12	M4	Y	Y	R23	Mouse04	None	Y	N
L8R23P1C_M1	L8R23P1C	730	2020-08-28	3	Neuron	1	1	Mouse04_Neuron_1	A1--M1	A1	M1	Y	Y	R23	Mouse04	None	Y	N
L8R23P1C_M2	L8R23P1C	730	2020-08-28	3	Neuron	1	1	Mouse04_Neuron_1	A2--M2	A2	M2	Y	Y	R23	Mouse04	None	Y	N
L8R23P1C_M3	L8R23P1C	730	2020-08-28	3	Neuron	1	1	Mouse04_Neuron_1	A3--M3	A3	M3	Y	Y	R23	Mouse04	None	Y	N
L8R23P1C_M4	L8R23P1C	730	2020-08-28	3	Neuron	1	1	Mouse04_Neuron_1	A4--M4	A4	M4	Y	Y	R23	Mouse04	None	Y	N
L8R23P1C_M5	L8R23P1C	730	2020-08-28	3	Neuron	1	1	Mouse04_Neuron_1	A5--M5	A5	M5	Y	Y	R23	Mouse04	None	Y	N
L8R23P1C_M6	L8R23P1C	730	2020-08-28	3	Neuron	1	1	Mouse04_Neuron_1	A6--M6	A6	M6	Y	Y	R23	Mouse04	None	Y	N
L8R23P1C_M7	L8R23P1C	730	2020-08-28	3	Neuron	1	1	Mouse04_Neuron_1	A7--M7	A7	M7	Y	Y	R23	Mouse04	None	Y	N
L8R23P1C_M8	L8R23P1C	730	2020-08-28	3	Neuron	1	1	Mouse04_Neuron_1	A8--M8	A8	M8	Y	Y	R23	Mouse04	None	Y	N
L8R23P1C_M9	L8R23P1C	730	2020-08-28	3	Neuron	1	1	Mouse04_Neuron_1	A9--M9	A9	M9	Y	Y	R23	Mouse04	None	Y	N
L8R23P1C_M10	L8R23P1C	730	2020-08-28	3	Neuron	1	1	Mouse04_Neuron_1	A10--M10	A10	M10	Y	Y	R23	Mouse04	None	Y	N
L9R23P1C_M9	L9R23P1C	730	2020-08-28	3	Neuron	1	1	Mouse04_Neuron_1	B9--M9	B9	M9	Y	Y	R23	Mouse04	None	Y	N
L9R23P1C_M10	L9R23P1C	730	2020-08-28	3	Neuron	1	1	Mouse04_Neuron_1	B10--M10	B10	M10	Y	Y	R23	Mouse04	None	Y	N
L10R23P1C_M1	L10R23P1C	730	2020-08-28	3	Neuron	1	2	Mouse04_Neuron_2	C1--M1	C1	M1	Y	Y	R23	Mouse04	None	Y	N
L10R23P1C_M2	L10R23P1C	730	2020-08-28	3	Neuron	1	2	Mouse04_Neuron_2	C2--M2	C2	M2	Y	Y	R23	Mouse04	None	Y	N
L10R23P1C_M3	L10R23P1C	730	2020-08-28	3	Neuron	1	2	Mouse04_Neuron_2	C3--M3	C3	M3	Y	Y	R23	Mouse04	None	Y	N
L10R23P1C_M4	L10R23P1C	730	2020-08-28	3	Neuron	1	2	Mouse04_Neuron_2	C4--M4	C4	M4	Y	Y	R23	Mouse04	None	Y	N
L10R23P1C_M5	L10R23P1C	730	2020-08-28	3	Neuron	1	2	Mouse04_Neuron_2	C5--M5	C5	M5	Y	Y	R23	Mouse04	None	Y	N
L10R23P1C_M6	L10R23P1C	730	2020-08-28	3	Neuron	1	2	Mouse04_Neuron_2	C6--M6	C6	M6	Y	Y	R23	Mouse04	None	Y	N
L10R23P1C_M7	L10R23P1C	730	2020-08-28	3	Neuron	1	2	Mouse04_Neuron_2	C7--M7	C7	M7	Y	Y	R23	Mouse04	None	Y	N
L10R23P1C_M8	L10R23P1C	730	2020-08-28	3	Neuron	1	2	Mouse04_Neuron_2	C8--M8	C8	M8	Y	Y	R23	Mouse04	None	Y	N
L11R23P1C_M1	L11R23P1C	730	2020-08-28	3	Neuron	1	2	Mouse04_Neuron_2	D1--M1	D1	M1	Y	Y	R23	Mouse04	None	Y	N
L11R23P1C_M2	L11R23P1C	730	2020-08-28	3	Neuron	1	2	Mouse04_Neuron_2	D2--M2	D2	M2	Y	Y	R23	Mouse04	None	Y	N
L11R23P1C_M3	L11R23P1C	730	2020-08-28	3	Neuron	1	2	Mouse04_Neuron_2	D3--M3	D3	M3	Y	Y	R23	Mouse04	None	Y	N
L11R23P1C_M4	L11R23P1C	730	2020-08-28	3	Neuron	1	2	Mouse04_Neuron_2	D4--M4	D4	M4	Y	Y	R23	Mouse04	None	Y	N
L11R23P1C_M5	L11R23P1C	730	2020-08-28	3	Neuron	1	2	Mouse04_Neuron_2	D5--M5	D5	M5	Y	Y	R23	Mouse04	None	Y	N
L11R23P1C_M6	L11R23P1C	730	2020-08-28	3	Neuron	1	2	Mouse04_Neuron_2	D6--M6	D6	M6	Y	Y	R23	Mouse04	None	Y	N
L11R23P1C_M7	L11R23P1C	730	2020-08-28	3	Neuron	1	2	Mouse04_Neuron_2	D7--M7	D7	M7	Y	Y	R23	Mouse04	None	Y	N
L11R23P1C_M8	L11R23P1C	730	2020-08-28	3	Neuron	1	2	Mouse04_Neuron_2	D8--M8	D8	M8	Y	Y	R23	Mouse04	None	Y	N
L9R23P1C_M1	L9R23P1C	730	2020-08-28	3	Neuron	1	2	Mouse04_Neuron_2	B1--M1	B1	M1	Y	Y	R23	Mouse04	None	Y	N
L9R23P1C_M2	L9R23P1C	730	2020-08-28	3	Neuron	1	2	Mouse04_Neuron_2	B2--M2	B2	M2	Y	Y	R23	Mouse04	None	Y	N
L9R23P1C_M3	L9R23P1C	730	2020-08-28	3	Neuron	1	2	Mouse04_Neuron_2	B3--M3	B3	M3	Y	Y	R23	Mouse04	None	Y	N
L9R23P1C_M4	L9R23P1C	730	2020-08-28	3	Neuron	1	2	Mouse04_Neuron_2	B4--M4	B4	M4	Y	Y	R23	Mouse04	None	Y	N
L9R23P1C_M5	L9R23P1C	730	2020-08-28	3	Neuron	1	2	Mouse04_Neuron_2	B5--M5	B5	M5	Y	Y	R23	Mouse04	None	Y	N
L9R23P1C_M6	L9R23P1C	730	2020-08-28	3	Neuron	1	2	Mouse04_Neuron_2	B6--M6	B6	M6	Y	Y	R23	Mouse04	None	Y	N
L9R23P1C_M7	L9R23P1C	730	2020-08-28	3	Neuron	1	2	Mouse04_Neuron_2	B7--M7	B7	M7	Y	Y	R23	Mouse04	None	Y	N
L9R23P1C_M8	L9R23P1C	730	2020-08-28	3	Neuron	1	2	Mouse04_Neuron_2	B8--M8	B8	M8	Y	Y	R23	Mouse04	None	Y	N
L10R23P1C_M9	L10R23P1C	730	2020-08-28	3	Neuron	1	3	Mouse04_Neuron_3	C9--M9	C9	M9	Y	Y	R23	Mouse04	None	Y	N
L10R23P1C_M10	L10R23P1C	730	2020-08-28	3	Neuron	1	3	Mouse04_Neuron_3	C10--M10	C10	M10	Y	Y	R23	Mouse04	None	Y	N
L15R23P1C_M5	L15R23P1C	730	2020-08-28	3	Neuron	1	3	Mouse04_Neuron_3	C11--M5	C11	M5	Y	Y	R23	Mouse04	None	Y	N
L15R23P1C_M6	L15R23P1C	730	2020-08-28	3	Neuron	1	3	Mouse04_Neuron_3	C12--M6	C12	M6	Y	Y	R23	Mouse04	None	Y	N
L15R23P1C_M8	L15R23P1C	730	2020-08-28	3	Neuron	1	3	Mouse04_Neuron_3	D12--M8	D12	M8	Y	Y	R23	Mouse04	None	Y	N
L11R23P1C_M9	L11R23P1C	730	2020-08-28	3	Neuron	1	4	Mouse04_Neuron_4	D9--M9	D9	M9	Y	Y	R23	Mouse04	None	Y	N
L11R23P1C_M10	L11R23P1C	730	2020-08-28	3	Neuron	1	4	Mouse04_Neuron_4	D10--M10	D10	M10	Y	Y	R23	Mouse04	None	Y	N
L12R23P1C_M1	L12R23P1C	730	2020-08-28	3	Neuron	1	4	Mouse04_Neuron_4	E1--M1	E1	M1	Y	Y	R23	Mouse04	None	Y	N
L12R23P1C_M2	L12R23P1C	730	2020-08-28	3	Neuron	1	4	Mouse04_Neuron_4	E2--M2	E2	M2	Y	Y	R23	Mouse04	None	Y	N
L12R23P1C_M3	L12R23P1C	730	2020-08-28	3	Neuron	1	4	Mouse04_Neuron_4	E3--M3	E3	M3	Y	Y	R23	Mouse04	None	Y	N
L12R23P1C_M4	L12R23P1C	730	2020-08-28	3	Neuron	1	4	Mouse04_Neuron_4	E4--M4	E4	M4	Y	Y	R23	Mouse04	None	Y	N
L12R23P1C_M5	L12R23P1C	730	2020-08-28	3	Neuron	1	4	Mouse04_Neuron_4	E5--M5	E5	M5	Y	Y	R23	Mouse04	None	Y	N
L12R23P1C_M6	L12R23P1C	730	2020-08-28	3	Neuron	1	4	Mouse04_Neuron_4	E6--M6	E6	M6	Y	Y	R23	Mouse04	None	Y	N
L12R23P1C_M7	L12R23P1C	730	2020-08-28	3	Neuron	1	4	Mouse04_Neuron_4	E7--M7	E7	M7	Y	Y	R23	Mouse04	None	Y	N
L12R23P1C_M8	L12R23P1C	730	2020-08-28	3	Neuron	1	4	Mouse04_Neuron_4	E8--M8	E8	M8	Y	Y	R23	Mouse04	None	Y	N
L12R23P1C_M9	L12R23P1C	730	2020-08-28	3	Neuron	1	4	Mouse04_Neuron_4	E9--M9	E9	M9	Y	Y	R23	Mouse04	None	Y	N
L12R23P1C_M10	L12R23P1C	730	2020-08-28	3	Neuron	1	4	Mouse04_Neuron_4	E10--M10	E10	M10	Y	Y	R23	Mouse04	None	Y	N
L13R23P1C_M1	L13R23P1C	730	2020-08-28	3	Neuron	1	4	Mouse04_Neuron_4	F1--M1	F1	M1	Y	Y	R23	Mouse04	None	Y	N
L13R23P1C_M2	L13R23P1C	730	2020-08-28	3	Neuron	1	4	Mouse04_Neuron_4	F2--M2	F2	M2	Y	Y	R23	Mouse04	None	Y	N
L13R23P1C_M3	L13R23P1C	730	2020-08-28	3	Neuron	1	4	Mouse04_Neuron_4	F3--M3	F3	M3	Y	Y	R23	Mouse04	None	Y	N
L13R23P1C_M4	L13R23P1C	730	2020-08-28	3	Neuron	1	4	Mouse04_Neuron_4	F4--M4	F4	M4	Y	Y	R23	Mouse04	None	Y	N
L5R23P2B_M9	L5R23P2B	731	2020-08-28	3	Neuron	2	5	Mouse04_Neuron_5	E9--M9	E9	M9	Y	Y	R23	Mouse04	None	Y	N
L5R23P2B_M10	L5R23P2B	731	2020-08-28	3	Neuron	2	5	Mouse04_Neuron_5	E10--M10	E10	M10	Y	Y	R23	Mouse04	None	Y	N
L6R23P2B_M10	L6R23P2B	731	2020-08-28	3	Neuron	2	5	Mouse04_Neuron_5	E12--M10	E12	M10	Y	Y	R23	Mouse04	None	Y	N
L7R23P2B_M5	L7R23P2B	731	2020-08-28	3	Neuron	2	5	Mouse04_Neuron_5	F9--M5	F9	M5	Y	Y	R23	Mouse04	None	Y	N
L7R23P2B_M6	L7R23P2B	731	2020-08-28	3	Neuron	2	5	Mouse04_Neuron_5	F10--M6	F10	M6	Y	Y	R23	Mouse04	None	Y	N
L7R23P2B_M7	L7R23P2B	731	2020-08-28	3	Neuron	2	5	Mouse04_Neuron_5	F11--M7	F11	M7	Y	Y	R23	Mouse04	None	Y	N
L7R23P2B_M8	L7R23P2B	731	2020-08-28	3	Neuron	2	5	Mouse04_Neuron_5	F12--M8	F12	M8	Y	Y	R23	Mouse04	None	Y	N
L13R23P1C_M5	L13R23P1C	730	2020-08-28	3	Neuron	1	6	Mouse04_Neuron_6	F5--M5	F5	M5	Y	Y	R23	Mouse04	None	Y	N
L13R23P1C_M6	L13R23P1C	730	2020-08-28	3	Neuron	1	6	Mouse04_Neuron_6	F6--M6	F6	M6	Y	Y	R23	Mouse04	None	Y	N
L13R23P1C_M7	L13R23P1C	730	2020-08-28	3	Neuron	1	6	Mouse04_Neuron_6	F7--M7	F7	M7	Y	Y	R23	Mouse04	None	Y	N
L13R23P1C_M8	L13R23P1C	730	2020-08-28	3	Neuron	1	6	Mouse04_Neuron_6	F8--M8	F8	M8	Y	Y	R23	Mouse04	None	Y	N
L13R23P1C_M9	L13R23P1C	730	2020-08-28	3	Neuron	1	6	Mouse04_Neuron_6	F9--M9	F9	M9	Y	Y	R23	Mouse04	None	Y	N
L13R23P1C_M10	L13R23P1C	730	2020-08-28	3	Neuron	1	6	Mouse04_Neuron_6	F10--M10	F10	M10	Y	Y	R23	Mouse04	None	Y	N
L14R23P1C_M4	L14R23P1C	730	2020-08-28	3	Neuron	1	6	Mouse04_Neuron_6	G4--M4	G4	M4	Y	Y	R23	Mouse04	None	Y	N
L14R23P1C_M5	L14R23P1C	730	2020-08-28	3	Neuron	1	6	Mouse04_Neuron_6	G5--M5	G5	M5	Y	Y	R23	Mouse04	None	Y	N
L15R23P1C_M9	L15R23P1C	730	2020-08-28	3	Neuron	1	6	Mouse04_Neuron_6	E11--M9	E11	M9	Y	Y	R23	Mouse04	None	Y	N
L3R20R23B_M1	L3R20R23B	733	2020-08-28	3	Neuron	1	6	Mouse04_Neuron_6	F11--M1/R23	F11	M1	Y	Y	R23	Mouse04	None	Y	N
L3R20R23B_M2	L3R20R23B	733	2020-08-28	3	Neuron	1	6	Mouse04_Neuron_6	F12--M2/R23	F12	M2	Y	Y	R23	Mouse04	None	Y	N
L14R23P1C_M1	L14R23P1C	730	2020-08-28	3	Neuron	1	8	Mouse04_Neuron_8	G1--M1	G1	M1	Y	Y	R23	Mouse04	None	Y	N
L14R23P1C_M2	L14R23P1C	730	2020-08-28	3	Neuron	1	8	Mouse04_Neuron_8	G2--M2	G2	M2	Y	Y	R23	Mouse04	None	Y	N
L14R23P1C_M3	L14R23P1C	730	2020-08-28	3	Neuron	1	8	Mouse04_Neuron_8	G3--M3	G3	M3	Y	Y	R23	Mouse04	None	Y	N
L14R23P1C_M6	L14R23P1C	730	2020-08-28	3	Neuron	1	8	Mouse04_Neuron_8	G6--M6	G6	M6	Y	Y	R23	Mouse04	None	Y	N
L14R23P1C_M7	L14R23P1C	730	2020-08-28	3	Neuron	1	8	Mouse04_Neuron_8	G7--M7	G7	M7	Y	Y	R23	Mouse04	None	Y	N
L14R23P1C_M8	L14R23P1C	730	2020-08-28	3	Neuron	1	8	Mouse04_Neuron_8	G8--M8	G8	M8	Y	Y	R23	Mouse04	None	Y	N
L14R23P1C_M9	L14R23P1C	730	2020-08-28	3	Neuron	1	8	Mouse04_Neuron_8	G9--M9	G9	M9	Y	Y	R23	Mouse04	None	Y	N
L14R23P1C_M10	L14R23P1C	730	2020-08-28	3	Neuron	1	8	Mouse04_Neuron_8	G10--M10	G10	M10	Y	Y	R23	Mouse04	None	Y	N
L1R23P2B_M1	L1R23P2B	731	2020-08-28	3	Neuron	2	9	Mouse04_Neuron_9	A1--M1	A1	M1	Y	Y	R23	Mouse04	None	Y	N
L1R23P2B_M2	L1R23P2B	731	2020-08-28	3	Neuron	2	9	Mouse04_Neuron_9	A2--M2	A2	M2	Y	Y	R23	Mouse04	None	Y	N
L1R23P2B_M3	L1R23P2B	731	2020-08-28	3	Neuron	2	9	Mouse04_Neuron_9	A3--M3	A3	M3	Y	Y	R23	Mouse04	None	Y	N
L1R23P2B_M4	L1R23P2B	731	2020-08-28	3	Neuron	2	9	Mouse04_Neuron_9	A4--M4	A4	M4	Y	Y	R23	Mouse04	None	Y	N
L1R23P2B_M5	L1R23P2B	731	2020-08-28	3	Neuron	2	9	Mouse04_Neuron_9	A5--M5	A5	M5	Y	Y	R23	Mouse04	None	Y	N
L1R23P2B_M6	L1R23P2B	731	2020-08-28	3	Neuron	2	9	Mouse04_Neuron_9	A6--M6	A6	M6	Y	Y	R23	Mouse04	None	Y	N
L1R23P2B_M7	L1R23P2B	731	2020-08-28	3	Neuron	2	9	Mouse04_Neuron_9	A7--M7	A7	M7	Y	Y	R23	Mouse04	None	Y	N
L1R23P2B_M8	L1R23P2B	731	2020-08-28	3	Neuron	2	9	Mouse04_Neuron_9	A8--M8	A8	M8	Y	Y	R23	Mouse04	None	Y	N
L1R23P2B_M9	L1R23P2B	731	2020-08-28	3	Neuron	2	9	Mouse04_Neuron_9	A9--M9	A9	M9	Y	Y	R23	Mouse04	None	Y	N
L1R23P2B_M10	L1R23P2B	731	2020-08-28	3	Neuron	2	9	Mouse04_Neuron_9	A10--M10	A10	M10	Y	Y	R23	Mouse04	None	Y	N
L2R23P2B_M7	L2R23P2B	731	2020-08-28	3	Neuron	2	9	Mouse04_Neuron_9	B7--M7	B7	M7	Y	Y	R23	Mouse04	None	Y	N
L2R23P2B_M8	L2R23P2B	731	2020-08-28	3	Neuron	2	9	Mouse04_Neuron_9	B8--M8	B8	M8	Y	Y	R23	Mouse04	None	Y	N
L2R23P2B_M9	L2R23P2B	731	2020-08-28	3	Neuron	2	9	Mouse04_Neuron_9	B9--M9	B9	M9	Y	Y	R23	Mouse04	None	Y	N
L2R23P2B_M10	L2R23P2B	731	2020-08-28	3	Neuron	2	9	Mouse04_Neuron_9	B10--M10	B10	M10	Y	Y	R23	Mouse04	None	Y	N
L6R23P2B_M1	L6R23P2B	731	2020-08-28	3	Neuron	2	9	Mouse04_Neuron_9	A11--M1	A11	M1	Y	Y	R23	Mouse04	None	Y	N
L6R23P2B_M2	L6R23P2B	731	2020-08-28	3	Neuron	2	9	Mouse04_Neuron_9	A12--M2	A12	M2	Y	Y	R23	Mouse04	None	Y	N
L6R23P2B_M3	L6R23P2B	731	2020-08-28	3	Neuron	2	9	Mouse04_Neuron_9	B11--M3	B11	M3	Y	Y	R23	Mouse04	None	Y	N
L6R23P2B_M4	L6R23P2B	731	2020-08-28	3	Neuron	2	9	Mouse04_Neuron_9	B12--M4	B12	M4	Y	Y	R23	Mouse04	None	Y	N
L2R23P2B_M1	L2R23P2B	731	2020-08-28	3	Neuron	2	10	Mouse04_Neuron_10	B1--M1	B1	M1	Y	Y	R23	Mouse04	None	Y	N
L2R23P2B_M2	L2R23P2B	731	2020-08-28	3	Neuron	2	10	Mouse04_Neuron_10	B2--M2	B2	M2	Y	Y	R23	Mouse04	None	Y	N
L2R23P2B_M3	L2R23P2B	731	2020-08-28	3	Neuron	2	10	Mouse04_Neuron_10	B3--M3	B3	M3	Y	Y	R23	Mouse04	None	Y	N
L2R23P2B_M4	L2R23P2B	731	2020-08-28	3	Neuron	2	10	Mouse04_Neuron_10	B4--M4	B4	M4	Y	Y	R23	Mouse04	None	Y	N
L2R23P2B_M5	L2R23P2B	731	2020-08-28	3	Neuron	2	10	Mouse04_Neuron_10	B5--M5	B5	M5	Y	Y	R23	Mouse04	None	Y	N
L2R23P2B_M6	L2R23P2B	731	2020-08-28	3	Neuron	2	10	Mouse04_Neuron_10	B6--M6	B6	M6	Y	Y	R23	Mouse04	None	Y	N
L3R23P2B_M2	L3R23P2B	731	2020-08-28	3	Neuron	2	10	Mouse04_Neuron_10	C2--M2	C2	M2	Y	Y	R23	Mouse04	None	Y	N
L3R23P2B_M3	L3R23P2B	731	2020-08-28	3	Neuron	2	10	Mouse04_Neuron_10	C3--M3	C3	M3	Y	Y	R23	Mouse04	None	Y	N
L3R23P2B_M4	L3R23P2B	731	2020-08-28	3	Neuron	2	10	Mouse04_Neuron_10	C4--M4	C4	M4	Y	Y	R23	Mouse04	None	Y	N
L3R23P2B_M5	L3R23P2B	731	2020-08-28	3	Neuron	2	10	Mouse04_Neuron_10	C5--M5	C5	M5	Y	Y	R23	Mouse04	None	Y	N
L3R23P2B_M6	L3R23P2B	731	2020-08-28	3	Neuron	2	10	Mouse04_Neuron_10	C6--M6	C6	M6	Y	Y	R23	Mouse04	None	Y	N
L3R23P2B_M1	L3R23P2B	731	2020-08-28	3	Neuron	2	11	Mouse04_Neuron_11	C1--M1	C1	M1	Y	Y	R23	Mouse04	None	Y	N
L3R23P2B_M7	L3R23P2B	731	2020-08-28	3	Neuron	2	11	Mouse04_Neuron_11	C7--M7	C7	M7	Y	Y	R23	Mouse04	None	Y	N
L3R23P2B_M8	L3R23P2B	731	2020-08-28	3	Neuron	2	11	Mouse04_Neuron_11	C8--M8	C8	M8	Y	Y	R23	Mouse04	None	Y	N
L3R23P2B_M9	L3R23P2B	731	2020-08-28	3	Neuron	2	11	Mouse04_Neuron_11	C9--M9	C9	M9	Y	Y	R23	Mouse04	None	Y	N
L3R23P2B_M10	L3R23P2B	731	2020-08-28	3	Neuron	2	11	Mouse04_Neuron_11	C10--M10	C10	M10	Y	Y	R23	Mouse04	None	Y	N
L4R23P2B_M1	L4R23P2B	731	2020-08-28	3	Neuron	2	11	Mouse04_Neuron_11	D1--M1	D1	M1	Y	Y	R23	Mouse04	None	Y	N
L4R23P2B_M2	L4R23P2B	731	2020-08-28	3	Neuron	2	11	Mouse04_Neuron_11	D2--M2	D2	M2	Y	Y	R23	Mouse04	None	Y	N
L4R23P2B_M3	L4R23P2B	731	2020-08-28	3	Neuron	2	11	Mouse04_Neuron_11	D3--M3	D3	M3	Y	Y	R23	Mouse04	None	Y	N
L4R23P2B_M4	L4R23P2B	731	2020-08-28	3	Neuron	2	11	Mouse04_Neuron_11	D4--M4	D4	M4	Y	Y	R23	Mouse04	None	Y	N
L4R23P2B_M5	L4R23P2B	731	2020-08-28	3	Neuron	2	11	Mouse04_Neuron_11	D5--M5	D5	M5	Y	Y	R23	Mouse04	None	Y	N
L4R23P2B_M6	L4R23P2B	731	2020-08-28	3	Neuron	2	11	Mouse04_Neuron_11	D6--M6	D6	M6	Y	Y	R23	Mouse04	None	Y	N
L4R23P2B_M7	L4R23P2B	731	2020-08-28	3	Neuron	2	11	Mouse04_Neuron_11	D7--M7	D7	M7	Y	Y	R23	Mouse04	None	Y	N
L4R23P2B_M8	L4R23P2B	731	2020-08-28	3	Neuron	2	11	Mouse04_Neuron_11	D8--M8	D8	M8	Y	Y	R23	Mouse04	None	Y	N
L4R23P2B_M9	L4R23P2B	731	2020-08-28	3	Neuron	2	11	Mouse04_Neuron_11	D9--M9	D9	M9	Y	Y	R23	Mouse04	None	Y	N
L4R23P2B_M10	L4R23P2B	731	2020-08-28	3	Neuron	2	11	Mouse04_Neuron_11	D10--M10	D10	M10	Y	Y	R23	Mouse04	None	Y	N
L5R23P2B_M5	L5R23P2B	731	2020-08-28	3	Neuron	2	11	Mouse04_Neuron_11	E5--M5	E5	M5	Y	Y	R23	Mouse04	None	Y	N
L5R23P2B_M6	L5R23P2B	731	2020-08-28	3	Neuron	2	11	Mouse04_Neuron_11	E6--M6	E6	M6	Y	Y	R23	Mouse04	None	Y	N
L5R23P2B_M7	L5R23P2B	731	2020-08-28	3	Neuron	2	11	Mouse04_Neuron_11	E7--M7	E7	M7	Y	Y	R23	Mouse04	None	Y	N
L5R23P2B_M8	L5R23P2B	731	2020-08-28	3	Neuron	2	11	Mouse04_Neuron_11	E8--M8	E8	M8	Y	Y	R23	Mouse04	None	Y	N
L6R23P2B_M5	L6R23P2B	731	2020-08-28	3	Neuron	2	11	Mouse04_Neuron_11	C11--M5	C11	M5	Y	Y	R23	Mouse04	None	Y	N
L6R23P2B_M6	L6R23P2B	731	2020-08-28	3	Neuron	2	11	Mouse04_Neuron_11	C12--M6	C12	M6	Y	Y	R23	Mouse04	None	Y	N
L6R23P2B_M7	L6R23P2B	731	2020-08-28	3	Neuron	2	11	Mouse04_Neuron_11	D11--M7	D11	M7	Y	Y	R23	Mouse04	None	Y	N
L6R23P2B_M8	L6R23P2B	731	2020-08-28	3	Neuron	2	11	Mouse04_Neuron_11	D12--M8	D12	M8	Y	Y	R23	Mouse04	None	Y	N
L5R23P2B_M1	L5R23P2B	731	2020-08-28	3	Neuron	2	12	Mouse04_Neuron_12	E1--M1	E1	M1	Y	Y	R23	Mouse04	None	Y	N
L5R23P2B_M2	L5R23P2B	731	2020-08-28	3	Neuron	2	12	Mouse04_Neuron_12	E2--M2	E2	M2	Y	Y	R23	Mouse04	None	Y	N
L5R23P2B_M3	L5R23P2B	731	2020-08-28	3	Neuron	2	12	Mouse04_Neuron_12	E3--M3	E3	M3	Y	Y	R23	Mouse04	None	Y	N
L5R23P2B_M4	L5R23P2B	731	2020-08-28	3	Neuron	2	12	Mouse04_Neuron_12	E4--M4	E4	M4	Y	Y	R23	Mouse04	None	Y	N
L7R23P2B_M1	L7R23P2B	731	2020-08-28	3	Neuron	2	12	Mouse04_Neuron_12	F1--M1	F1	M1	Y	Y	R23	Mouse04	None	Y	N
L7R23P2B_M2	L7R23P2B	731	2020-08-28	3	Neuron	2	12	Mouse04_Neuron_12	F2--M2	F2	M2	Y	Y	R23	Mouse04	None	Y	N
L7R23P2B_M3	L7R23P2B	731	2020-08-28	3	Neuron	2	12	Mouse04_Neuron_12	F3--M3	F3	M3	Y	Y	R23	Mouse04	None	Y	N
L7R23P2B_M4	L7R23P2B	731	2020-08-28	3	Neuron	2	12	Mouse04_Neuron_12	F4--M4	F4	M4	Y	Y	R23	Mouse04	None	Y	N
CTRR23P1B_M1	CTRR23P1B	733	2020-08-28	3					(+)/(+) M1		M1	Y	Y	R23	Mouse04	None	Y	Y
CTRR23P1B_M2	CTRR23P1B	733	2020-08-28	3					(+)/(+) M2		M2	Y	Y	R23	Mouse04	None	Y	Y
CTRR23P1B_M3	CTRR23P1B	733	2020-08-28	3					(-)/(+) M3		M3	N	Y	R23	Mouse04	None	Y	Y
CTRR23P1B_M4	CTRR23P1B	733	2020-08-28	3					(-)/(+) M4		M4	N	Y	R23	Mouse04	None	Y	Y
CTRR23P1B_M6	CTRR23P1B	733	2020-08-28	3					(+)/(-) M6		M6	Y	N	R23	Mouse04	None	Y	Y
CTRR23P1B_M7	CTRR23P1B	733	2020-08-28	3					(+)/(-) M7		M7	Y	N	R23	Mouse04	None	Y	Y
CTRR23P1B_M9	CTRR23P1B	733	2020-08-28	3					(-)/(-) M9		M9	N	N	R23	Mouse04	None	Y	Y
CTRR23P1B_M10	CTRR23P1B	733	2020-08-28	3					(-)/(-) M10		M10	N	N	R23	Mouse04	None	Y	Y
CTRR23P2B_M1	CTRR23P2B	733	2020-08-28	3					(+)/(-) M1		M1	Y	N	R23	Mouse04	None	Y	Y
CTRR23P2B_M2	CTRR23P2B	733	2020-08-28	3					(+)/(-) M2		M2	Y	N	R23	Mouse04	None	Y	Y
CTRR23P2B_M3	CTRR23P2B	733	2020-08-28	3					(-)/(-) M3		M3	N	N	R23	Mouse04	None	Y	Y
CTRR23P2B_M4	CTRR23P2B	733	2020-08-28	3					(-)/(-)/M4		M4	N	N	R23	Mouse04	None	Y	Y
CTRR23P2B_M6	CTRR23P2B	733	2020-08-28	3					(+)/(+) M6		M6	Y	Y	R23	Mouse04	None	Y	Y
CTRR23P2B_M7	CTRR23P2B	733	2020-08-28	3					(+)/(+) M7		M7	Y	Y	R23	Mouse04	None	Y	Y
CTRR23P2B_M9	CTRR23P2B	733	2020-08-28	3					(-)/(+) M9		M9	N	Y	R23	Mouse04	None	Y	Y
CTRR23P2B_M10	CTRR23P2B	733	2020-08-28	3					(-)/(+) M10		M10	N	Y	R23	Mouse04	None	Y	Y
L1R24P1C_M5	L1R24P1C	730	2020-09-04	3	Neuron	1	1	Mouse05_Neuron_1	B5--M5	B5	M5	Y	Y	R24	Mouse05	None	Y	N
L1R24P1C_M6	L1R24P1C	730	2020-09-04	3	Neuron	1	1	Mouse05_Neuron_1	B6--M6	B6	M6	Y	Y	R24	Mouse05	None	Y	N
L1R24P1C_M7	L1R24P1C	730	2020-09-04	3	Neuron	1	1	Mouse05_Neuron_1	B7--M7	B7	M7	Y	Y	R24	Mouse05	None	Y	N
L1R24P1C_M8	L1R24P1C	730	2020-09-04	3	Neuron	1	1	Mouse05_Neuron_1	B8--M8	B8	M8	Y	Y	R24	Mouse05	None	Y	N
L1R24P1C_M9	L1R24P1C	730	2020-09-04	3	Neuron	1	1	Mouse05_Neuron_1	B9--M9	B9	M9	Y	Y	R24	Mouse05	None	Y	N
L1R24P1C_M10	L1R24P1C	730	2020-09-04	3	Neuron	1	1	Mouse05_Neuron_1	B10--M10	B10	M10	Y	Y	R24	Mouse05	None	Y	N
L8R24P1C_M1	L8R24P1C	730	2020-09-04	3	Neuron	1	1	Mouse05_Neuron_1	B11--M1	B11	M1	Y	Y	R24	Mouse05	None	Y	N
L8R24P1C_M7	L8R24P1C	730	2020-09-04	3	Neuron	1	1	Mouse05_Neuron_1	B12--M7	B12	M7	Y	Y	R24	Mouse05	None	Y	N
L1R24P1C_M1	L1R24P1C	730	2020-09-04	3	Neuron	1	2	Mouse05_Neuron_2	B1--M1	B1	M1	Y	Y	R24	Mouse05	None	Y	N
L1R24P1C_M2	L1R24P1C	730	2020-09-04	3	Neuron	1	2	Mouse05_Neuron_2	B2--M2	B2	M2	Y	Y	R24	Mouse05	None	Y	N
L1R24P1C_M3	L1R24P1C	730	2020-09-04	3	Neuron	1	2	Mouse05_Neuron_2	B3--M3	B3	M3	Y	Y	R24	Mouse05	None	Y	N
L1R24P1C_M4	L1R24P1C	730	2020-09-04	3	Neuron	1	2	Mouse05_Neuron_2	B4--M4	B4	M4	Y	Y	R24	Mouse05	None	Y	N
L2R24P1C_M1	L2R24P1C	730	2020-09-04	3	Neuron	1	2	Mouse05_Neuron_2	C1--M1	C1	M1	Y	Y	R24	Mouse05	None	Y	N
L2R24P1C_M2	L2R24P1C	730	2020-09-04	3	Neuron	1	2	Mouse05_Neuron_2	C2--M2	C2	M2	Y	Y	R24	Mouse05	None	Y	N
L2R24P1C_M3	L2R24P1C	730	2020-09-04	3	Neuron	1	2	Mouse05_Neuron_2	C3--M3	C3	M3	Y	Y	R24	Mouse05	None	Y	N
L2R24P1C_M4	L2R24P1C	730	2020-09-04	3	Neuron	1	2	Mouse05_Neuron_2	C4--M4	C4	M4	Y	Y	R24	Mouse05	None	Y	N
L2R24P1C_M5	L2R24P1C	730	2020-09-04	3	Neuron	1	2	Mouse05_Neuron_2	C5--M5	C5	M5	Y	Y	R24	Mouse05	None	Y	N
L2R24P1C_M6	L2R24P1C	730	2020-09-04	3	Neuron	1	2	Mouse05_Neuron_2	C6--M6	C6	M6	Y	Y	R24	Mouse05	None	Y	N
L2R24P1C_M7	L2R24P1C	730	2020-09-04	3	Neuron	1	2	Mouse05_Neuron_2	C7--M7	C7	M7	Y	Y	R24	Mouse05	None	Y	N
L2R24P1C_M8	L2R24P1C	730	2020-09-04	3	Neuron	1	2	Mouse05_Neuron_2	C8--M8	C8	M8	Y	Y	R24	Mouse05	None	Y	N
L2R24P1C_M9	L2R24P1C	730	2020-09-04	3	Neuron	1	2	Mouse05_Neuron_2	C9--M9	C9	M9	Y	Y	R24	Mouse05	None	Y	N
L3R24P1C_M1	L3R24P1C	730	2020-09-04	3	Neuron	1	2	Mouse05_Neuron_2	D1--M1	D1	M1	Y	Y	R24	Mouse05	None	Y	N
L3R24P1C_M2	L3R24P1C	730	2020-09-04	3	Neuron	1	2	Mouse05_Neuron_2	D2--M2	D2	M2	Y	Y	R24	Mouse05	None	Y	N
L3R24P1C_M3	L3R24P1C	730	2020-09-04	3	Neuron	1	2	Mouse05_Neuron_2	D3--M3	D3	M3	Y	Y	R24	Mouse05	None	Y	N
L3R24P1C_M4	L3R24P1C	730	2020-09-04	3	Neuron	1	2	Mouse05_Neuron_2	D4--M4	D4	M4	Y	Y	R24	Mouse05	None	Y	N
L3R24P1C_M5	L3R24P1C	730	2020-09-04	3	Neuron	1	2	Mouse05_Neuron_2	D5--M5	D5	M5	Y	Y	R24	Mouse05	None	Y	N
L2R24P1C_M10	L2R24P1C	730	2020-09-04	3	Neuron	1	3	Mouse05_Neuron_3	C10--M10	C10	M10	Y	Y	R24	Mouse05	None	Y	N
L3R24P1C_M6	L3R24P1C	730	2020-09-04	3	Neuron	1	3	Mouse05_Neuron_3	D6--M6	D6	M6	Y	Y	R24	Mouse05	None	Y	N
L3R24P1C_M7	L3R24P1C	730	2020-09-04	3	Neuron	1	3	Mouse05_Neuron_3	D7--M7	D7	M7	Y	Y	R24	Mouse05	None	Y	N
L3R24P1C_M8	L3R24P1C	730	2020-09-04	3	Neuron	1	3	Mouse05_Neuron_3	D8--M8	D8	M8	Y	Y	R24	Mouse05	None	Y	N
L3R24P1C_M9	L3R24P1C	730	2020-09-04	3	Neuron	1	3	Mouse05_Neuron_3	D9--M9	D9	M9	Y	Y	R24	Mouse05	None	Y	N
L3R24P1C_M10	L3R24P1C	730	2020-09-04	3	Neuron	1	3	Mouse05_Neuron_3	D10--M10	D10	M10	Y	Y	R24	Mouse05	None	Y	N
L8R24P1C_M2	L8R24P1C	730	2020-09-04	3	Neuron	1	3	Mouse05_Neuron_3	C11--M2	C11	M2	Y	Y	R24	Mouse05	None	Y	N
L8R24P1C_M3	L8R24P1C	730	2020-09-04	3	Neuron	1	3	Mouse05_Neuron_3	D11--M3	D11	M3	Y	Y	R24	Mouse05	None	Y	N
L8R24P1C_M8	L8R24P1C	730	2020-09-04	3	Neuron	1	3	Mouse05_Neuron_3	C12--M8	C12	M8	Y	Y	R24	Mouse05	None	Y	N
L8R24P1C_M9	L8R24P1C	730	2020-09-04	3	Neuron	1	3	Mouse05_Neuron_3	D12--M9	D12	M9	Y	Y	R24	Mouse05	None	Y	N
L4R24P1C_M1	L4R24P1C	730	2020-09-04	3	Neuron	1	4	Mouse05_Neuron_4	E1--M1	E1	M1	Y	Y	R24	Mouse05	None	Y	N
L4R24P1C_M2	L4R24P1C	730	2020-09-04	3	Neuron	1	4	Mouse05_Neuron_4	E2--M2	E2	M2	Y	Y	R24	Mouse05	None	Y	N
L4R24P1C_M3	L4R24P1C	730	2020-09-04	3	Neuron	1	4	Mouse05_Neuron_4	E3--M3	E3	M3	Y	Y	R24	Mouse05	None	Y	N
L4R24P1C_M4	L4R24P1C	730	2020-09-04	3	Neuron	1	4	Mouse05_Neuron_4	E4--M4	E4	M4	Y	Y	R24	Mouse05	None	Y	N
L4R24P1C_M5	L4R24P1C	730	2020-09-04	3	Neuron	1	4	Mouse05_Neuron_4	E5--M5	E5	M5	Y	Y	R24	Mouse05	None	Y	N
L4R24P1C_M6	L4R24P1C	730	2020-09-04	3	Neuron	1	4	Mouse05_Neuron_4	E6--M6	E6	M6	Y	Y	R24	Mouse05	None	Y	N
L4R24P1C_M7	L4R24P1C	730	2020-09-04	3	Neuron	1	4	Mouse05_Neuron_4	E7--M7	E7	M7	Y	Y	R24	Mouse05	None	Y	N
L4R24P1C_M8	L4R24P1C	730	2020-09-04	3	Neuron	1	4	Mouse05_Neuron_4	E8--M8	E8	M8	Y	Y	R24	Mouse05	None	Y	N
L4R24P1C_M9	L4R24P1C	730	2020-09-04	3	Neuron	1	4	Mouse05_Neuron_4	E9--M9	E9	M9	Y	Y	R24	Mouse05	None	Y	N
L4R24P1C_M10	L4R24P1C	730	2020-09-04	3	Neuron	1	4	Mouse05_Neuron_4	E10--M10	E10	M10	Y	Y	R24	Mouse05	None	Y	N
L5R24P1C_M1	L5R24P1C	730	2020-09-04	3	Neuron	1	4	Mouse05_Neuron_4	F1--M1	F1	M1	Y	Y	R24	Mouse05	None	Y	N
L5R24P1C_M2	L5R24P1C	730	2020-09-04	3	Neuron	1	4	Mouse05_Neuron_4	F2--M2	F2	M2	Y	Y	R24	Mouse05	None	Y	N
L5R24P1C_M3	L5R24P1C	730	2020-09-04	3	Neuron	1	4	Mouse05_Neuron_4	F3--M3	F3	M3	Y	Y	R24	Mouse05	None	Y	N
L5R24P1C_M4	L5R24P1C	730	2020-09-04	3	Neuron	1	4	Mouse05_Neuron_4	F4--M4	F4	M4	Y	Y	R24	Mouse05	None	Y	N
L5R24P1C_M5	L5R24P1C	730	2020-09-04	3	Neuron	1	4	Mouse05_Neuron_4	F5--M5	F5	M5	Y	Y	R24	Mouse05	None	Y	N
L5R24P1C_M6	L5R24P1C	730	2020-09-04	3	Neuron	1	4	Mouse05_Neuron_4	F6--M6	F6	M6	Y	Y	R24	Mouse05	None	Y	N
L5R24P1C_M7	L5R24P1C	730	2020-09-04	3	Neuron	1	4	Mouse05_Neuron_4	F7--M7	F7	M7	Y	Y	R24	Mouse05	None	Y	N
L5R24P1C_M8	L5R24P1C	730	2020-09-04	3	Neuron	1	4	Mouse05_Neuron_4	F8--M8	F8	M8	Y	Y	R24	Mouse05	None	Y	N
L5R24P1C_M9	L5R24P1C	730	2020-09-04	3	Neuron	1	4	Mouse05_Neuron_4	F9--M9	F9	M9	Y	Y	R24	Mouse05	None	Y	N
L5R24P1C_M10	L5R24P1C	730	2020-09-04	3	Neuron	1	4	Mouse05_Neuron_4	F10--M10	F10	M10	Y	Y	R24	Mouse05	None	Y	N
L6R24P1C_M1	L6R24P1C	730	2020-09-04	3	Neuron	1	4	Mouse05_Neuron_4	G1--M1	G1	M1	Y	Y	R24	Mouse05	None	Y	N
L6R24P1C_M2	L6R24P1C	730	2020-09-04	3	Neuron	1	4	Mouse05_Neuron_4	G2--M2	G2	M2	Y	Y	R24	Mouse05	None	Y	N
L6R24P1C_M3	L6R24P1C	730	2020-09-04	3	Neuron	1	4	Mouse05_Neuron_4	G3--M3	G3	M3	Y	Y	R24	Mouse05	None	Y	N
L6R24P1C_M4	L6R24P1C	730	2020-09-04	3	Neuron	1	4	Mouse05_Neuron_4	G4--M4	G4	M4	Y	Y	R24	Mouse05	None	Y	N
L8R24P1C_M4	L8R24P1C	730	2020-09-04	3	Neuron	1	4	Mouse05_Neuron_4	E11--M4	E11	M4	Y	Y	R24	Mouse05	None	Y	N
L8R24P1C_M5	L8R24P1C	730	2020-09-04	3	Neuron	1	4	Mouse05_Neuron_4	F11--M5	F11	M5	Y	Y	R24	Mouse05	None	Y	N
L8R24P1C_M10	L8R24P1C	730	2020-09-04	3	Neuron	1	4	Mouse05_Neuron_4	E12--M10	E12	M10	Y	Y	R24	Mouse05	None	Y	N
L9R24P1C_M1	L9R24P1C	730	2020-09-04	3	Neuron	1	4	Mouse05_Neuron_4	F12--M1	F12	M1	Y	Y	R24	Mouse05	None	Y	N
L6R24P1C_M5	L6R24P1C	730	2020-09-04	3	Neuron	1	5	Mouse05_Neuron_5	G5--M5	G5	M5	Y	Y	R24	Mouse05	None	Y	N
L6R24P1C_M6	L6R24P1C	730	2020-09-04	3	Neuron	1	5	Mouse05_Neuron_5	G6--M6	G6	M6	Y	Y	R24	Mouse05	None	Y	N
L6R24P1C_M7	L6R24P1C	730	2020-09-04	3	Neuron	1	5	Mouse05_Neuron_5	G7--M7	G7	M7	Y	Y	R24	Mouse05	None	Y	N
L6R24P1C_M8	L6R24P1C	730	2020-09-04	3	Neuron	1	5	Mouse05_Neuron_5	G8--M8	G8	M8	Y	Y	R24	Mouse05	None	Y	N
L6R24P1C_M9	L6R24P1C	730	2020-09-04	3	Neuron	1	5	Mouse05_Neuron_5	G9--M9	G9	M9	Y	Y	R24	Mouse05	None	Y	N
L6R24P1C_M10	L6R24P1C	730	2020-09-04	3	Neuron	1	5	Mouse05_Neuron_5	G10--M10	G10	M10	Y	Y	R24	Mouse05	None	Y	N
L8R24P1C_M6	L8R24P1C	730	2020-09-04	3	Neuron	1	5	Mouse05_Neuron_5	G11--M6	G11	M6	Y	Y	R24	Mouse05	None	Y	N
L9R24P1C_M2	L9R24P1C	730	2020-09-04	3	Neuron	1	5	Mouse05_Neuron_5	G12--M2	G12	M2	Y	Y	R24	Mouse05	None	Y	N
L17R24P3C_M9	L17R24P3C	730	2020-09-04	3	Neuron	3	6	Mouse05_Neuron_6	C9--M9	C9	M9	Y	Y	R24	Mouse05	None	Y	N
L17R24P3C_M10	L17R24P3C	730	2020-09-04	3	Neuron	3	6	Mouse05_Neuron_6	C10--M10	C10	M10	Y	Y	R24	Mouse05	None	Y	N
L18R24P3C_M1	L18R24P3C	730	2020-09-04	3	Neuron	3	6	Mouse05_Neuron_6	D1--M1	D1	M1	Y	Y	R24	Mouse05	None	Y	N
L18R24P3C_M2	L18R24P3C	730	2020-09-04	3	Neuron	3	6	Mouse05_Neuron_6	D2--M2	D2	M2	Y	Y	R24	Mouse05	None	Y	N
L18R24P3C_M3	L18R24P3C	730	2020-09-04	3	Neuron	3	6	Mouse05_Neuron_6	D3--M3	D3	M3	Y	Y	R24	Mouse05	None	Y	N
L18R24P3C_M4	L18R24P3C	730	2020-09-04	3	Neuron	3	6	Mouse05_Neuron_6	D4--M4	D4	M4	Y	Y	R24	Mouse05	None	Y	N
L18R24P3C_M5	L18R24P3C	730	2020-09-04	3	Neuron	3	6	Mouse05_Neuron_6	D5--M5	D5	M5	Y	Y	R24	Mouse05	None	Y	N
L18R24P3C_M6	L18R24P3C	730	2020-09-04	3	Neuron	3	6	Mouse05_Neuron_6	D6--M6	D6	M6	Y	Y	R24	Mouse05	None	Y	N
L18R24P3C_M7	L18R24P3C	730	2020-09-04	3	Neuron	3	6	Mouse05_Neuron_6	D7--M7	D7	M7	Y	Y	R24	Mouse05	None	Y	N
L18R24P3C_M8	L18R24P3C	730	2020-09-04	3	Neuron	3	6	Mouse05_Neuron_6	D8--M8	D8	M8	Y	Y	R24	Mouse05	None	Y	N
L18R24P3C_M9	L18R24P3C	730	2020-09-04	3	Neuron	3	6	Mouse05_Neuron_6	D9--M9	D9	M9	Y	Y	R24	Mouse05	None	Y	N
L18R24P3C_M10	L18R24P3C	730	2020-09-04	3	Neuron	3	6	Mouse05_Neuron_6	D10--M10	D10	M10	Y	Y	R24	Mouse05	None	Y	N
L19R24P3C_M1	L19R24P3C	730	2020-09-04	3	Neuron	3	6	Mouse05_Neuron_6	E1--M1	E1	M1	Y	Y	R24	Mouse05	None	Y	N
L19R24P3C_M2	L19R24P3C	730	2020-09-04	3	Neuron	3	6	Mouse05_Neuron_6	E2--M2	E2	M2	Y	Y	R24	Mouse05	None	Y	N
L19R24P3C_M3	L19R24P3C	730	2020-09-04	3	Neuron	3	6	Mouse05_Neuron_6	E3--M3	E3	M3	Y	Y	R24	Mouse05	None	Y	N
L19R24P3C_M4	L19R24P3C	730	2020-09-04	3	Neuron	3	6	Mouse05_Neuron_6	E4--M4	E4	M4	Y	Y	R24	Mouse05	None	Y	N
L19R24P3C_M5	L19R24P3C	730	2020-09-04	3	Neuron	3	6	Mouse05_Neuron_6	E5--M5	E5	M5	Y	Y	R24	Mouse05	None	Y	N
L19R24P3C_M6	L19R24P3C	730	2020-09-04	3	Neuron	3	6	Mouse05_Neuron_6	E6--M6	E6	M6	Y	Y	R24	Mouse05	None	Y	N
L19R24P3C_M7	L19R24P3C	730	2020-09-04	3	Neuron	3	6	Mouse05_Neuron_6	E7--M7	E7	M7	Y	Y	R24	Mouse05	None	Y	N
L19R24P3C_M8	L19R24P3C	730	2020-09-04	3	Neuron	3	6	Mouse05_Neuron_6	E8--M8	E8	M8	Y	Y	R24	Mouse05	None	Y	N
L19R24P3C_M9	L19R24P3C	730	2020-09-04	3	Neuron	3	6	Mouse05_Neuron_6	E9--M9	E9	M9	Y	Y	R24	Mouse05	None	Y	N
L19R24P3C_M10	L19R24P3C	730	2020-09-04	3	Neuron	3	6	Mouse05_Neuron_6	E10--M10	E10	M10	Y	Y	R24	Mouse05	None	Y	N
L20R24P3C_M3	L20R24P3C	730	2020-09-04	3	Neuron	3	6	Mouse05_Neuron_6	C11--M3	C11	M3	Y	Y	R24	Mouse05	None	Y	N
L20R24P3C_M4	L20R24P3C	730	2020-09-04	3	Neuron	3	6	Mouse05_Neuron_6	D11--M4	D11	M4	Y	Y	R24	Mouse05	None	Y	N
L20R24P3C_M5	L20R24P3C	730	2020-09-04	3	Neuron	3	6	Mouse05_Neuron_6	E11--M5	E11	M5	Y	Y	R24	Mouse05	None	Y	N
L20R24P3C_M8	L20R24P3C	730	2020-09-04	3	Neuron	3	6	Mouse05_Neuron_6	C12--M8	C12	M8	Y	Y	R24	Mouse05	None	Y	N
L20R24P3C_M9	L20R24P3C	730	2020-09-04	3	Neuron	3	6	Mouse05_Neuron_6	D12--M9	D12	M9	Y	Y	R24	Mouse05	None	Y	N
L20R24P3C_M10	L20R24P3C	730	2020-09-04	3	Neuron	3	6	Mouse05_Neuron_6	E12--M10	E12	M10	Y	Y	R24	Mouse05	None	Y	N
L26R29P3B_M1	L26R29P3B	733	2020-09-04	3	Neuron	3	6	Mouse05_Neuron_6	F10--M1/R24P3	F10	M1	Y	Y	R24	Mouse05	None	Y	N
L26R29P3B_M2	L26R29P3B	733	2020-09-04	3	Neuron	3	6	Mouse05_Neuron_6	F11--M2/R24P3	F11	M2	Y	Y	R24	Mouse05	None	Y	N
L9R24P1C_M8	L9R24P1C	730	2020-09-04	3	Neuron	3	6	Mouse05_Neuron_6	F7--M8	F7	M8	Y	Y	R24	Mouse05	None	Y	N
L9R24P1C_M9	L9R24P1C	730	2020-09-04	3	Neuron	3	6	Mouse05_Neuron_6	F8--M9	F8	M9	Y	Y	R24	Mouse05	None	Y	N
L9R24P1C_M10	L9R24P1C	730	2020-09-04	3	Neuron	3	6	Mouse05_Neuron_6	F9--M10	F9	M10	Y	Y	R24	Mouse05	None	Y	N
L10R24P2C_M1	L10R24P2C	730	2020-09-04	3	Neuron	2	7	Mouse05_Neuron_7	A1--M1	A1	M1	Y	Y	R24	Mouse05	None	Y	N
L10R24P2C_M2	L10R24P2C	730	2020-09-04	3	Neuron	2	7	Mouse05_Neuron_7	A2--M2	A2	M2	Y	Y	R24	Mouse05	None	Y	N
L10R24P2C_M3	L10R24P2C	730	2020-09-04	3	Neuron	2	7	Mouse05_Neuron_7	A3--M3	A3	M3	Y	Y	R24	Mouse05	None	Y	N
L10R24P2C_M4	L10R24P2C	730	2020-09-04	3	Neuron	2	7	Mouse05_Neuron_7	A4--M4	A4	M4	Y	Y	R24	Mouse05	None	Y	N
L10R24P2C_M5	L10R24P2C	730	2020-09-04	3	Neuron	2	7	Mouse05_Neuron_7	A5--M5	A5	M5	Y	Y	R24	Mouse05	None	Y	N
L10R24P2C_M6	L10R24P2C	730	2020-09-04	3	Neuron	2	7	Mouse05_Neuron_7	A6--M6	A6	M6	Y	Y	R24	Mouse05	None	Y	N
L10R24P2C_M7	L10R24P2C	730	2020-09-04	3	Neuron	2	7	Mouse05_Neuron_7	A7--M7	A7	M7	Y	Y	R24	Mouse05	None	Y	N
L10R24P2C_M8	L10R24P2C	730	2020-09-04	3	Neuron	2	7	Mouse05_Neuron_7	A8--M8	A8	M8	Y	Y	R24	Mouse05	None	Y	N
L10R24P2C_M9	L10R24P2C	730	2020-09-04	3	Neuron	2	7	Mouse05_Neuron_7	A9--M9	A9	M9	Y	Y	R24	Mouse05	None	Y	N
L10R24P2C_M10	L10R24P2C	730	2020-09-04	3	Neuron	2	7	Mouse05_Neuron_7	A10--M10	A10	M10	Y	Y	R24	Mouse05	None	Y	N
L9R24P1C_M4	L9R24P1C	730	2020-09-04	3	Neuron	2	7	Mouse05_Neuron_7	A12--M4	A12	M4	Y	Y	R24	Mouse05	None	Y	N
L9R24P1C_M5	L9R24P1C	730	2020-09-04	3	Neuron	2	7	Mouse05_Neuron_7	B12--M5	B12	M5	Y	Y	R24	Mouse05	None	Y	N
L9R24P1C_M3	L9R24P1C	730	2020-09-04	3	Neuron	2	9	Mouse05_Neuron_9	D11--M3	D11	M3	Y	Y	R24	Mouse05	None	Y	N
L9R24P1C_M6	L9R24P1C	730	2020-09-04	3	Neuron	2	9	Mouse05_Neuron_9	C12--M6	C12	M6	Y	Y	R24	Mouse05	None	Y	N
L9R24P1C_M7	L9R24P1C	730	2020-09-04	3	Neuron	2	9	Mouse05_Neuron_9	D12--M7	D12	M7	Y	Y	R24	Mouse05	None	Y	N
L15R24P2C_M1	L15R24P2C	730	2020-09-04	3	Neuron	2	11	Mouse05_Neuron_11	A1--M1	A1	M1	Y	Y	R24	Mouse05	None	Y	N
L15R24P2C_M2	L15R24P2C	730	2020-09-04	3	Neuron	2	11	Mouse05_Neuron_11	A2--M2	A2	M2	Y	Y	R24	Mouse05	None	Y	N
L15R24P2C_M3	L15R24P2C	730	2020-09-04	3	Neuron	2	11	Mouse05_Neuron_11	A3--M3	A3	M3	Y	Y	R24	Mouse05	None	Y	N
L15R24P2C_M4	L15R24P2C	730	2020-09-04	3	Neuron	2	11	Mouse05_Neuron_11	A4--M4	A4	M4	Y	Y	R24	Mouse05	None	Y	N
L15R24P2C_M5	L15R24P2C	730	2020-09-04	3	Neuron	2	11	Mouse05_Neuron_11	A5--M5	A5	M5	Y	Y	R24	Mouse05	None	Y	N
L15R24P2C_M6	L15R24P2C	730	2020-09-04	3	Neuron	2	11	Mouse05_Neuron_11	A6--M6	A6	M6	Y	Y	R24	Mouse05	None	Y	N
L15R24P2C_M7	L15R24P2C	730	2020-09-04	3	Neuron	2	11	Mouse05_Neuron_11	A7--M7	A7	M7	Y	Y	R24	Mouse05	None	Y	N
L15R24P2C_M8	L15R24P2C	730	2020-09-04	3	Neuron	2	11	Mouse05_Neuron_11	A8--M8	A8	M8	Y	Y	R24	Mouse05	None	Y	N
L15R24P2C_M9	L15R24P2C	730	2020-09-04	3	Neuron	2	11	Mouse05_Neuron_11	A9--M9	A9	M9	Y	Y	R24	Mouse05	None	Y	N
L15R24P2C_M10	L15R24P2C	730	2020-09-04	3	Neuron	2	11	Mouse05_Neuron_11	A10--M10	A10	M10	Y	Y	R24	Mouse05	None	Y	N
L16R24P3C_M10	L16R24P3C	730	2020-09-04	3	Neuron	3	11	Mouse05_Neuron_11	B10--M10	B10	M10	Y	Y	R24	Mouse05	None	Y	N
L20R24P3C_M1	L20R24P3C	730	2020-09-04	3	Neuron	3	11	Mouse05_Neuron_11	A11--M1	A11	M1	Y	Y	R24	Mouse05	None	Y	N
L20R24P3C_M2	L20R24P3C	730	2020-09-04	3	Neuron	3	11	Mouse05_Neuron_11	B11--M2	B11	M2	Y	Y	R24	Mouse05	None	Y	N
L20R24P3C_M6	L20R24P3C	730	2020-09-04	3	Neuron	3	11	Mouse05_Neuron_11	A12--M6	A12	M6	Y	Y	R24	Mouse05	None	Y	N
L20R24P3C_M7	L20R24P3C	730	2020-09-04	3	Neuron	3	11	Mouse05_Neuron_11	B12--M7	B12	M7	Y	Y	R24	Mouse05	None	Y	N
L16R24P3C_M1	L16R24P3C	730	2020-09-04	3	Neuron	3	12	Mouse05_Neuron_12	B1--M1	B1	M1	Y	Y	R24	Mouse05	None	Y	N
L16R24P3C_M2	L16R24P3C	730	2020-09-04	3	Neuron	3	12	Mouse05_Neuron_12	B2--M2	B2	M2	Y	Y	R24	Mouse05	None	Y	N
L16R24P3C_M3	L16R24P3C	730	2020-09-04	3	Neuron	3	12	Mouse05_Neuron_12	B3--M3	B3	M3	Y	Y	R24	Mouse05	None	Y	N
L16R24P3C_M4	L16R24P3C	730	2020-09-04	3	Neuron	3	12	Mouse05_Neuron_12	B4--M4	B4	M4	Y	Y	R24	Mouse05	None	Y	N
L16R24P3C_M5	L16R24P3C	730	2020-09-04	3	Neuron	3	12	Mouse05_Neuron_12	B5--M5	B5	M5	Y	Y	R24	Mouse05	None	Y	N
L16R24P3C_M6	L16R24P3C	730	2020-09-04	3	Neuron	3	12	Mouse05_Neuron_12	B6--M6	B6	M6	Y	Y	R24	Mouse05	None	Y	N
L16R24P3C_M7	L16R24P3C	730	2020-09-04	3	Neuron	3	12	Mouse05_Neuron_12	B7--M7	B7	M7	Y	Y	R24	Mouse05	None	Y	N
L16R24P3C_M8	L16R24P3C	730	2020-09-04	3	Neuron	3	12	Mouse05_Neuron_12	B8--M8	B8	M8	Y	Y	R24	Mouse05	None	Y	N
L16R24P3C_M9	L16R24P3C	730	2020-09-04	3	Neuron	3	12	Mouse05_Neuron_12	B9--M9	B9	M9	Y	Y	R24	Mouse05	None	Y	N
L17R24P3C_M1	L17R24P3C	730	2020-09-04	3	Neuron	3	12	Mouse05_Neuron_12	C1--M1	C1	M1	Y	Y	R24	Mouse05	None	Y	N
L17R24P3C_M2	L17R24P3C	730	2020-09-04	3	Neuron	3	12	Mouse05_Neuron_12	C2--M2	C2	M2	Y	Y	R24	Mouse05	None	Y	N
L17R24P3C_M3	L17R24P3C	730	2020-09-04	3	Neuron	3	12	Mouse05_Neuron_12	C3--M3	C3	M3	Y	Y	R24	Mouse05	None	Y	N
L17R24P3C_M4	L17R24P3C	730	2020-09-04	3	Neuron	3	12	Mouse05_Neuron_12	C4--M4	C4	M4	Y	Y	R24	Mouse05	None	Y	N
L17R24P3C_M5	L17R24P3C	730	2020-09-04	3	Neuron	3	12	Mouse05_Neuron_12	C5--M5	C5	M5	Y	Y	R24	Mouse05	None	Y	N
L17R24P3C_M6	L17R24P3C	730	2020-09-04	3	Neuron	3	12	Mouse05_Neuron_12	C6--M6	C6	M6	Y	Y	R24	Mouse05	None	Y	N
L17R24P3C_M7	L17R24P3C	730	2020-09-04	3	Neuron	3	12	Mouse05_Neuron_12	C7--M7	C7	M7	Y	Y	R24	Mouse05	None	Y	N
L17R24P3C_M8	L17R24P3C	730	2020-09-04	3	Neuron	3	12	Mouse05_Neuron_12	C8--M8	C8	M8	Y	Y	R24	Mouse05	None	Y	N
L1R25P1B_M1	L1R25P1B	733	2020-09-15	3	Neuron	1	1	Mouse06_Neuron_1	A1--M1	A1	M1	Y	Y	R25	Mouse06	None	Y	N
L1R25P1B_M2	L1R25P1B	733	2020-09-15	3	Neuron	1	1	Mouse06_Neuron_1	A2--M2	A2	M2	Y	Y	R25	Mouse06	None	Y	N
L1R25P1B_M3	L1R25P1B	733	2020-09-15	3	Neuron	1	1	Mouse06_Neuron_1	A3--M3	A3	M3	Y	Y	R25	Mouse06	None	Y	N
L1R25P1B_M4	L1R25P1B	733	2020-09-15	3	Neuron	1	1	Mouse06_Neuron_1	A4--M4	A4	M4	Y	Y	R25	Mouse06	None	Y	N
L1R25P1B_M6	L1R25P1B	733	2020-09-15	3	Neuron	1	1	Mouse06_Neuron_1	A6--M6	A6	M6	Y	Y	R25	Mouse06	None	Y	N
L1R25P1B_M7	L1R25P1B	733	2020-09-15	3	Neuron	1	1	Mouse06_Neuron_1	A7--M7	A7	M7	Y	Y	R25	Mouse06	None	Y	N
L1R25P1B_M8	L1R25P1B	733	2020-09-15	3	Neuron	1	1	Mouse06_Neuron_1	A8--M8	A8	M8	Y	Y	R25	Mouse06	None	Y	N
L1R25P1B_M9	L1R25P1B	733	2020-09-15	3	Neuron	1	1	Mouse06_Neuron_1	A9--M9	A9	M9	Y	Y	R25	Mouse06	None	Y	N
L1R25P1B_M10	L1R25P1B	733	2020-09-15	3	Neuron	1	1	Mouse06_Neuron_1	A10--M10	A10	M10	Y	Y	R25	Mouse06	None	Y	N
L2R25P1B_M1	L2R25P1B	733	2020-09-15	3	Neuron	1	2	Mouse06_Neuron_2	B1--M1	B1	M1	Y	Y	R25	Mouse06	None	Y	N
L2R25P1B_M2	L2R25P1B	733	2020-09-15	3	Neuron	1	2	Mouse06_Neuron_2	B2--M2	B2	M2	Y	Y	R25	Mouse06	None	Y	N
L2R25P1B_M3	L2R25P1B	733	2020-09-15	3	Neuron	1	2	Mouse06_Neuron_2	B3--M3	B3	M3	Y	Y	R25	Mouse06	None	Y	N
L2R25P1B_M4	L2R25P1B	733	2020-09-15	3	Neuron	1	2	Mouse06_Neuron_2	B4--M4	B4	M4	Y	Y	R25	Mouse06	None	Y	N
L2R25P1B_M5	L2R25P1B	733	2020-09-15	3	Neuron	1	2	Mouse06_Neuron_2	B5--M5	B5	M5	Y	Y	R25	Mouse06	None	Y	N
L2R25P1B_M6	L2R25P1B	733	2020-09-15	3	Neuron	1	2	Mouse06_Neuron_2	B6--M6	B6	M6	Y	Y	R25	Mouse06	None	Y	N
L2R25P1B_M7	L2R25P1B	733	2020-09-15	3	Neuron	1	2	Mouse06_Neuron_2	B7--M7	B7	M7	Y	Y	R25	Mouse06	None	Y	N
L2R25P1B_M8	L2R25P1B	733	2020-09-15	3	Neuron	1	2	Mouse06_Neuron_2	B8--M8	B8	M8	Y	Y	R25	Mouse06	None	Y	N
L2R25P1B_M9	L2R25P1B	733	2020-09-15	3	Neuron	1	2	Mouse06_Neuron_2	B9--M9	B9	M9	Y	Y	R25	Mouse06	None	Y	N
L2R25P1B_M10	L2R25P1B	733	2020-09-15	3	Neuron	1	2	Mouse06_Neuron_2	B10--M10	B10	M10	Y	Y	R25	Mouse06	None	Y	N
L3R25P1B_M1	L3R25P1B	733	2020-09-15	3	Neuron	1	2	Mouse06_Neuron_2	C1--M1	C1	M1	Y	Y	R25	Mouse06	None	Y	N
L3R25P1B_M2	L3R25P1B	733	2020-09-15	3	Neuron	1	2	Mouse06_Neuron_2	C2--M2	C2	M2	Y	Y	R25	Mouse06	None	Y	N
L3R25P1B_M3	L3R25P1B	733	2020-09-15	3	Neuron	1	2	Mouse06_Neuron_2	C3--M3	C3	M3	Y	Y	R25	Mouse06	None	Y	N
L3R25P1B_M4	L3R25P1B	733	2020-09-15	3	Neuron	1	2	Mouse06_Neuron_2	C4--M4	C4	M4	Y	Y	R25	Mouse06	None	Y	N
L3R25P1B_M5	L3R25P1B	733	2020-09-15	3	Neuron	1	2	Mouse06_Neuron_2	C5--M5	C5	M5	Y	Y	R25	Mouse06	None	Y	N
L3R25P1B_M6	L3R25P1B	733	2020-09-15	3	Neuron	1	2	Mouse06_Neuron_2	C6--M6	C6	M6	Y	Y	R25	Mouse06	None	Y	N
L3R25P1B_M7	L3R25P1B	733	2020-09-15	3	Neuron	1	2	Mouse06_Neuron_2	C7--M7	C7	M7	Y	Y	R25	Mouse06	None	Y	N
L3R25P1B_M8	L3R25P1B	733	2020-09-15	3	Neuron	1	2	Mouse06_Neuron_2	C8--M8	C8	M8	Y	Y	R25	Mouse06	None	Y	N
L3R25P1B_M9	L3R25P1B	733	2020-09-15	3	Neuron	1	2	Mouse06_Neuron_2	C9--M9	C9	M9	Y	Y	R25	Mouse06	None	Y	N
L3R25P1B_M10	L3R25P1B	733	2020-09-15	3	Neuron	1	2	Mouse06_Neuron_2	C10--M10	C10	M10	Y	Y	R25	Mouse06	None	Y	N
L8R25P1B_M3	L8R25P1B	733	2020-09-15	3	Neuron	1	2	Mouse06_Neuron_2	A11--M3	A11	M3	Y	Y	R25	Mouse06	None	Y	N
L8R25P1B_M4	L8R25P1B	733	2020-09-15	3	Neuron	1	2	Mouse06_Neuron_2	B11--M4	B11	M4	Y	Y	R25	Mouse06	None	Y	N
L9R25R30B_M3	L9R25R30B	733	2020-09-15	3	Neuron	1	2	Mouse06_Neuron_2	A12--M3/R25	A12	M3	Y	Y	R25	Mouse06	None	Y	N
L9R25R30B_M4	L9R25R30B	733	2020-09-15	3	Neuron	1	2	Mouse06_Neuron_2	B12--M4/R25	B12	M4	Y	Y	R25	Mouse06	None	Y	N
L9R25R30B_M5	L9R25R30B	733	2020-09-15	3	Neuron	1	2	Mouse06_Neuron_2	C12--M5/R25	C12	M5	Y	Y	R25	Mouse06	None	Y	N
L4R25P1B_M1	L4R25P1B	733	2020-09-15	3	Neuron	1	3	Mouse06_Neuron_3	D1--M1	D1	M1	Y	Y	R25	Mouse06	None	Y	N
L4R25P1B_M2	L4R25P1B	733	2020-09-15	3	Neuron	1	3	Mouse06_Neuron_3	D2--M2	D2	M2	Y	Y	R25	Mouse06	None	Y	N
L4R25P1B_M3	L4R25P1B	733	2020-09-15	3	Neuron	1	3	Mouse06_Neuron_3	D3--M3	D3	M3	Y	Y	R25	Mouse06	None	Y	N
L4R25P1B_M5	L4R25P1B	733	2020-09-15	3	Neuron	1	3	Mouse06_Neuron_3	D5--M5	D5	M5	Y	Y	R25	Mouse06	None	Y	N
L4R25P1B_M6	L4R25P1B	733	2020-09-15	3	Neuron	1	3	Mouse06_Neuron_3	D6--M6	D6	M6	Y	Y	R25	Mouse06	None	Y	N
L4R25P1B_M7	L4R25P1B	733	2020-09-15	3	Neuron	1	3	Mouse06_Neuron_3	D7--M7	D7	M7	Y	Y	R25	Mouse06	None	Y	N
L4R25P1B_M8	L4R25P1B	733	2020-09-15	3	Neuron	1	3	Mouse06_Neuron_3	D8--M8	D8	M8	Y	Y	R25	Mouse06	None	Y	N
L4R25P1B_M9	L4R25P1B	733	2020-09-15	3	Neuron	1	3	Mouse06_Neuron_3	D9--M9	D9	M9	Y	Y	R25	Mouse06	None	Y	N
L4R25P1B_M10	L4R25P1B	733	2020-09-15	3	Neuron	1	3	Mouse06_Neuron_3	D10--M10	D10	M10	Y	Y	R25	Mouse06	None	Y	N
L5R25P1B_M1	L5R25P1B	733	2020-09-15	3	Neuron	1	3	Mouse06_Neuron_3	E1--M1	E1	M1	Y	Y	R25	Mouse06	None	Y	N
L5R25P1B_M2	L5R25P1B	733	2020-09-15	3	Neuron	1	3	Mouse06_Neuron_3	E2--M2	E2	M2	Y	Y	R25	Mouse06	None	Y	N
L5R25P1B_M3	L5R25P1B	733	2020-09-15	3	Neuron	1	3	Mouse06_Neuron_3	E3--M3	E3	M3	Y	Y	R25	Mouse06	None	Y	N
L5R25P1B_M4	L5R25P1B	733	2020-09-15	3	Neuron	1	3	Mouse06_Neuron_3	E4--M4	E4	M4	Y	Y	R25	Mouse06	None	Y	N
L5R25P1B_M5	L5R25P1B	733	2020-09-15	3	Neuron	1	3	Mouse06_Neuron_3	E5--M5	E5	M5	Y	Y	R25	Mouse06	None	Y	N
L5R25P1B_M6	L5R25P1B	733	2020-09-15	3	Neuron	1	3	Mouse06_Neuron_3	E6--M6	E6	M6	Y	Y	R25	Mouse06	None	Y	N
L5R25P1B_M7	L5R25P1B	733	2020-09-15	3	Neuron	1	3	Mouse06_Neuron_3	E7--M7	E7	M7	Y	Y	R25	Mouse06	None	Y	N
L5R25P1B_M8	L5R25P1B	733	2020-09-15	3	Neuron	1	3	Mouse06_Neuron_3	E8--M8	E8	M8	Y	Y	R25	Mouse06	None	Y	N
L5R25P1B_M9	L5R25P1B	733	2020-09-15	3	Neuron	1	3	Mouse06_Neuron_3	E9--M9	E9	M9	Y	Y	R25	Mouse06	None	Y	N
L5R25P1B_M10	L5R25P1B	733	2020-09-15	3	Neuron	1	3	Mouse06_Neuron_3	E10--M10	E10	M10	Y	Y	R25	Mouse06	None	Y	N
L6R25P1B_M1	L6R25P1B	733	2020-09-15	3	Neuron	1	3	Mouse06_Neuron_3	F1--M1	F1	M1	Y	Y	R25	Mouse06	None	Y	N
L8R25P1B_M6	L8R25P1B	733	2020-09-15	3	Neuron	1	3	Mouse06_Neuron_3	D11--M6	D11	M6	Y	Y	R25	Mouse06	None	Y	N
L8R25P1B_M7	L8R25P1B	733	2020-09-15	3	Neuron	1	3	Mouse06_Neuron_3	E11--M7	E11	M7	Y	Y	R25	Mouse06	None	Y	N
L9R25R30B_M6	L9R25R30B	733	2020-09-15	3	Neuron	1	3	Mouse06_Neuron_3	D12--M6/R25	D12	M6	Y	Y	R25	Mouse06	None	Y	N
L9R25R30B_M7	L9R25R30B	733	2020-09-15	3	Neuron	1	3	Mouse06_Neuron_3	E12--M7/R25	E12	M7	Y	Y	R25	Mouse06	None	Y	N
L6R25P1B_M2	L6R25P1B	733	2020-09-15	3	Neuron	1	7	Mouse06_Neuron_7	F2--M2	F2	M2	Y	Y	R25	Mouse06	None	Y	N
L6R25P1B_M3	L6R25P1B	733	2020-09-15	3	Neuron	1	7	Mouse06_Neuron_7	F3--M3	F3	M3	Y	Y	R25	Mouse06	None	Y	N
L6R25P1B_M4	L6R25P1B	733	2020-09-15	3	Neuron	1	7	Mouse06_Neuron_7	F4--M4	F4	M4	Y	Y	R25	Mouse06	None	Y	N
L6R25P1B_M5	L6R25P1B	733	2020-09-15	3	Neuron	1	7	Mouse06_Neuron_7	F5--M5	F5	M5	Y	Y	R25	Mouse06	None	Y	N
L6R25P1B_M6	L6R25P1B	733	2020-09-15	3	Neuron	1	7	Mouse06_Neuron_7	F6--M6	F6	M6	Y	Y	R25	Mouse06	None	Y	N
L6R25P1B_M7	L6R25P1B	733	2020-09-15	3	Neuron	1	7	Mouse06_Neuron_7	F7--M7	F7	M7	Y	Y	R25	Mouse06	None	Y	N
L6R25P1B_M8	L6R25P1B	733	2020-09-15	3	Neuron	1	7	Mouse06_Neuron_7	F8--M8	F8	M8	Y	Y	R25	Mouse06	None	Y	N
L6R25P1B_M9	L6R25P1B	733	2020-09-15	3	Neuron	1	7	Mouse06_Neuron_7	F9--M9	F9	M9	Y	Y	R25	Mouse06	None	Y	N
L6R25P1B_M10	L6R25P1B	733	2020-09-15	3	Neuron	1	7	Mouse06_Neuron_7	F10--M10	F10	M10	Y	Y	R25	Mouse06	None	Y	N
L7R25P1B_M4	L7R25P1B	733	2020-09-15	3	Neuron	3	7	Mouse06_Neuron_7	G4--M4	G4	M4	Y	Y	R25	Mouse06	None	Y	N
L7R25P1B_M5	L7R25P1B	733	2020-09-15	3	Neuron	3	7	Mouse06_Neuron_7	G5--M5	G5	M5	Y	Y	R25	Mouse06	None	Y	N
L7R25P1B_M6	L7R25P1B	733	2020-09-15	3	Neuron	3	7	Mouse06_Neuron_7	G6--M6	G6	M6	Y	Y	R25	Mouse06	None	Y	N
L7R25P1B_M7	L7R25P1B	733	2020-09-15	3	Neuron	3	7	Mouse06_Neuron_7	G7--M7	G7	M7	Y	Y	R25	Mouse06	None	Y	N
L7R25P1B_M8	L7R25P1B	733	2020-09-15	3	Neuron	3	7	Mouse06_Neuron_7	G8--M8	G8	M8	Y	Y	R25	Mouse06	None	Y	N
L7R25P1B_M9	L7R25P1B	733	2020-09-15	3	Neuron	3	7	Mouse06_Neuron_7	G9--M9	G9	M9	Y	Y	R25	Mouse06	None	Y	N
L7R25P1B_M10	L7R25P1B	733	2020-09-15	3	Neuron	3	7	Mouse06_Neuron_7	G10--M10	G10	M10	Y	Y	R25	Mouse06	None	Y	N
L8R25P1B_M8	L8R25P1B	733	2020-09-15	3	Neuron	1	7	Mouse06_Neuron_7	F11--M8	F11	M8	Y	Y	R25	Mouse06	None	Y	N
L8R25P1B_M9	L8R25P1B	733	2020-09-15	3	Neuron	1	7	Mouse06_Neuron_7	G11--M9	G11	M9	Y	Y	R25	Mouse06	None	Y	N
L9R25R30B_M8	L9R25R30B	733	2020-09-15	3	Neuron	1	7	Mouse06_Neuron_7	F12--M8/R25	F12	M8	Y	Y	R25	Mouse06	None	Y	N
L9R25R30B_M9	L9R25R30B	733	2020-09-15	3	Neuron	1	7	Mouse06_Neuron_7	G12--M9/R25	G12	M9	Y	Y	R25	Mouse06	None	Y	N
L7R25P1B_M1	L7R25P1B	733	2020-09-15	3	Neuron	3	10	Mouse06_Neuron_10	G1--M1	G1	M1	Y	Y	R25	Mouse06	None	Y	N
L7R25P1B_M2	L7R25P1B	733	2020-09-15	3	Neuron	3	10	Mouse06_Neuron_10	G2--M2	G2	M2	Y	Y	R25	Mouse06	None	Y	N
L7R25P1B_M3	L7R25P1B	733	2020-09-15	3	Neuron	3	10	Mouse06_Neuron_10	G3--M3	G3	M3	Y	Y	R25	Mouse06	None	Y	N
L8R25P1B_M1	L8R25P1B	733	2020-09-15	3	Neuron	1	10	Mouse06_Neuron_10	H9--M1	H9	M1	Y	Y	R25	Mouse06	None	Y	N
L8R25P1B_M2	L8R25P1B	733	2020-09-15	3	Neuron	1	10	Mouse06_Neuron_10	H10--M2	H10	M2	Y	Y	R25	Mouse06	None	Y	N
L8R25P1B_M10	L8R25P1B	733	2020-09-15	3	Neuron	1	10	Mouse06_Neuron_10	H11--M10	H11	M10	Y	Y	R25	Mouse06	None	Y	N
L9R25R30B_M10	L9R25R30B	733	2020-09-15	3	Neuron	1	10	Mouse06_Neuron_10	H12--M10/R25	H12	M10	Y	Y	R25	Mouse06	None	Y	N
CTRR25P1B_M1	CTRR25P1B	733	2020-09-15	3					(+)/(+) M1		M1	Y	Y	R25	Mouse06	None	Y	Y
CTRR25P1B_M2	CTRR25P1B	733	2020-09-15	3					(+)/(+) M2		M2	Y	Y	R25	Mouse06	None	Y	Y
CTRR25P1B_M3	CTRR25P1B	733	2020-09-15	3					(-)/(+) M3		M3	N	Y	R25	Mouse06	None	Y	Y
CTRR25P1B_M4	CTRR25P1B	733	2020-09-15	3					(-)/(+) M4		M4	N	Y	R25	Mouse06	None	Y	Y
CTRR25P1B_M6	CTRR25P1B	733	2020-09-15	3					(+)/(-) M6		M6	Y	N	R25	Mouse06	None	Y	Y
CTRR25P1B_M7	CTRR25P1B	733	2020-09-15	3					(+)/(-) M7		M6	Y	N	R25	Mouse06	None	Y	Y
CTRR25P1B_M9	CTRR25P1B	733	2020-09-15	3					(-)/(-) M9		M9	N	N	R25	Mouse06	None	Y	Y
CTRR25P1B_M10	CTRR25P1B	733	2020-09-15	3					(-)/(-) M10		M10	N	N	R25	Mouse06	None	Y	Y
L10R29P1B_M7	L10R29P1B	734	2021-02-05	3	Astrocyte	1	1	Mouse07_Astrocyte_1	A12--M7/R29P1	A12	M7	Y	Y	R29	Mouse07	None	Y	N
L10R29P1B_M8	L10R29P1B	734	2021-02-05	3	Astrocyte	1	1	Mouse07_Astrocyte_1	B12--M8/R29P1	B12	M8	Y	Y	R29	Mouse07	None	Y	N
L10R29P1B_M9	L10R29P1B	734	2021-02-05	3	Astrocyte	1	1	Mouse07_Astrocyte_1	C12--M9/R29P1	C12	M9	Y	Y	R29	Mouse07	None	Y	N
L10R29P1B_M10	L10R29P1B	734	2021-02-05	3	Astrocyte	1	1	Mouse07_Astrocyte_1	D12--M10/R29P1	D12	M10	Y	Y	R29	Mouse07	None	Y	N
L20R29P2B_M1	L20R29P2B	733	2021-02-05	3	Astrocyte	2	1	Mouse07_Astrocyte_1	E12--M1	E12	M1	Y	Y	R29	Mouse07	None	Y	N
L20R29P2B_M2	L20R29P2B	733	2021-02-05	3	Astrocyte	2	1	Mouse07_Astrocyte_1	F12--M2	F12	M2	Y	Y	R29	Mouse07	None	Y	N
L2R29P1B_M1	L2R29P1B	732	2021-02-05	3	Astrocyte	1	1	Mouse07_Astrocyte_1	B1--M1	B1	M1	Y	Y	R29	Mouse07	None	Y	N
L2R29P1B_M10	L2R29P1B	732	2021-02-05	3	Astrocyte	1	1	Mouse07_Astrocyte_1	B10--M10	B10	M10	Y	Y	R29	Mouse07	None	Y	N
L2R29P1B_M2	L2R29P1B	732	2021-02-05	3	Astrocyte	1	1	Mouse07_Astrocyte_1	B2--M2	B2	M2	Y	Y	R29	Mouse07	None	Y	N
L2R29P1B_M3	L2R29P1B	732	2021-02-05	3	Astrocyte	1	1	Mouse07_Astrocyte_1	B3--M3	B3	M3	Y	Y	R29	Mouse07	None	Y	N
L2R29P1B_M4	L2R29P1B	732	2021-02-05	3	Astrocyte	1	1	Mouse07_Astrocyte_1	B4--M4	B4	M4	Y	Y	R29	Mouse07	None	Y	N
L2R29P1B_M5	L2R29P1B	732	2021-02-05	3	Astrocyte	1	1	Mouse07_Astrocyte_1	B5--M5	B5	M5	Y	Y	R29	Mouse07	None	Y	N
L2R29P1B_M6	L2R29P1B	732	2021-02-05	3	Astrocyte	1	1	Mouse07_Astrocyte_1	B6--M6	B6	M6	Y	Y	R29	Mouse07	None	Y	N
L2R29P1B_M7	L2R29P1B	732	2021-02-05	3	Astrocyte	1	1	Mouse07_Astrocyte_1	B7--M7	B7	M7	Y	Y	R29	Mouse07	None	Y	N
L2R29P1B_M8	L2R29P1B	732	2021-02-05	3	Astrocyte	1	1	Mouse07_Astrocyte_1	B8--M8	B8	M8	Y	Y	R29	Mouse07	None	Y	N
L2R29P1B_M9	L2R29P1B	732	2021-02-05	3	Astrocyte	1	1	Mouse07_Astrocyte_1	B9--M9	B9	M9	Y	Y	R29	Mouse07	None	Y	N
L3R29P1B_M1	L3R29P1B	732	2021-02-05	3	Astrocyte	1	1	Mouse07_Astrocyte_1	C1--M1	C1	M1	Y	Y	R29	Mouse07	None	Y	N
L3R29P1B_M10	L3R29P1B	732	2021-02-05	3	Astrocyte	1	1	Mouse07_Astrocyte_1	C10--M10	C10	M10	Y	Y	R29	Mouse07	None	Y	N
L3R29P1B_M2	L3R29P1B	732	2021-02-05	3	Astrocyte	1	1	Mouse07_Astrocyte_1	C2--M2	C2	M2	Y	Y	R29	Mouse07	None	Y	N
L3R29P1B_M3	L3R29P1B	732	2021-02-05	3	Astrocyte	1	1	Mouse07_Astrocyte_1	C3--M3	C3	M3	Y	Y	R29	Mouse07	None	Y	N
L3R29P1B_M4	L3R29P1B	732	2021-02-05	3	Astrocyte	1	1	Mouse07_Astrocyte_1	C4--M4	C4	M4	Y	Y	R29	Mouse07	None	Y	N
L3R29P1B_M5	L3R29P1B	732	2021-02-05	3	Astrocyte	1	1	Mouse07_Astrocyte_1	C5--M5	C5	M5	Y	Y	R29	Mouse07	None	Y	N
L3R29P1B_M6	L3R29P1B	732	2021-02-05	3	Astrocyte	1	1	Mouse07_Astrocyte_1	C6--M6	C6	M6	Y	Y	R29	Mouse07	None	Y	N
L3R29P1B_M7	L3R29P1B	732	2021-02-05	3	Astrocyte	1	1	Mouse07_Astrocyte_1	C7--M7	C7	M7	Y	Y	R29	Mouse07	None	Y	N
L3R29P1B_M8	L3R29P1B	732	2021-02-05	3	Astrocyte	1	1	Mouse07_Astrocyte_1	C8--M8	C8	M8	Y	Y	R29	Mouse07	None	Y	N
L3R29P1B_M9	L3R29P1B	732	2021-02-05	3	Astrocyte	1	1	Mouse07_Astrocyte_1	C9--M9	C9	M9	Y	Y	R29	Mouse07	None	Y	N
L4R29P1B_M1	L4R29P1B	733	2021-02-05	3	Astrocyte	1	1	Mouse07_Astrocyte_1	D1--M1	D1	M1	Y	Y	R29	Mouse07	None	Y	N
L4R29P1B_M2	L4R29P1B	733	2021-02-05	3	Astrocyte	1	1	Mouse07_Astrocyte_1	D2--M2	D2	M2	Y	Y	R29	Mouse07	None	Y	N
L4R29P1B_M3	L4R29P1B	733	2021-02-05	3	Astrocyte	1	1	Mouse07_Astrocyte_1	D3--M3	D3	M3	Y	Y	R29	Mouse07	None	Y	N
L4R29P1B_M4	L4R29P1B	733	2021-02-05	3	Astrocyte	1	1	Mouse07_Astrocyte_1	D4--M4	D4	M4	Y	Y	R29	Mouse07	None	Y	N
L4R29P1B_M5	L4R29P1B	733	2021-02-05	3	Astrocyte	1	1	Mouse07_Astrocyte_1	D5--M5	D5	M5	Y	Y	R29	Mouse07	None	Y	N
L4R29P1B_M6	L4R29P1B	733	2021-02-05	3	Astrocyte	1	1	Mouse07_Astrocyte_1	D6--M6	D6	M6	Y	Y	R29	Mouse07	None	Y	N
L4R29P1B_M7	L4R29P1B	733	2021-02-05	3	Astrocyte	1	1	Mouse07_Astrocyte_1	D7--M7	D7	M7	Y	Y	R29	Mouse07	None	Y	N
L4R29P1B_M8	L4R29P1B	733	2021-02-05	3	Astrocyte	1	1	Mouse07_Astrocyte_1	D8--M8	D8	M8	Y	Y	R29	Mouse07	None	Y	N
L4R29P1B_M9	L4R29P1B	733	2021-02-05	3	Astrocyte	1	1	Mouse07_Astrocyte_1	D9--M9	D9	M9	Y	Y	R29	Mouse07	None	Y	N
L4R29P1B_M10	L4R29P1B	733	2021-02-05	3	Astrocyte	1	1	Mouse07_Astrocyte_1	D10--M10	D10	M10	Y	Y	R29	Mouse07	None	Y	N
L5R29P1B_M1	L5R29P1B	734	2021-02-05	3	Astrocyte	1	1	Mouse07_Astrocyte_1	E1--M1	E1	M1	Y	Y	R29	Mouse07	None	Y	N
L5R29P1B_M2	L5R29P1B	734	2021-02-05	3	Astrocyte	1	1	Mouse07_Astrocyte_1	E2--M2	E2	M2	Y	Y	R29	Mouse07	None	Y	N
L5R29P1B_M3	L5R29P1B	734	2021-02-05	3	Astrocyte	1	1	Mouse07_Astrocyte_1	E3--M3	E3	M3	Y	Y	R29	Mouse07	None	Y	N
L5R29P1B_M4	L5R29P1B	734	2021-02-05	3	Astrocyte	1	1	Mouse07_Astrocyte_1	E4--M4	E4	M4	Y	Y	R29	Mouse07	None	Y	N
L5R29P1B_M5	L5R29P1B	734	2021-02-05	3	Astrocyte	1	1	Mouse07_Astrocyte_1	E5--M5	E5	M5	Y	Y	R29	Mouse07	None	Y	N
L5R29P1B_M6	L5R29P1B	734	2021-02-05	3	Astrocyte	1	1	Mouse07_Astrocyte_1	E6--M6	E6	M6	Y	Y	R29	Mouse07	None	Y	N
L5R29P1B_M7	L5R29P1B	734	2021-02-05	3	Astrocyte	1	1	Mouse07_Astrocyte_1	E7--M7	E7	M7	Y	Y	R29	Mouse07	None	Y	N
L5R29P1B_M8	L5R29P1B	734	2021-02-05	3	Astrocyte	1	1	Mouse07_Astrocyte_1	E8--M8	E8	M8	Y	Y	R29	Mouse07	None	Y	N
L5R29P1B_M9	L5R29P1B	734	2021-02-05	3	Astrocyte	1	1	Mouse07_Astrocyte_1	E9--M9	E9	M9	Y	Y	R29	Mouse07	None	Y	N
L5R29P1B_M10	L5R29P1B	734	2021-02-05	3	Astrocyte	1	1	Mouse07_Astrocyte_1	E10--M10	E10	M10	Y	Y	R29	Mouse07	None	Y	N
L6R29P1B_M6	L6R29P1B	734	2021-02-05	3	Astrocyte	1	1	Mouse07_Astrocyte_1	F6--M6	F6	M6	Y	Y	R29	Mouse07	None	Y	N
L6R29P1B_M7	L6R29P1B	734	2021-02-05	3	Astrocyte	1	1	Mouse07_Astrocyte_1	F7--M7	F7	M7	Y	Y	R29	Mouse07	None	Y	N
L6R29P1B_M8	L6R29P1B	734	2021-02-05	3	Astrocyte	1	1	Mouse07_Astrocyte_1	F8--M8	F8	M8	Y	Y	R29	Mouse07	None	Y	N
L6R29P1B_M9	L6R29P1B	734	2021-02-05	3	Astrocyte	1	1	Mouse07_Astrocyte_1	F9--M9	F9	M9	Y	Y	R29	Mouse07	None	Y	N
L6R29P1B_M10	L6R29P1B	734	2021-02-05	3	Astrocyte	1	1	Mouse07_Astrocyte_1	F10--M10	F10	M10	Y	Y	R29	Mouse07	None	Y	N
L9R29P1B_M3	L9R29P1B	734	2021-02-05	3	Astrocyte	1	1	Mouse07_Astrocyte_1	A11--M3	A11	M3	Y	Y	R29	Mouse07	None	Y	N
L9R29P1B_M4	L9R29P1B	734	2021-02-05	3	Astrocyte	1	1	Mouse07_Astrocyte_1	B11--M4	B11	M4	Y	Y	R29	Mouse07	None	Y	N
L9R29P1B_M5	L9R29P1B	734	2021-02-05	3	Astrocyte	1	1	Mouse07_Astrocyte_1	C11--M5	C11	M5	Y	Y	R29	Mouse07	None	Y	N
L9R29P1B_M6	L9R29P1B	734	2021-02-05	3	Astrocyte	1	1	Mouse07_Astrocyte_1	D11--M6	D11	M6	Y	Y	R29	Mouse07	None	Y	N
L9R29P1B_M7	L9R29P1B	734	2021-02-05	3	Astrocyte	1	1	Mouse07_Astrocyte_1	E11--M7	E11	M7	Y	Y	R29	Mouse07	None	Y	N
L9R29P1B_M8	L9R29P1B	734	2021-02-05	3	Astrocyte	1	1	Mouse07_Astrocyte_1	F11--M8	F11	M8	Y	Y	R29	Mouse07	None	Y	N
L6R29P1B_M1	L6R29P1B	734	2021-02-05	3	Astrocyte	1	2	Mouse07_Astrocyte_2	F1--M1	F1	M1	Y	Y	R29	Mouse07	None	Y	N
L6R29P1B_M2	L6R29P1B	734	2021-02-05	3	Astrocyte	1	2	Mouse07_Astrocyte_2	F2--M2	F2	M2	Y	Y	R29	Mouse07	None	Y	N
L6R29P1B_M3	L6R29P1B	734	2021-02-05	3	Astrocyte	1	2	Mouse07_Astrocyte_2	F3--M3	F3	M3	Y	Y	R29	Mouse07	None	Y	N
L6R29P1B_M4	L6R29P1B	734	2021-02-05	3	Astrocyte	1	2	Mouse07_Astrocyte_2	F4--M4	F4	M4	Y	Y	R29	Mouse07	None	Y	N
L6R29P1B_M5	L6R29P1B	734	2021-02-05	3	Astrocyte	1	2	Mouse07_Astrocyte_2	F5--M5	F5	M5	Y	Y	R29	Mouse07	None	Y	N
L7R29P1B_M1	L7R29P1B	734	2021-02-05	3	Astrocyte	1	2	Mouse07_Astrocyte_2	G1--M1	G1	M1	Y	Y	R29	Mouse07	None	Y	N
L7R29P1B_M2	L7R29P1B	734	2021-02-05	3	Astrocyte	1	2	Mouse07_Astrocyte_2	G2--M2	G2	M2	Y	Y	R29	Mouse07	None	Y	N
L7R29P1B_M3	L7R29P1B	734	2021-02-05	3	Astrocyte	1	2	Mouse07_Astrocyte_2	G3--M3	G3	M3	Y	Y	R29	Mouse07	None	Y	N
L7R29P1B_M4	L7R29P1B	734	2021-02-05	3	Astrocyte	1	2	Mouse07_Astrocyte_2	G4--M4	G4	M4	Y	Y	R29	Mouse07	None	Y	N
L7R29P1B_M5	L7R29P1B	734	2021-02-05	3	Astrocyte	1	2	Mouse07_Astrocyte_2	G5--M5	G5	M5	Y	Y	R29	Mouse07	None	Y	N
L8R29P1B_M1	L8R29P1B	734	2021-02-05	3	Astrocyte	1	2	Mouse07_Astrocyte_2	H1--M1	H1	M1	Y	Y	R29	Mouse07	None	Y	N
L8R29P1B_M2	L8R29P1B	734	2021-02-05	3	Astrocyte	1	2	Mouse07_Astrocyte_2	H2--M2	H2	M2	Y	Y	R29	Mouse07	None	Y	N
L8R29P1B_M3	L8R29P1B	734	2021-02-05	3	Astrocyte	1	2	Mouse07_Astrocyte_2	H3--M3	H3	M3	Y	Y	R29	Mouse07	None	Y	N
L8R29P1B_M4	L8R29P1B	734	2021-02-05	3	Astrocyte	1	2	Mouse07_Astrocyte_2	H4--M4	H4	M4	Y	Y	R29	Mouse07	None	Y	N
L8R29P1B_M5	L8R29P1B	734	2021-02-05	3	Astrocyte	1	2	Mouse07_Astrocyte_2	H5--M5	H5	M5	Y	Y	R29	Mouse07	None	Y	N
L8R29P1B_M6	L8R29P1B	734	2021-02-05	3	Astrocyte	1	2	Mouse07_Astrocyte_2	H6--M6	H6	M6	Y	Y	R29	Mouse07	None	Y	N
L8R29P1B_M7	L8R29P1B	734	2021-02-05	3	Astrocyte	1	2	Mouse07_Astrocyte_2	H7--M7	H7	M7	Y	Y	R29	Mouse07	None	Y	N
L8R29P1B_M8	L8R29P1B	734	2021-02-05	3	Astrocyte	1	2	Mouse07_Astrocyte_2	H8--M8	H8	M8	Y	Y	R29	Mouse07	None	Y	N
L8R29P1B_M9	L8R29P1B	734	2021-02-05	3	Astrocyte	1	2	Mouse07_Astrocyte_2	H9--M9	H9	M9	Y	Y	R29	Mouse07	None	Y	N
L8R29P1B_M10	L8R29P1B	734	2021-02-05	3	Astrocyte	1	2	Mouse07_Astrocyte_2	H10--M10	H10	M10	Y	Y	R29	Mouse07	None	Y	N
L20R29P2B_M3	L20R29P2B	733	2021-02-05	3	Astrocyte	2	3	Mouse07_Astrocyte_3	G1--M3	G1	M3	Y	Y	R29	Mouse07	None	Y	N
L20R29P2B_M4	L20R29P2B	733	2021-02-05	3	Astrocyte	2	3	Mouse07_Astrocyte_3	H12--M4	H12	M4	Y	Y	R29	Mouse07	None	Y	N
L7R29P1B_M6	L7R29P1B	734	2021-02-05	3	Astrocyte	1	3	Mouse07_Astrocyte_3	G6--M6	G6	M6	Y	Y	R29	Mouse07	None	Y	N
L7R29P1B_M7	L7R29P1B	734	2021-02-05	3	Astrocyte	1	3	Mouse07_Astrocyte_3	G7--M7	G7	M7	Y	Y	R29	Mouse07	None	Y	N
L7R29P1B_M8	L7R29P1B	734	2021-02-05	3	Astrocyte	1	3	Mouse07_Astrocyte_3	G8--M8	G8	M8	Y	Y	R29	Mouse07	None	Y	N
L7R29P1B_M9	L7R29P1B	734	2021-02-05	3	Astrocyte	1	3	Mouse07_Astrocyte_3	G9--M9	G9	M9	Y	Y	R29	Mouse07	None	Y	N
L7R29P1B_M10	L7R29P1B	734	2021-02-05	3	Astrocyte	1	3	Mouse07_Astrocyte_3	G10--M10	G10	M10	Y	Y	R29	Mouse07	None	Y	N
L9R29P1B_M9	L9R29P1B	734	2021-02-05	3	Astrocyte	1	3	Mouse07_Astrocyte_3	G11--M9	G11	M9	Y	Y	R29	Mouse07	None	Y	N
L9R29P1B_M10	L9R29P1B	734	2021-02-05	3	Astrocyte	1	3	Mouse07_Astrocyte_3	H11--M10	H11	M10	Y	Y	R29	Mouse07	None	Y	N
L11R29P1B_M1	L11R29P1B	734	2021-02-05	3	Astrocyte	2	4	Mouse07_Astrocyte_4	A1--M1	A1	M1	Y	Y	R29	Mouse07	None	Y	N
L11R29P1B_M2	L11R29P1B	734	2021-02-05	3	Astrocyte	2	4	Mouse07_Astrocyte_4	A2--M2	A2	M2	Y	Y	R29	Mouse07	None	Y	N
L11R29P1B_M3	L11R29P1B	734	2021-02-05	3	Astrocyte	2	4	Mouse07_Astrocyte_4	A3--M3	A3	M3	Y	Y	R29	Mouse07	None	Y	N
L11R29P1B_M4	L11R29P1B	734	2021-02-05	3	Astrocyte	2	4	Mouse07_Astrocyte_4	A4--M4	A4	M4	Y	Y	R29	Mouse07	None	Y	N
L11R29P1B_M6	L11R29P1B	734	2021-02-05	3	Astrocyte	2	4	Mouse07_Astrocyte_4	A6--M6	A6	M6	Y	Y	R29	Mouse07	None	Y	N
L11R29P1B_M7	L11R29P1B	734	2021-02-05	3	Astrocyte	2	4	Mouse07_Astrocyte_4	A7--M7	A7	M7	Y	Y	R29	Mouse07	None	Y	N
L11R29P1B_M8	L11R29P1B	734	2021-02-05	3	Astrocyte	2	4	Mouse07_Astrocyte_4	A8--M8	A8	M8	Y	Y	R29	Mouse07	None	Y	N
L11R29P1B_M9	L11R29P1B	734	2021-02-05	3	Astrocyte	2	4	Mouse07_Astrocyte_4	A9--M9	A9	M9	Y	Y	R29	Mouse07	None	Y	N
L11R29P1B_M10	L11R29P1B	734	2021-02-05	3	Astrocyte	2	4	Mouse07_Astrocyte_4	A10--M10	A10	M10	Y	Y	R29	Mouse07	None	Y	N
L12R29P1B_M1	L12R29P1B	734	2021-02-05	3	Astrocyte	2	4	Mouse07_Astrocyte_4	B1--M1	B1	M1	Y	Y	R29	Mouse07	None	Y	N
L12R29P1B_M2	L12R29P1B	734	2021-02-05	3	Astrocyte	2	4	Mouse07_Astrocyte_4	B2--M2	B2	M2	Y	Y	R29	Mouse07	None	Y	N
L12R29P1B_M3	L12R29P1B	734	2021-02-05	3	Astrocyte	2	4	Mouse07_Astrocyte_4	B3--M3	B3	M3	Y	Y	R29	Mouse07	None	Y	N
L12R29P1B_M4	L12R29P1B	734	2021-02-05	3	Astrocyte	2	4	Mouse07_Astrocyte_4	B4--M4	B4	M4	Y	Y	R29	Mouse07	None	Y	N
L12R29P1B_M5	L12R29P1B	734	2021-02-05	3	Astrocyte	2	4	Mouse07_Astrocyte_4	B5--M5	B5	M5	Y	Y	R29	Mouse07	None	Y	N
L12R29P1B_M6	L12R29P1B	734	2021-02-05	3	Astrocyte	2	4	Mouse07_Astrocyte_4	B6--M6	B6	M6	Y	Y	R29	Mouse07	None	Y	N
L12R29P1B_M7	L12R29P1B	734	2021-02-05	3	Astrocyte	2	4	Mouse07_Astrocyte_4	B7--M7	B7	M7	Y	Y	R29	Mouse07	None	Y	N
L12R29P1B_M8	L12R29P1B	734	2021-02-05	3	Astrocyte	2	4	Mouse07_Astrocyte_4	B8--M8	B8	M8	Y	Y	R29	Mouse07	None	Y	N
L12R29P1B_M9	L12R29P1B	734	2021-02-05	3	Astrocyte	2	4	Mouse07_Astrocyte_4	B9--M9	B9	M9	Y	Y	R29	Mouse07	None	Y	N
L12R29P1B_M10	L12R29P1B	734	2021-02-05	3	Astrocyte	2	4	Mouse07_Astrocyte_4	B10--M10	B10	M10	Y	Y	R29	Mouse07	None	Y	N
L13R29P2B_M1	L13R29P2B	734	2021-02-05	3	Astrocyte	2	4	Mouse07_Astrocyte_4	C1--M1	C1	M1	Y	Y	R29	Mouse07	None	Y	N
L13R29P2B_M2	L13R29P2B	734	2021-02-05	3	Astrocyte	2	4	Mouse07_Astrocyte_4	C2--M2	C2	M2	Y	Y	R29	Mouse07	None	Y	N
L13R29P2B_M3	L13R29P2B	734	2021-02-05	3	Astrocyte	2	4	Mouse07_Astrocyte_4	C3--M3	C3	M3	Y	Y	R29	Mouse07	None	Y	N
L13R29P2B_M4	L13R29P2B	734	2021-02-05	3	Astrocyte	2	4	Mouse07_Astrocyte_4	C4--M4	C4	M4	Y	Y	R29	Mouse07	None	Y	N
L13R29P2B_M5	L13R29P2B	734	2021-02-05	3	Astrocyte	2	4	Mouse07_Astrocyte_4	C5--M5	C5	M5	Y	Y	R29	Mouse07	None	Y	N
L13R29P2B_M6	L13R29P2B	734	2021-02-05	3	Astrocyte	2	4	Mouse07_Astrocyte_4	C6--M6	C6	M6	Y	Y	R29	Mouse07	None	Y	N
L13R29P2B_M7	L13R29P2B	734	2021-02-05	3	Astrocyte	2	4	Mouse07_Astrocyte_4	C7--M7	C7	M7	Y	Y	R29	Mouse07	None	Y	N
L13R29P2B_M8	L13R29P2B	734	2021-02-05	3	Astrocyte	2	4	Mouse07_Astrocyte_4	C8--M8	C8	M8	Y	Y	R29	Mouse07	None	Y	N
L13R29P2B_M9	L13R29P2B	734	2021-02-05	3	Astrocyte	2	4	Mouse07_Astrocyte_4	C9--M9	C9	M9	Y	Y	R29	Mouse07	None	Y	N
L13R29P2B_M10	L13R29P2B	734	2021-02-05	3	Astrocyte	2	4	Mouse07_Astrocyte_4	C10--M10	C10	M10	Y	Y	R29	Mouse07	None	Y	N
L14R29P2B_M2	L14R29P2B	734	2021-02-05	3	Astrocyte	2	4	Mouse07_Astrocyte_4	D2--M2	D2	M2	Y	Y	R29	Mouse07	None	Y	N
L14R29P2B_M3	L14R29P2B	734	2021-02-05	3	Astrocyte	2	4	Mouse07_Astrocyte_4	D3--M3	D3	M3	Y	Y	R29	Mouse07	None	Y	N
L14R29P2B_M4	L14R29P2B	734	2021-02-05	3	Astrocyte	2	4	Mouse07_Astrocyte_4	D4--M4	D4	M4	Y	Y	R29	Mouse07	None	Y	N
L14R29P2B_M5	L14R29P2B	734	2021-02-05	3	Astrocyte	2	4	Mouse07_Astrocyte_4	D5--M5	D5	M5	Y	Y	R29	Mouse07	None	Y	N
L14R29P2B_M6	L14R29P2B	734	2021-02-05	3	Astrocyte	2	4	Mouse07_Astrocyte_4	D6--M6	D6	M6	Y	Y	R29	Mouse07	None	Y	N
L14R29P2B_M7	L14R29P2B	734	2021-02-05	3	Astrocyte	2	4	Mouse07_Astrocyte_4	D7--M7	D7	M7	Y	Y	R29	Mouse07	None	Y	N
L14R29P2B_M8	L14R29P2B	734	2021-02-05	3	Astrocyte	2	4	Mouse07_Astrocyte_4	D8--M8	D8	M8	Y	Y	R29	Mouse07	None	Y	N
L14R29P2B_M9	L14R29P2B	734	2021-02-05	3	Astrocyte	2	4	Mouse07_Astrocyte_4	D9--M9	D9	M9	Y	Y	R29	Mouse07	None	Y	N
L14R29P2B_M10	L14R29P2B	734	2021-02-05	3	Astrocyte	2	4	Mouse07_Astrocyte_4	D10--M10	D10	M10	Y	Y	R29	Mouse07	None	Y	N
L19R29P2B_M1	L19R29P2B	734	2021-02-05	3	Astrocyte	2	4	Mouse07_Astrocyte_4	A11--M1	A11	M1	Y	Y	R29	Mouse07	None	Y	N
L19R29P2B_M2	L19R29P2B	734	2021-02-05	3	Astrocyte	2	4	Mouse07_Astrocyte_4	B11--M2	B11	M2	Y	Y	R29	Mouse07	None	Y	N
L19R29P2B_M3	L19R29P2B	734	2021-02-05	3	Astrocyte	2	4	Mouse07_Astrocyte_4	C11--M3	C11	M3	Y	Y	R29	Mouse07	None	Y	N
L19R29P2B_M4	L19R29P2B	734	2021-02-05	3	Astrocyte	2	4	Mouse07_Astrocyte_4	D11--M4	D11	M4	Y	Y	R29	Mouse07	None	Y	N
L19R29P2B_M9	L19R29P2B	734	2021-02-05	3	Astrocyte	2	4	Mouse07_Astrocyte_4	A12--M9	A12	M9	Y	Y	R29	Mouse07	None	Y	N
L19R29P2B_M10	L19R29P2B	734	2021-02-05	3	Astrocyte	2	4	Mouse07_Astrocyte_4	B12--M10	B12	M10	Y	Y	R29	Mouse07	None	Y	N
L20R29P2B_M5	L20R29P2B	733	2021-02-05	3	Astrocyte	2	4	Mouse07_Astrocyte_4	C12--M5	C12	M5	Y	Y	R29	Mouse07	None	Y	N
L20R29P2B_M6	L20R29P2B	733	2021-02-05	3	Astrocyte	2	4	Mouse07_Astrocyte_4	D12--M6	D12	M6	Y	Y	R29	Mouse07	None	Y	N
L9R29P1B_M1	L9R29P1B	734	2020-08-21	3	Astrocyte	1	4	Mouse07_Astrocyte_4	F1--M1/R22	F1	M1	Y	Y	R22	Mouse07	None	Y	N
L9R29P1B_M2	L9R29P1B	734	2020-08-21	3	Astrocyte	1	4	Mouse07_Astrocyte_4	F2--M2/R22	F2	M2	Y	Y	R22	Mouse07	None	Y	N
L14R29P2B_M1	L14R29P2B	734	2021-02-05	3	Astrocyte	2	5	Mouse07_Astrocyte_5	D1--M1	D1	M1	Y	Y	R29	Mouse07	None	Y	N
L15R29P2B_M1	L15R29P2B	734	2021-02-05	3	Astrocyte	2	5	Mouse07_Astrocyte_5	E1--M1	E1	M1	Y	Y	R29	Mouse07	None	Y	N
L15R29P2B_M2	L15R29P2B	734	2021-02-05	3	Astrocyte	2	5	Mouse07_Astrocyte_5	E2--M2	E2	M2	Y	Y	R29	Mouse07	None	Y	N
L15R29P2B_M3	L15R29P2B	734	2021-02-05	3	Astrocyte	2	5	Mouse07_Astrocyte_5	E3--M3	E3	M3	Y	Y	R29	Mouse07	None	Y	N
L15R29P2B_M4	L15R29P2B	734	2021-02-05	3	Astrocyte	2	5	Mouse07_Astrocyte_5	E4--M4	E4	M4	Y	Y	R29	Mouse07	None	Y	N
L15R29P2B_M5	L15R29P2B	734	2021-02-05	3	Astrocyte	2	5	Mouse07_Astrocyte_5	E5--M5	E5	M5	Y	Y	R29	Mouse07	None	Y	N
L15R29P2B_M6	L15R29P2B	734	2021-02-05	3	Astrocyte	2	5	Mouse07_Astrocyte_5	E6--M6	E6	M6	Y	Y	R29	Mouse07	None	Y	N
L15R29P2B_M7	L15R29P2B	734	2021-02-05	3	Astrocyte	2	5	Mouse07_Astrocyte_5	E7--M7	E7	M7	Y	Y	R29	Mouse07	None	Y	N
L15R29P2B_M8	L15R29P2B	734	2021-02-05	3	Astrocyte	2	5	Mouse07_Astrocyte_5	E8--M8	E8	M8	Y	Y	R29	Mouse07	None	Y	N
L15R29P2B_M9	L15R29P2B	734	2021-02-05	3	Astrocyte	2	5	Mouse07_Astrocyte_5	E9--M9	E9	M9	Y	Y	R29	Mouse07	None	Y	N
L15R29P2B_M10	L15R29P2B	734	2021-02-05	3	Astrocyte	2	5	Mouse07_Astrocyte_5	E10--M10	E10	M10	Y	Y	R29	Mouse07	None	Y	N
L16R29P2B_M1	L16R29P2B	733	2021-02-05	3	Astrocyte	2	5	Mouse07_Astrocyte_5	F1--M1	F1	M1	Y	Y	R29	Mouse07	None	Y	N
L16R29P2B_M2	L16R29P2B	733	2021-02-05	3	Astrocyte	2	5	Mouse07_Astrocyte_5	F2--M2	F2	M2	Y	Y	R29	Mouse07	None	Y	N
L16R29P2B_M3	L16R29P2B	733	2021-02-05	3	Astrocyte	2	5	Mouse07_Astrocyte_5	F3--M3	F3	M3	Y	Y	R29	Mouse07	None	Y	N
L16R29P2B_M4	L16R29P2B	733	2021-02-05	3	Astrocyte	2	5	Mouse07_Astrocyte_5	F4--M4	F4	M4	Y	Y	R29	Mouse07	None	Y	N
L16R29P2B_M5	L16R29P2B	733	2021-02-05	3	Astrocyte	2	5	Mouse07_Astrocyte_5	F5--M5	F5	M5	Y	Y	R29	Mouse07	None	Y	N
L16R29P2B_M6	L16R29P2B	733	2021-02-05	3	Astrocyte	2	5	Mouse07_Astrocyte_5	F6--M6	F6	M6	Y	Y	R29	Mouse07	None	Y	N
L16R29P2B_M7	L16R29P2B	733	2021-02-05	3	Astrocyte	2	5	Mouse07_Astrocyte_5	F7--M7	F7	M7	Y	Y	R29	Mouse07	None	Y	N
L16R29P2B_M8	L16R29P2B	733	2021-02-05	3	Astrocyte	2	5	Mouse07_Astrocyte_5	F8--M8	F8	M8	Y	Y	R29	Mouse07	None	Y	N
L16R29P2B_M9	L16R29P2B	733	2021-02-05	3	Astrocyte	2	5	Mouse07_Astrocyte_5	F9--M9	F9	M9	Y	Y	R29	Mouse07	None	Y	N
L16R29P2B_M10	L16R29P2B	733	2021-02-05	3	Astrocyte	2	5	Mouse07_Astrocyte_5	F10--M10	F10	M10	Y	Y	R29	Mouse07	None	Y	N
L17R29P2B_M1	L17R29P2B	734	2021-02-05	3	Astrocyte	2	5	Mouse07_Astrocyte_5	G1--M1	G1	M1	Y	Y	R29	Mouse07	None	Y	N
L17R29P2B_M2	L17R29P2B	734	2021-02-05	3	Astrocyte	2	5	Mouse07_Astrocyte_5	G2--M2	G2	M2	Y	Y	R29	Mouse07	None	Y	N
L17R29P2B_M3	L17R29P2B	734	2021-02-05	3	Astrocyte	2	5	Mouse07_Astrocyte_5	G3--M3	G3	M3	Y	Y	R29	Mouse07	None	Y	N
L17R29P2B_M4	L17R29P2B	734	2021-02-05	3	Astrocyte	2	5	Mouse07_Astrocyte_5	G4--M4	G4	M4	Y	Y	R29	Mouse07	None	Y	N
L17R29P2B_M5	L17R29P2B	734	2021-02-05	3	Astrocyte	2	5	Mouse07_Astrocyte_5	G5--M5	G5	M5	Y	Y	R29	Mouse07	None	Y	N
L17R29P2B_M6	L17R29P2B	734	2021-02-05	3	Astrocyte	2	5	Mouse07_Astrocyte_5	G6--M6	G6	M6	Y	Y	R29	Mouse07	None	Y	N
L17R29P2B_M7	L17R29P2B	734	2021-02-05	3	Astrocyte	2	5	Mouse07_Astrocyte_5	G7--M7	G7	M7	Y	Y	R29	Mouse07	None	Y	N
L17R29P2B_M8	L17R29P2B	734	2021-02-05	3	Astrocyte	2	5	Mouse07_Astrocyte_5	G8--M8	G8	M8	Y	Y	R29	Mouse07	None	Y	N
L19R29P2B_M5	L19R29P2B	734	2021-02-05	3	Astrocyte	2	5	Mouse07_Astrocyte_5	E11--M5	E11	M5	Y	Y	R29	Mouse07	None	Y	N
L19R29P2B_M6	L19R29P2B	734	2021-02-05	3	Astrocyte	2	5	Mouse07_Astrocyte_5	F11--M6	F11	M6	Y	Y	R29	Mouse07	None	Y	N
L20R29P2B_M7	L20R29P2B	733	2021-02-05	3	Astrocyte	2	5	Mouse07_Astrocyte_5	E12--M7	E12	M7	Y	Y	R29	Mouse07	None	Y	N
L20R29P2B_M8	L20R29P2B	733	2021-02-05	3	Astrocyte	2	5	Mouse07_Astrocyte_5	F12--M8	F12	M8	Y	Y	R29	Mouse07	None	Y	N
L17R29P2B_M9	L17R29P2B	734	2021-02-05	3	Astrocyte	2	6	Mouse07_Astrocyte_6	G9--M9	G9	M9	Y	Y	R29	Mouse07	None	Y	N
L17R29P2B_M10	L17R29P2B	734	2021-02-05	3	Astrocyte	2	6	Mouse07_Astrocyte_6	G10--M10	G10	M10	Y	Y	R29	Mouse07	None	Y	N
L18R29P2B_M1	L18R29P2B	734	2021-02-05	3	Astrocyte	2	6	Mouse07_Astrocyte_6	H1--M1	H1	M1	Y	Y	R29	Mouse07	None	Y	N
L18R29P2B_M2	L18R29P2B	734	2021-02-05	3	Astrocyte	2	6	Mouse07_Astrocyte_6	H2--M2	H2	M2	Y	Y	R29	Mouse07	None	Y	N
L18R29P2B_M3	L18R29P2B	734	2021-02-05	3	Astrocyte	2	6	Mouse07_Astrocyte_6	H3--M3	H3	M3	Y	Y	R29	Mouse07	None	Y	N
L18R29P2B_M4	L18R29P2B	734	2021-02-05	3	Astrocyte	2	6	Mouse07_Astrocyte_6	H4--M4	H4	M4	Y	Y	R29	Mouse07	None	Y	N
L18R29P2B_M5	L18R29P2B	734	2021-02-05	3	Astrocyte	2	6	Mouse07_Astrocyte_6	H5--M5	H5	M5	Y	Y	R29	Mouse07	None	Y	N
L18R29P2B_M6	L18R29P2B	734	2021-02-05	3	Astrocyte	2	6	Mouse07_Astrocyte_6	H6--M6	H6	M6	Y	Y	R29	Mouse07	None	Y	N
L18R29P2B_M7	L18R29P2B	734	2021-02-05	3	Astrocyte	2	6	Mouse07_Astrocyte_6	H7--M7	H7	M7	Y	Y	R29	Mouse07	None	Y	N
L18R29P2B_M8	L18R29P2B	734	2021-02-05	3	Astrocyte	2	6	Mouse07_Astrocyte_6	H8--M8	H8	M8	Y	Y	R29	Mouse07	None	Y	N
L18R29P2B_M9	L18R29P2B	734	2021-02-05	3	Astrocyte	2	6	Mouse07_Astrocyte_6	H9--M9	H9	M9	Y	Y	R29	Mouse07	None	Y	N
L18R29P2B_M10	L18R29P2B	734	2021-02-05	3	Astrocyte	2	6	Mouse07_Astrocyte_6	H10--M10	H10	M10	Y	Y	R29	Mouse07	None	Y	N
L19R29P2B_M7	L19R29P2B	734	2021-02-05	3	Astrocyte	2	6	Mouse07_Astrocyte_6	G11--M7	G11	M7	Y	Y	R29	Mouse07	None	Y	N
L19R29P2B_M8	L19R29P2B	734	2021-02-05	3	Astrocyte	2	6	Mouse07_Astrocyte_6	H11--M8	H11	M8	Y	Y	R29	Mouse07	None	Y	N
L20R29P2B_M9	L20R29P2B	733	2021-02-05	3	Astrocyte	2	6	Mouse07_Astrocyte_6	G12--M9	G12	M9	Y	Y	R29	Mouse07	None	Y	N
L20R29P2B_M10	L20R29P2B	733	2021-02-05	3	Astrocyte	2	6	Mouse07_Astrocyte_6	H12--M10	H12	M10	Y	Y	R29	Mouse07	None	Y	N
L21R29P3B_M1	L21R29P3B	732	2021-02-05	3	Astrocyte	3	6	Mouse07_Astrocyte_6	A1--M1	A1	M1	Y	Y	R29	Mouse07	None	Y	N
L21R29P3B_M2	L21R29P3B	732	2021-02-05	3	Astrocyte	3	6	Mouse07_Astrocyte_6	A2--M2	A2	M2	Y	Y	R29	Mouse07	None	Y	N
L21R29P3B_M3	L21R29P3B	732	2021-02-05	3	Astrocyte	3	6	Mouse07_Astrocyte_6	A3--M3	A3	M3	Y	Y	R29	Mouse07	None	Y	N
L21R29P3B_M4	L21R29P3B	732	2021-02-05	3	Astrocyte	3	6	Mouse07_Astrocyte_6	A4--M4	A4	M4	Y	Y	R29	Mouse07	None	Y	N
L21R29P3B_M5	L21R29P3B	732	2021-02-05	3	Astrocyte	3	6	Mouse07_Astrocyte_6	A5--M5	A5	M5	Y	Y	R29	Mouse07	None	Y	N
L21R29P3B_M6	L21R29P3B	732	2021-02-05	3	Astrocyte	3	6	Mouse07_Astrocyte_6	A6--M6	A6	M6	Y	Y	R29	Mouse07	None	Y	N
L21R29P3B_M7	L21R29P3B	732	2021-02-05	3	Astrocyte	3	6	Mouse07_Astrocyte_6	A7--M7	A7	M7	Y	Y	R29	Mouse07	None	Y	N
L21R29P3B_M8	L21R29P3B	732	2021-02-05	3	Astrocyte	3	6	Mouse07_Astrocyte_6	A8--M8	A8	M8	Y	Y	R29	Mouse07	None	Y	N
L22R29P3B_M1	L22R29P3B	732	2021-02-05	3	Astrocyte	3	6	Mouse07_Astrocyte_6	B1--M1	B1	M1	Y	Y	R29	Mouse07	None	Y	N
L22R29P3B_M10	L22R29P3B	732	2021-02-05	3	Astrocyte	3	6	Mouse07_Astrocyte_6	B10--M10	B10	M10	Y	Y	R29	Mouse07	None	Y	N
L22R29P3B_M2	L22R29P3B	732	2021-02-05	3	Astrocyte	3	6	Mouse07_Astrocyte_6	B2--M2	B2	M2	Y	Y	R29	Mouse07	None	Y	N
L22R29P3B_M3	L22R29P3B	732	2021-02-05	3	Astrocyte	3	6	Mouse07_Astrocyte_6	B3--M3	B3	M3	Y	Y	R29	Mouse07	None	Y	N
L22R29P3B_M4	L22R29P3B	732	2021-02-05	3	Astrocyte	3	6	Mouse07_Astrocyte_6	B4--M4	B4	M4	Y	Y	R29	Mouse07	None	Y	N
L22R29P3B_M5	L22R29P3B	732	2021-02-05	3	Astrocyte	3	6	Mouse07_Astrocyte_6	B5--M5	B5	M5	Y	Y	R29	Mouse07	None	Y	N
L22R29P3B_M6	L22R29P3B	732	2021-02-05	3	Astrocyte	3	6	Mouse07_Astrocyte_6	B6--M6	B6	M6	Y	Y	R29	Mouse07	None	Y	N
L22R29P3B_M7	L22R29P3B	732	2021-02-05	3	Astrocyte	3	6	Mouse07_Astrocyte_6	B7--M7	B7	M7	Y	Y	R29	Mouse07	None	Y	N
L22R29P3B_M8	L22R29P3B	732	2021-02-05	3	Astrocyte	3	6	Mouse07_Astrocyte_6	B8--M8	B8	M8	Y	Y	R29	Mouse07	None	Y	N
L22R29P3B_M9	L22R29P3B	732	2021-02-05	3	Astrocyte	3	6	Mouse07_Astrocyte_6	B9--M9	B9	M9	Y	Y	R29	Mouse07	None	Y	N
L21R29P3B_M10	L21R29P3B	732	2021-02-05	3	Astrocyte	3	7	Mouse07_Astrocyte_7	A10--M10	A10	M10	Y	Y	R29	Mouse07	None	Y	N
L21R29P3B_M9	L21R29P3B	732	2021-02-05	3	Astrocyte	3	7	Mouse07_Astrocyte_7	A9--M9	A9	M9	Y	Y	R29	Mouse07	None	Y	N
L23R29P3B_M1	L23R29P3B	732	2021-02-05	3	Astrocyte	3	7	Mouse07_Astrocyte_7	C1--M1	C1	M1	Y	Y	R29	Mouse07	None	Y	N
L26R29P3B_M3	L26R29P3B	733	2021-02-05	3	Astrocyte	3	7	Mouse07_Astrocyte_7	A11--M3	A11	M3	Y	Y	R29	Mouse07	None	Y	N
L26R29P3B_M4	L26R29P3B	733	2021-02-05	3	Astrocyte	3	7	Mouse07_Astrocyte_7	B11--M4	B11	M4	Y	Y	R29	Mouse07	None	Y	N
L26R29P3B_M7	L26R29P3B	733	2021-02-05	3	Astrocyte	3	7	Mouse07_Astrocyte_7	A12--M7	A12	M7	Y	Y	R29	Mouse07	None	Y	N
L26R29P3B_M8	L26R29P3B	733	2021-02-05	3	Astrocyte	3	7	Mouse07_Astrocyte_7	B12--M8	B12	M8	Y	Y	R29	Mouse07	None	Y	N
L10R29P1B_M1	L10R29P1B	734	2020-08-28	3	Astrocyte	1	8	Mouse07_Astrocyte_8	H1--M1/R23P1	H1	M1	Y	Y	R23	Mouse07	None	Y	N
L10R29P1B_M2	L10R29P1B	734	2020-08-28	3	Astrocyte	1	8	Mouse07_Astrocyte_8	H2--M2/R23P1	H2	M2	Y	Y	R23	Mouse07	None	Y	N
L10R29P1B_M3	L10R29P1B	734	2020-08-28	3	Astrocyte	1	8	Mouse07_Astrocyte_8	H3-M3/R23P1	H3	M3	Y	Y	R23	Mouse07	None	Y	N
L10R29P1B_M4	L10R29P1B	734	2020-08-28	3	Astrocyte	1	8	Mouse07_Astrocyte_8	H4--M4/R23P1	H4	M4	Y	Y	R23	Mouse07	None	Y	N
L10R29P1B_M5	L10R29P1B	734	2020-08-28	3	Astrocyte	1	8	Mouse07_Astrocyte_8	H5--M5/R23P1	H5	M5	Y	Y	R23	Mouse07	None	Y	N
L10R29P1B_M6	L10R29P1B	734	2020-08-28	3	Astrocyte	1	8	Mouse07_Astrocyte_8	H6--M6/R23P1	H6	M6	Y	Y	R23	Mouse07	None	Y	N
L23R29P3B_M10	L23R29P3B	732	2021-02-05	3	Astrocyte	3	8	Mouse07_Astrocyte_8	C10--M10	C10	M10	Y	Y	R29	Mouse07	None	Y	N
L23R29P3B_M2	L23R29P3B	732	2021-02-05	3	Astrocyte	3	8	Mouse07_Astrocyte_8	C2--M2	C2	M2	Y	Y	R29	Mouse07	None	Y	N
L23R29P3B_M3	L23R29P3B	732	2021-02-05	3	Astrocyte	3	8	Mouse07_Astrocyte_8	C3--M3	C3	M3	Y	Y	R29	Mouse07	None	Y	N
L23R29P3B_M4	L23R29P3B	732	2021-02-05	3	Astrocyte	3	8	Mouse07_Astrocyte_8	C4--M4	C4	M4	Y	Y	R29	Mouse07	None	Y	N
L23R29P3B_M5	L23R29P3B	732	2021-02-05	3	Astrocyte	3	8	Mouse07_Astrocyte_8	C5--M5	C5	M5	Y	Y	R29	Mouse07	None	Y	N
L23R29P3B_M6	L23R29P3B	732	2021-02-05	3	Astrocyte	3	8	Mouse07_Astrocyte_8	C6--M6	C6	M6	Y	Y	R29	Mouse07	None	Y	N
L23R29P3B_M7	L23R29P3B	732	2021-02-05	3	Astrocyte	3	8	Mouse07_Astrocyte_8	C7--M7	C7	M7	Y	Y	R29	Mouse07	None	Y	N
L23R29P3B_M8	L23R29P3B	732	2021-02-05	3	Astrocyte	3	8	Mouse07_Astrocyte_8	C8--M8	C8	M8	Y	Y	R29	Mouse07	None	Y	N
L23R29P3B_M9	L23R29P3B	732	2021-02-05	3	Astrocyte	3	8	Mouse07_Astrocyte_8	C9--M9	C9	M9	Y	Y	R29	Mouse07	None	Y	N
L24R29P3B_M10	L24R29P3B	732	2021-02-05	3	Astrocyte	3	8	Mouse07_Astrocyte_8	D10--M10	D10	M10	Y	Y	R29	Mouse07	None	Y	N
L24R29P3B_M6	L24R29P3B	732	2021-02-05	3	Astrocyte	3	8	Mouse07_Astrocyte_8	D6--M6	D6	M6	Y	Y	R29	Mouse07	None	Y	N
L24R29P3B_M7	L24R29P3B	732	2021-02-05	3	Astrocyte	3	8	Mouse07_Astrocyte_8	D7--M7	D7	M7	Y	Y	R29	Mouse07	None	Y	N
L24R29P3B_M8	L24R29P3B	732	2021-02-05	3	Astrocyte	3	8	Mouse07_Astrocyte_8	D8--M8	D8	M8	Y	Y	R29	Mouse07	None	Y	N
L24R29P3B_M9	L24R29P3B	732	2021-02-05	3	Astrocyte	3	8	Mouse07_Astrocyte_8	D9--M9	D9	M9	Y	Y	R29	Mouse07	None	Y	N
L26R29P3B_M6	L26R29P3B	733	2021-02-05	3	Astrocyte	3	8	Mouse07_Astrocyte_8	D11--M6	D11	M6	Y	Y	R29	Mouse07	None	Y	N
L26R29P3B_M9	L26R29P3B	733	2021-02-05	3	Astrocyte	3	8	Mouse07_Astrocyte_8	C12--M9	C12	M9	Y	Y	R29	Mouse07	None	Y	N
L26R29P3B_M10	L26R29P3B	733	2021-02-05	3	Astrocyte	3	8	Mouse07_Astrocyte_8	D12--M10	D12	M10	Y	Y	R29	Mouse07	None	Y	N
L24R29P3B_M1	L24R29P3B	732	2021-02-05	3	Astrocyte	3	9	Mouse07_Astrocyte_9	D1--M1	D1	M1	Y	Y	R29	Mouse07	None	Y	N
L24R29P3B_M2	L24R29P3B	732	2021-02-05	3	Astrocyte	3	9	Mouse07_Astrocyte_9	D2--M2	D2	M2	Y	Y	R29	Mouse07	None	Y	N
L24R29P3B_M3	L24R29P3B	732	2021-02-05	3	Astrocyte	3	9	Mouse07_Astrocyte_9	D3--M3	D3	M3	Y	Y	R29	Mouse07	None	Y	N
L24R29P3B_M4	L24R29P3B	732	2021-02-05	3	Astrocyte	3	9	Mouse07_Astrocyte_9	D4--M4	D4	M4	Y	Y	R29	Mouse07	None	Y	N
L25R29P3B_M1	L25R29P3B	733	2021-02-05	3	Astrocyte	3	9	Mouse07_Astrocyte_9	E1--M1	E1	M1	Y	Y	R29	Mouse07	None	Y	N
L25R29P3B_M2	L25R29P3B	733	2021-02-05	3	Astrocyte	3	9	Mouse07_Astrocyte_9	E2--M2	E2	M2	Y	Y	R29	Mouse07	None	Y	N
L25R29P3B_M3	L25R29P3B	733	2021-02-05	3	Astrocyte	3	9	Mouse07_Astrocyte_9	E3--M3	E3	M3	Y	Y	R29	Mouse07	None	Y	N
L25R29P3B_M4	L25R29P3B	733	2021-02-05	3	Astrocyte	3	9	Mouse07_Astrocyte_9	E4--M4	E4	M4	Y	Y	R29	Mouse07	None	Y	N
L25R29P3B_M5	L25R29P3B	733	2021-02-05	3	Astrocyte	3	9	Mouse07_Astrocyte_9	F1--M5	F1	M5	Y	Y	R29	Mouse07	None	Y	N
L25R29P3B_M6	L25R29P3B	733	2021-02-05	3	Astrocyte	3	9	Mouse07_Astrocyte_9	F2--M6	F2	M6	Y	Y	R29	Mouse07	None	Y	N
L25R29P3B_M7	L25R29P3B	733	2021-02-05	3	Astrocyte	3	9	Mouse07_Astrocyte_9	F3--M7	F3	M7	Y	Y	R29	Mouse07	None	Y	N
L25R29P3B_M8	L25R29P3B	733	2021-02-05	3	Astrocyte	3	9	Mouse07_Astrocyte_9	F4--M8	F4	M8	Y	Y	R29	Mouse07	None	Y	N
L25R29P3B_M9	L25R29P3B	733	2021-02-05	3	Astrocyte	3	9	Mouse07_Astrocyte_9	F5--M9	F5	M9	Y	Y	R29	Mouse07	None	Y	N
CTRR29P1B_M1	CTRR29P1B	733	2021-02-05	3					(+)/(-) M1		M1	Y	N	R29	Mouse07	None	Y	Y
CTRR29P1B_M2	CTRR29P1B	733	2021-02-05	3					(+)/(-) M2		M2	Y	N	R29	Mouse07	None	Y	Y
CTRR29P1B_M3	CTRR29P1B	733	2021-02-05	3					(-)/(-) M3		M3	N	N	R29	Mouse07	None	Y	Y
CTRR29P1B_M4	CTRR29P1B	733	2021-02-05	3					(-)/(-)/M4		M4	N	N	R29	Mouse07	None	Y	Y
CTRR29P1B_M6	CTRR29P1B	733	2021-02-05	3					(+)/(+) M6		M6	Y	Y	R29	Mouse07	None	Y	Y
CTRR29P1B_M7	CTRR29P1B	733	2021-02-05	3					(+)/(+) M7		M7	Y	Y	R29	Mouse07	None	Y	Y
CTRR29P1B_M9	CTRR29P1B	733	2021-02-05	3					(-)/(+) M9		M9	N	Y	R29	Mouse07	None	Y	Y
CTRR29P1B_M10	CTRR29P1B	733	2021-02-05	3					(-)/(+) M10		M10	N	Y	R29	Mouse07	None	Y	Y
L1R29P1B_M1	L1R29P1B	732	2021-02-05	3	Astrocyte	1	1	Mouse08_Astrocyte_1	A1--M1	A1	M1	Y	Y	R30	Mouse08	None	Y	N
L1R29P1B_M10	L1R29P1B	732	2021-02-05	3	Astrocyte	1	1	Mouse08_Astrocyte_1	A10--M10	A10	M10	Y	Y	R30	Mouse08	None	Y	N
L1R29P1B_M2	L1R29P1B	732	2021-02-05	3	Astrocyte	1	1	Mouse08_Astrocyte_1	A2--M2	A2	M2	Y	Y	R30	Mouse08	None	Y	N
L1R29P1B_M3	L1R29P1B	732	2021-02-05	3	Astrocyte	1	1	Mouse08_Astrocyte_1	A3--M3	A3	M3	Y	Y	R30	Mouse08	None	Y	N
L1R29P1B_M4	L1R29P1B	732	2021-02-05	3	Astrocyte	1	1	Mouse08_Astrocyte_1	A4--M4	A4	M4	Y	Y	R30	Mouse08	None	Y	N
L1R29P1B_M5	L1R29P1B	732	2021-02-05	3	Astrocyte	1	1	Mouse08_Astrocyte_1	A5--M5	A5	M5	Y	Y	R30	Mouse08	None	Y	N
L1R29P1B_M6	L1R29P1B	732	2021-02-05	3	Astrocyte	1	1	Mouse08_Astrocyte_1	A6--M6	A6	M6	Y	Y	R30	Mouse08	None	Y	N
L1R29P1B_M7	L1R29P1B	732	2021-02-05	3	Astrocyte	1	1	Mouse08_Astrocyte_1	A7--M7	A7	M7	Y	Y	R30	Mouse08	None	Y	N
L1R29P1B_M8	L1R29P1B	732	2021-02-05	3	Astrocyte	1	1	Mouse08_Astrocyte_1	A8--M8	A8	M8	Y	Y	R30	Mouse08	None	Y	N
L1R29P1B_M9	L1R29P1B	732	2021-02-05	3	Astrocyte	1	1	Mouse08_Astrocyte_1	A9--M9	A9	M9	Y	Y	R30	Mouse08	None	Y	N
L9R25R30B_M1	L9R25R30B	733	2021-02-12	3	Astrocyte	2	5	Mouse08_Astrocyte_5	F12--M1/R30	F12	M1	Y	Y	R30	Mouse08	None	Y	N
L9R25R30B_M2	L9R25R30B	733	2021-02-12	3	Astrocyte	2	6	Mouse08_Astrocyte_6	G12--M2/R30	G12	M2	Y	Y	R30	Mouse08	None	Y	N
L1R30P1B_M1	L1R30P1B	732	2021-02-12	3	Astrocyte	1	13	Mouse08_Astrocyte_13	A1--M1	A1	M1	Y	Y	R30	Mouse08	None	Y	N
L1R30P1B_M10	L1R30P1B	732	2021-02-12	3	Astrocyte	1	13	Mouse08_Astrocyte_13	A10--M10	A10	M10	Y	Y	R30	Mouse08	None	Y	N
L1R30P1B_M2	L1R30P1B	732	2021-02-12	3	Astrocyte	1	13	Mouse08_Astrocyte_13	A2--M2	A2	M2	Y	Y	R30	Mouse08	None	Y	N
L1R30P1B_M3	L1R30P1B	732	2021-02-12	3	Astrocyte	1	13	Mouse08_Astrocyte_13	A3--M3	A3	M3	Y	Y	R30	Mouse08	None	Y	N
L1R30P1B_M4	L1R30P1B	732	2021-02-12	3	Astrocyte	1	13	Mouse08_Astrocyte_13	A4--M4	A4	M4	Y	Y	R30	Mouse08	None	Y	N
L1R30P1B_M6	L1R30P1B	732	2021-02-12	3	Astrocyte	1	13	Mouse08_Astrocyte_13	A6--M6	A6	M6	Y	Y	R30	Mouse08	None	Y	N
L1R30P1B_M7	L1R30P1B	732	2021-02-12	3	Astrocyte	1	13	Mouse08_Astrocyte_13	A7--M7	A7	M7	Y	Y	R30	Mouse08	None	Y	N
L1R30P1B_M8	L1R30P1B	732	2021-02-12	3	Astrocyte	1	13	Mouse08_Astrocyte_13	A8--M8	A8	M8	Y	Y	R30	Mouse08	None	Y	N
L1R30P1B_M9	L1R30P1B	732	2021-02-12	3	Astrocyte	1	13	Mouse08_Astrocyte_13	A9--M9	A9	M9	Y	Y	R30	Mouse08	None	Y	N
L2R30P1B_M10	L2R30P1B	732	2021-02-12	3	Astrocyte	1	13	Mouse08_Astrocyte_13	B10--M10	B10	M10	Y	Y	R30	Mouse08	None	Y	N
L2R30P1B_M8	L2R30P1B	732	2021-02-12	3	Astrocyte	1	13	Mouse08_Astrocyte_13	B8--M8	B8	M8	Y	Y	R30	Mouse08	None	Y	N
L2R30P1B_M9	L2R30P1B	732	2021-02-12	3	Astrocyte	1	13	Mouse08_Astrocyte_13	B9--M9	B9	M9	Y	Y	R30	Mouse08	None	Y	N
L7R30P1B_M10	L7R30P1B	732	2021-02-12	3	Astrocyte	1	13	Mouse08_Astrocyte_13	B11--M10	B11	M10	Y	Y	R30	Mouse08	None	Y	N
L7R30P1B_M9	L7R30P1B	732	2021-02-12	3	Astrocyte	1	13	Mouse08_Astrocyte_13	A11--M9	A11	M9	Y	Y	R30	Mouse08	None	Y	N
L8R30P1B_M5	L8R30P1B	732	2021-02-12	3	Astrocyte	1	13	Mouse08_Astrocyte_13	A12--M5	A12	M5	Y	Y	R30	Mouse08	None	Y	N
L8R30P1B_M6	L8R30P1B	732	2021-02-12	3	Astrocyte	1	13	Mouse08_Astrocyte_13	B12--M6	B12	M6	Y	Y	R30	Mouse08	None	Y	N
L2R30P1B_M1	L2R30P1B	732	2021-02-12	3	Astrocyte	1	14	Mouse08_Astrocyte_14	B1--M1	B1	M1	Y	Y	R30	Mouse08	None	Y	N
L2R30P1B_M2	L2R30P1B	732	2021-02-12	3	Astrocyte	1	14	Mouse08_Astrocyte_14	B2--M2	B2	M2	Y	Y	R30	Mouse08	None	Y	N
L2R30P1B_M3	L2R30P1B	732	2021-02-12	3	Astrocyte	1	14	Mouse08_Astrocyte_14	B3--M3	B3	M3	Y	Y	R30	Mouse08	None	Y	N
L2R30P1B_M4	L2R30P1B	732	2021-02-12	3	Astrocyte	1	14	Mouse08_Astrocyte_14	B4--M4	B4	M4	Y	Y	R30	Mouse08	None	Y	N
L2R30P1B_M6	L2R30P1B	732	2021-02-12	3	Astrocyte	1	14	Mouse08_Astrocyte_14	B6--M6	B6	M6	Y	Y	R30	Mouse08	None	Y	N
L2R30P1B_M7	L2R30P1B	732	2021-02-12	3	Astrocyte	1	14	Mouse08_Astrocyte_14	B7--M7	B7	M7	Y	Y	R30	Mouse08	None	Y	N
L3R30P1B_M1	L3R30P1B	732	2021-02-12	3	Astrocyte	1	14	Mouse08_Astrocyte_14	C1--M1	C1	M1	Y	Y	R30	Mouse08	None	Y	N
L3R30P1B_M2	L3R30P1B	732	2021-02-12	3	Astrocyte	1	14	Mouse08_Astrocyte_14	C2--M2	C2	M2	Y	Y	R30	Mouse08	None	Y	N
L3R30P1B_M3	L3R30P1B	732	2021-02-12	3	Astrocyte	1	14	Mouse08_Astrocyte_14	C3--M3	C3	M3	Y	Y	R30	Mouse08	None	Y	N
L3R30P1B_M4	L3R30P1B	732	2021-02-12	3	Astrocyte	1	14	Mouse08_Astrocyte_14	C4--M4	C4	M4	Y	Y	R30	Mouse08	None	Y	N
L3R30P1B_M6	L3R30P1B	732	2021-02-12	3	Astrocyte	1	14	Mouse08_Astrocyte_14	C6--M6	C6	M6	Y	Y	R30	Mouse08	None	Y	N
L3R30P1B_M7	L3R30P1B	732	2021-02-12	3	Astrocyte	1	14	Mouse08_Astrocyte_14	C7--M7	C7	M7	Y	Y	R30	Mouse08	None	Y	N
L4R30P1B_M1	L4R30P1B	732	2021-02-12	3	Astrocyte	1	14	Mouse08_Astrocyte_14	D1--M1	D1	M1	Y	Y	R30	Mouse08	None	Y	N
L4R30P1B_M2	L4R30P1B	732	2021-02-12	3	Astrocyte	1	14	Mouse08_Astrocyte_14	D2--M2	D2	M2	Y	Y	R30	Mouse08	None	Y	N
L3R30P1B_M10	L3R30P1B	732	2021-02-12	3	Astrocyte	1	15	Mouse08_Astrocyte_15	C10--M10	C10	M10	Y	Y	R30	Mouse08	None	Y	N
L3R30P1B_M8	L3R30P1B	732	2021-02-12	3	Astrocyte	1	15	Mouse08_Astrocyte_15	C8--M8	C8	M8	Y	Y	R30	Mouse08	None	Y	N
L3R30P1B_M9	L3R30P1B	732	2021-02-12	3	Astrocyte	1	15	Mouse08_Astrocyte_15	C9--M9	C9	M9	Y	Y	R30	Mouse08	None	Y	N
L4R30P1B_M10	L4R30P1B	732	2021-02-12	3	Astrocyte	1	15	Mouse08_Astrocyte_15	D10--M10	D10	M10	Y	Y	R30	Mouse08	None	Y	N
L4R30P1B_M3	L4R30P1B	732	2021-02-12	3	Astrocyte	1	15	Mouse08_Astrocyte_15	D3--M3	D3	M3	Y	Y	R30	Mouse08	None	Y	N
L4R30P1B_M4	L4R30P1B	732	2021-02-12	3	Astrocyte	1	15	Mouse08_Astrocyte_15	D4--M4	D4	M4	Y	Y	R30	Mouse08	None	Y	N
L4R30P1B_M5	L4R30P1B	732	2021-02-12	3	Astrocyte	1	15	Mouse08_Astrocyte_15	D5--M5	D5	M5	Y	Y	R30	Mouse08	None	Y	N
L4R30P1B_M6	L4R30P1B	732	2021-02-12	3	Astrocyte	1	15	Mouse08_Astrocyte_15	D6--M6	D6	M6	Y	Y	R30	Mouse08	None	Y	N
L4R30P1B_M7	L4R30P1B	732	2021-02-12	3	Astrocyte	1	15	Mouse08_Astrocyte_15	D7--M7	D7	M7	Y	Y	R30	Mouse08	None	Y	N
L4R30P1B_M8	L4R30P1B	732	2021-02-12	3	Astrocyte	1	15	Mouse08_Astrocyte_15	D8--M8	D8	M8	Y	Y	R30	Mouse08	None	Y	N
L4R30P1B_M9	L4R30P1B	732	2021-02-12	3	Astrocyte	1	15	Mouse08_Astrocyte_15	D9--M9	D9	M9	Y	Y	R30	Mouse08	None	Y	N
L5R30P1B_M1	L5R30P1B	732	2021-02-12	3	Astrocyte	1	15	Mouse08_Astrocyte_15	E1--M1	E1	M1	Y	Y	R30	Mouse08	None	Y	N
L5R30P1B_M2	L5R30P1B	732	2021-02-12	3	Astrocyte	1	15	Mouse08_Astrocyte_15	E2--M2	E2	M2	Y	Y	R30	Mouse08	None	Y	N
L5R30P1B_M3	L5R30P1B	732	2021-02-12	3	Astrocyte	1	15	Mouse08_Astrocyte_15	E3--M3	E3	M3	Y	Y	R30	Mouse08	None	Y	N
L8R30P1B_M1	L8R30P1B	732	2021-02-12	3	Astrocyte	1	15	Mouse08_Astrocyte_15	C11--M1	C11	M1	Y	Y	R30	Mouse08	None	Y	N
L8R30P1B_M2	L8R30P1B	732	2021-02-12	3	Astrocyte	1	15	Mouse08_Astrocyte_15	D11--M2	D11	M2	Y	Y	R30	Mouse08	None	Y	N
L8R30P1B_M7	L8R30P1B	732	2021-02-12	3	Astrocyte	1	15	Mouse08_Astrocyte_15	C12--M7	C12	M7	Y	Y	R30	Mouse08	None	Y	N
L5R30P1B_M10	L5R30P1B	732	2021-02-12	3	Astrocyte	1	16	Mouse08_Astrocyte_16	E10--M10	E10	M10	Y	Y	R30	Mouse08	None	Y	N
L5R30P1B_M4	L5R30P1B	732	2021-02-12	3	Astrocyte	1	16	Mouse08_Astrocyte_16	E4--M4	E4	M4	Y	Y	R30	Mouse08	None	Y	N
L5R30P1B_M5	L5R30P1B	732	2021-02-12	3	Astrocyte	1	16	Mouse08_Astrocyte_16	E5--M5	E5	M5	Y	Y	R30	Mouse08	None	Y	N
L5R30P1B_M6	L5R30P1B	732	2021-02-12	3	Astrocyte	1	16	Mouse08_Astrocyte_16	E6--M6	E6	M6	Y	Y	R30	Mouse08	None	Y	N
L5R30P1B_M7	L5R30P1B	732	2021-02-12	3	Astrocyte	1	16	Mouse08_Astrocyte_16	E7--M7	E7	M7	Y	Y	R30	Mouse08	None	Y	N
L5R30P1B_M8	L5R30P1B	732	2021-02-12	3	Astrocyte	1	16	Mouse08_Astrocyte_16	E8--M8	E8	M8	Y	Y	R30	Mouse08	None	Y	N
L5R30P1B_M9	L5R30P1B	732	2021-02-12	3	Astrocyte	1	16	Mouse08_Astrocyte_16	E9--M9	E9	M9	Y	Y	R30	Mouse08	None	Y	N
L6R30P1B_M10	L6R30P1B	732	2021-02-12	3	Astrocyte	1	16	Mouse08_Astrocyte_16	F10--M10	F10	M10	Y	Y	R30	Mouse08	None	Y	N
L6R30P1B_M4	L6R30P1B	732	2021-02-12	3	Astrocyte	1	16	Mouse08_Astrocyte_16	F4--M4	F4	M4	Y	Y	R30	Mouse08	None	Y	N
L6R30P1B_M6	L6R30P1B	732	2021-02-12	3	Astrocyte	1	16	Mouse08_Astrocyte_16	F6--M6	F6	M6	Y	Y	R30	Mouse08	None	Y	N
L6R30P1B_M7	L6R30P1B	732	2021-02-12	3	Astrocyte	1	16	Mouse08_Astrocyte_16	F7--M7	F7	M7	Y	Y	R30	Mouse08	None	Y	N
L6R30P1B_M8	L6R30P1B	732	2021-02-12	3	Astrocyte	1	16	Mouse08_Astrocyte_16	F8--M8	F8	M8	Y	Y	R30	Mouse08	None	Y	N
L6R30P1B_M9	L6R30P1B	732	2021-02-12	3	Astrocyte	1	16	Mouse08_Astrocyte_16	F9--M9	F9	M9	Y	Y	R30	Mouse08	None	Y	N
L8R30P1B_M10	L8R30P1B	732	2021-02-12	3	Astrocyte	1	16	Mouse08_Astrocyte_16	F12--M10	F12	M10	Y	Y	R30	Mouse08	None	Y	N
L8R30P1B_M3	L8R30P1B	732	2021-02-12	3	Astrocyte	1	16	Mouse08_Astrocyte_16	E11--M3	E11	M3	Y	Y	R30	Mouse08	None	Y	N
L8R30P1B_M4	L8R30P1B	732	2021-02-12	3	Astrocyte	1	16	Mouse08_Astrocyte_16	F11--M4	F11	M4	Y	Y	R30	Mouse08	None	Y	N
L6R30P1B_M1	L6R30P1B	732	2021-02-12	3	Astrocyte	1	17	Mouse08_Astrocyte_17	F1--M1	F1	M1	Y	Y	R30	Mouse08	None	Y	N
L6R30P1B_M2	L6R30P1B	732	2021-02-12	3	Astrocyte	1	17	Mouse08_Astrocyte_17	F2--M2	F2	M2	Y	Y	R30	Mouse08	None	Y	N
L6R30P1B_M3	L6R30P1B	732	2021-02-12	3	Astrocyte	1	17	Mouse08_Astrocyte_17	F3--M3	F3	M3	Y	Y	R30	Mouse08	None	Y	N
L7R30P1B_M1	L7R30P1B	732	2021-02-12	3	Astrocyte	1	17	Mouse08_Astrocyte_17	G1--M1	G1	M1	Y	Y	R30	Mouse08	None	Y	N
L7R30P1B_M2	L7R30P1B	732	2021-02-12	3	Astrocyte	1	17	Mouse08_Astrocyte_17	G2--M2	G2	M2	Y	Y	R30	Mouse08	None	Y	N
L7R30P1B_M3	L7R30P1B	732	2021-02-12	3	Astrocyte	1	17	Mouse08_Astrocyte_17	G3--M3	G3	M3	Y	Y	R30	Mouse08	None	Y	N
L7R30P1B_M4	L7R30P1B	732	2021-02-12	3	Astrocyte	1	17	Mouse08_Astrocyte_17	G4--M4	G4	M4	Y	Y	R30	Mouse08	None	Y	N
L7R30P1B_M6	L7R30P1B	732	2021-02-12	3	Astrocyte	1	17	Mouse08_Astrocyte_17	G6--M6	G6	M6	Y	Y	R30	Mouse08	None	Y	N
L7R30P1B_M7	L7R30P1B	732	2021-02-12	3	Astrocyte	1	17	Mouse08_Astrocyte_17	G7--M7	G7	M7	Y	Y	R30	Mouse08	None	Y	N
L7R30P1B_M8	L7R30P1B	732	2021-02-12	3	Astrocyte	1	17	Mouse08_Astrocyte_17	G8--M8	G8	M8	Y	Y	R30	Mouse08	None	Y	N
L16R30P2B_M1	L16R30P2B	732	2021-02-12	3	Astrocyte	2	18	Mouse08_Astrocyte_18	A11--M1	A11	M1	Y	Y	R30	Mouse08	None	Y	N
L16R30P2B_M6	L16R30P2B	732	2021-02-12	3	Astrocyte	2	18	Mouse08_Astrocyte_18	A12--M6	A12	M6	Y	Y	R30	Mouse08	None	Y	N
L9R30P2B_M1	L9R30P2B	732	2021-02-12	3	Astrocyte	2	18	Mouse08_Astrocyte_18	A1--M1	A1	M1	Y	Y	R30	Mouse08	None	Y	N
L9R30P2B_M10	L9R30P2B	732	2021-02-12	3	Astrocyte	2	18	Mouse08_Astrocyte_18	A10--M10	A10	M10	Y	Y	R30	Mouse08	None	Y	N
L9R30P2B_M2	L9R30P2B	732	2021-02-12	3	Astrocyte	2	18	Mouse08_Astrocyte_18	A2--M2	A2	M2	Y	Y	R30	Mouse08	None	Y	N
L9R30P2B_M3	L9R30P2B	732	2021-02-12	3	Astrocyte	2	18	Mouse08_Astrocyte_18	A3--M3	A3	M3	Y	Y	R30	Mouse08	None	Y	N
L9R30P2B_M4	L9R30P2B	732	2021-02-12	3	Astrocyte	2	18	Mouse08_Astrocyte_18	A4--M4	A4	M4	Y	Y	R30	Mouse08	None	Y	N
L9R30P2B_M5	L9R30P2B	732	2021-02-12	3	Astrocyte	2	18	Mouse08_Astrocyte_18	A5--M5	A5	M5	Y	Y	R30	Mouse08	None	Y	N
L9R30P2B_M6	L9R30P2B	732	2021-02-12	3	Astrocyte	2	18	Mouse08_Astrocyte_18	A6--M6	A6	M6	Y	Y	R30	Mouse08	None	Y	N
L9R30P2B_M7	L9R30P2B	732	2021-02-12	3	Astrocyte	2	18	Mouse08_Astrocyte_18	A7--M7	A7	M7	Y	Y	R30	Mouse08	None	Y	N
L9R30P2B_M8	L9R30P2B	732	2021-02-12	3	Astrocyte	2	18	Mouse08_Astrocyte_18	A8--M8	A8	M8	Y	Y	R30	Mouse08	None	Y	N
L9R30P2B_M9	L9R30P2B	732	2021-02-12	3	Astrocyte	2	18	Mouse08_Astrocyte_18	A9--M9	A9	M9	Y	Y	R30	Mouse08	None	Y	N
L11R30P2B_M1	L11R30P2B	732	2021-02-12	3	Astrocyte	2	19	Mouse08_Astrocyte_19	C1--M1	C1	M1	Y	Y	R30	Mouse08	None	Y	N
L11R30P2B_M2	L11R30P2B	732	2021-02-12	3	Astrocyte	2	19	Mouse08_Astrocyte_19	C2--M2	C2	M2	Y	Y	R30	Mouse08	None	Y	N
L11R30P2B_M3	L11R30P2B	732	2021-02-12	3	Astrocyte	2	19	Mouse08_Astrocyte_19	C3--M3	C3	M3	Y	Y	R30	Mouse08	None	Y	N
L11R30P2B_M4	L11R30P2B	732	2021-02-12	3	Astrocyte	2	19	Mouse08_Astrocyte_19	C4--M4	C4	M4	Y	Y	R30	Mouse08	None	Y	N
L11R30P2B_M6	L11R30P2B	732	2021-02-12	3	Astrocyte	2	19	Mouse08_Astrocyte_19	C7--M6	C7	M6	Y	Y	R30	Mouse08	None	Y	N
L11R30P2B_M7	L11R30P2B	732	2021-02-12	3	Astrocyte	2	19	Mouse08_Astrocyte_19	C8--M7	C8	M7	Y	Y	R30	Mouse08	None	Y	N
L11R30P2B_M8	L11R30P2B	732	2021-02-12	3	Astrocyte	2	19	Mouse08_Astrocyte_19	C9--M8	C9	M8	Y	Y	R30	Mouse08	None	Y	N
L11R30P2B_M9	L11R30P2B	732	2021-02-12	3	Astrocyte	2	19	Mouse08_Astrocyte_19	C10--M9	C10	M9	Y	Y	R30	Mouse08	None	Y	N
L12R30P2B_M6	L12R30P2B	732	2021-02-12	3	Astrocyte	2	19	Mouse08_Astrocyte_19	D7--M6	D7	M6	Y	Y	R30	Mouse08	None	Y	N
L12R30P2B_M7	L12R30P2B	732	2021-02-12	3	Astrocyte	2	19	Mouse08_Astrocyte_19	D8--M7	D8	M7	Y	Y	R30	Mouse08	None	Y	N
L12R30P2B_M8	L12R30P2B	732	2021-02-12	3	Astrocyte	2	19	Mouse08_Astrocyte_19	D9--M8	D9	M8	Y	Y	R30	Mouse08	None	Y	N
L12R30P2B_M9	L12R30P2B	732	2021-02-12	3	Astrocyte	2	19	Mouse08_Astrocyte_19	D10--M9	D10	M9	Y	Y	R30	Mouse08	None	Y	N
L10R30P2B_M1	L10R30P2B	732	2021-02-12	3	Astrocyte	2	20	Mouse08_Astrocyte_20	B1--M1	B1	M1	Y	Y	R30	Mouse08	None	Y	N
L10R30P2B_M10	L10R30P2B	732	2021-02-12	3	Astrocyte	2	20	Mouse08_Astrocyte_20	B10--M10	B10	M10	Y	Y	R30	Mouse08	None	Y	N
L10R30P2B_M2	L10R30P2B	732	2021-02-12	3	Astrocyte	2	20	Mouse08_Astrocyte_20	B2--M2	B2	M2	Y	Y	R30	Mouse08	None	Y	N
L10R30P2B_M3	L10R30P2B	732	2021-02-12	3	Astrocyte	2	20	Mouse08_Astrocyte_20	B3--M3	B3	M3	Y	Y	R30	Mouse08	None	Y	N
L10R30P2B_M4	L10R30P2B	732	2021-02-12	3	Astrocyte	2	20	Mouse08_Astrocyte_20	B4--M4	B4	M4	Y	Y	R30	Mouse08	None	Y	N
L10R30P2B_M5	L10R30P2B	732	2021-02-12	3	Astrocyte	2	20	Mouse08_Astrocyte_20	B5--M5	B5	M5	Y	Y	R30	Mouse08	None	Y	N
L10R30P2B_M6	L10R30P2B	732	2021-02-12	3	Astrocyte	2	20	Mouse08_Astrocyte_20	B6--M6	B6	M6	Y	Y	R30	Mouse08	None	Y	N
L10R30P2B_M7	L10R30P2B	732	2021-02-12	3	Astrocyte	2	20	Mouse08_Astrocyte_20	B7--M7	B7	M7	Y	Y	R30	Mouse08	None	Y	N
L10R30P2B_M8	L10R30P2B	732	2021-02-12	3	Astrocyte	2	20	Mouse08_Astrocyte_20	B8--M8	B8	M8	Y	Y	R30	Mouse08	None	Y	N
L10R30P2B_M9	L10R30P2B	732	2021-02-12	3	Astrocyte	2	20	Mouse08_Astrocyte_20	B9--M9	B9	M9	Y	Y	R30	Mouse08	None	Y	N
L11R30P2B_M10	L11R30P2B	732	2021-02-12	3	Astrocyte	2	20	Mouse08_Astrocyte_20	C11--M10	C11	M10	Y	Y	R30	Mouse08	None	Y	N
L16R30P2B_M2	L16R30P2B	732	2021-02-12	3	Astrocyte	2	20	Mouse08_Astrocyte_20	B11--M2	B11	M2	Y	Y	R30	Mouse08	None	Y	N
L16R30P2B_M7	L16R30P2B	732	2021-02-12	3	Astrocyte	2	20	Mouse08_Astrocyte_20	B12--M7	B12	M7	Y	Y	R30	Mouse08	None	Y	N
L16R30P2B_M8	L16R30P2B	732	2021-02-12	3	Astrocyte	2	20	Mouse08_Astrocyte_20	C12--M8	C12	M8	Y	Y	R30	Mouse08	None	Y	N
L13R30P2B_M10	L13R30P2B	732	2021-02-12	3	Astrocyte	2	21	Mouse08_Astrocyte_21	E10--M10	E10	M10	Y	Y	R30	Mouse08	None	Y	N
L13R30P2B_M6	L13R30P2B	732	2021-02-12	3	Astrocyte	2	21	Mouse08_Astrocyte_21	E6--M6	E6	M6	Y	Y	R30	Mouse08	None	Y	N
L13R30P2B_M7	L13R30P2B	732	2021-02-12	3	Astrocyte	2	21	Mouse08_Astrocyte_21	E7--M7	E7	M7	Y	Y	R30	Mouse08	None	Y	N
L13R30P2B_M8	L13R30P2B	732	2021-02-12	3	Astrocyte	2	21	Mouse08_Astrocyte_21	E8--M8	E8	M8	Y	Y	R30	Mouse08	None	Y	N
L13R30P2B_M9	L13R30P2B	732	2021-02-12	3	Astrocyte	2	21	Mouse08_Astrocyte_21	E9--M9	E9	M9	Y	Y	R30	Mouse08	None	Y	N
L14R30P2B_M1	L14R30P2B	732	2021-02-12	3	Astrocyte	2	21	Mouse08_Astrocyte_21	F1--M1	F1	M1	Y	Y	R30	Mouse08	None	Y	N
L14R30P2B_M10	L14R30P2B	732	2021-02-12	3	Astrocyte	2	21	Mouse08_Astrocyte_21	F10--M10	F10	M10	Y	Y	R30	Mouse08	None	Y	N
L14R30P2B_M2	L14R30P2B	732	2021-02-12	3	Astrocyte	2	21	Mouse08_Astrocyte_21	F2--M2	F2	M2	Y	Y	R30	Mouse08	None	Y	N
L14R30P2B_M3	L14R30P2B	732	2021-02-12	3	Astrocyte	2	21	Mouse08_Astrocyte_21	F3--M3	F3	M3	Y	Y	R30	Mouse08	None	Y	N
L14R30P2B_M4	L14R30P2B	732	2021-02-12	3	Astrocyte	2	21	Mouse08_Astrocyte_21	F4--M4	F4	M4	Y	Y	R30	Mouse08	None	Y	N
L14R30P2B_M5	L14R30P2B	732	2021-02-12	3	Astrocyte	2	21	Mouse08_Astrocyte_21	F5--M5	F5	M5	Y	Y	R30	Mouse08	None	Y	N
L14R30P2B_M6	L14R30P2B	732	2021-02-12	3	Astrocyte	2	21	Mouse08_Astrocyte_21	F6--M6	F6	M6	Y	Y	R30	Mouse08	None	Y	N
L14R30P2B_M7	L14R30P2B	732	2021-02-12	3	Astrocyte	2	21	Mouse08_Astrocyte_21	F7--M7	F7	M7	Y	Y	R30	Mouse08	None	Y	N
L14R30P2B_M8	L14R30P2B	732	2021-02-12	3	Astrocyte	2	21	Mouse08_Astrocyte_21	F8--M8	F8	M8	Y	Y	R30	Mouse08	None	Y	N
L14R30P2B_M9	L14R30P2B	732	2021-02-12	3	Astrocyte	2	21	Mouse08_Astrocyte_21	F9--M9	F9	M9	Y	Y	R30	Mouse08	None	Y	N
L15R30P2B_M1	L15R30P2B	732	2021-02-12	3	Astrocyte	2	21	Mouse08_Astrocyte_21	G1--M1	G1	M1	Y	Y	R30	Mouse08	None	Y	N
L15R30P2B_M10	L15R30P2B	732	2021-02-12	3	Astrocyte	2	21	Mouse08_Astrocyte_21	G10--M10	G10	M10	Y	Y	R30	Mouse08	None	Y	N
L15R30P2B_M2	L15R30P2B	732	2021-02-12	3	Astrocyte	2	21	Mouse08_Astrocyte_21	G2--M2	G2	M2	Y	Y	R30	Mouse08	None	Y	N
L15R30P2B_M3	L15R30P2B	732	2021-02-12	3	Astrocyte	2	21	Mouse08_Astrocyte_21	G3--M3	G3	M3	Y	Y	R30	Mouse08	None	Y	N
L15R30P2B_M4	L15R30P2B	732	2021-02-12	3	Astrocyte	2	21	Mouse08_Astrocyte_21	G4--M4	G4	M4	Y	Y	R30	Mouse08	None	Y	N
L15R30P2B_M5	L15R30P2B	732	2021-02-12	3	Astrocyte	2	21	Mouse08_Astrocyte_21	G5--M5	G5	M5	Y	Y	R30	Mouse08	None	Y	N
L15R30P2B_M6	L15R30P2B	732	2021-02-12	3	Astrocyte	2	21	Mouse08_Astrocyte_21	G6--M6	G6	M6	Y	Y	R30	Mouse08	None	Y	N
L15R30P2B_M7	L15R30P2B	732	2021-02-12	3	Astrocyte	2	21	Mouse08_Astrocyte_21	G7--M7	G7	M7	Y	Y	R30	Mouse08	None	Y	N
L15R30P2B_M8	L15R30P2B	732	2021-02-12	3	Astrocyte	2	21	Mouse08_Astrocyte_21	G8--M8	G8	M8	Y	Y	R30	Mouse08	None	Y	N
L15R30P2B_M9	L15R30P2B	732	2021-02-12	3	Astrocyte	2	21	Mouse08_Astrocyte_21	G9--M9	G9	M9	Y	Y	R30	Mouse08	None	Y	N
L16R30P2B_M10	L16R30P2B	732	2021-02-12	3	Astrocyte	2	21	Mouse08_Astrocyte_21	E12--M10	E12	M10	Y	Y	R30	Mouse08	None	Y	N
L16R30P2B_M3	L16R30P2B	732	2021-02-12	3	Astrocyte	2	21	Mouse08_Astrocyte_21	E11--M3	E11	M3	Y	Y	R30	Mouse08	None	Y	N
L16R30P2B_M4	L16R30P2B	732	2021-02-12	3	Astrocyte	2	21	Mouse08_Astrocyte_21	F11--M4	F11	M4	Y	Y	R30	Mouse08	None	Y	N
L12R30P2B_M1	L12R30P2B	732	2021-02-12	3	Astrocyte	2	22	Mouse08_Astrocyte_22	D1--M1	D1	M1	Y	Y	R30	Mouse08	None	Y	N
L12R30P2B_M2	L12R30P2B	732	2021-02-12	3	Astrocyte	2	22	Mouse08_Astrocyte_22	D2--M2	D2	M2	Y	Y	R30	Mouse08	None	Y	N
L12R30P2B_M3	L12R30P2B	732	2021-02-12	3	Astrocyte	2	22	Mouse08_Astrocyte_22	D3--M3	D3	M3	Y	Y	R30	Mouse08	None	Y	N
L12R30P2B_M4	L12R30P2B	732	2021-02-12	3	Astrocyte	2	22	Mouse08_Astrocyte_22	D4--M4	D4	M4	Y	Y	R30	Mouse08	None	Y	N
L13R30P2B_M1	L13R30P2B	732	2021-02-12	3	Astrocyte	2	22	Mouse08_Astrocyte_22	E1--M1	E1	M1	Y	Y	R30	Mouse08	None	Y	N
L13R30P2B_M3	L13R30P2B	732	2021-02-12	3	Astrocyte	2	22	Mouse08_Astrocyte_22	E3--M3	E3	M3	Y	Y	R30	Mouse08	None	Y	N
L13R30P2B_M4	L13R30P2B	732	2021-02-12	3	Astrocyte	2	22	Mouse08_Astrocyte_22	E4--M4	E4	M4	Y	Y	R30	Mouse08	None	Y	N
L12R30P2B_M10	L12R30P2B	732	2021-02-12	3		2			D11--M10	D11	M10	N	Y	R30	Mouse08	None	Y	Y
L13R30P2B_M2	L13R30P2B	732	2021-02-12	3		2			E2--M2	E2	M2	N	Y	R30	Mouse08	None	Y	Y
L16R30P2B_M5	L16R30P2B	732	2021-02-12	3		2			G11--M5	G11	M5	N	Y	R30	Mouse08	None	Y	Y
L16R30P2B_M9	L16R30P2B	732	2021-02-12	3		2			D12--M9	D12	M9	N	Y	R30	Mouse08	None	Y	Y
L1R45P1_M1	L1R45P1	749	2021-08-03	7	Astrocyte	1	1	Mouse09_Astrocyte_1	A1--M1	A1	M1	Y	Y	R45	Mouse09	None	Y	N
L1R45P1_M2	L1R45P1	749	2021-08-03	7	Astrocyte	1	1	Mouse09_Astrocyte_1	A2--M2	A2	M2	Y	Y	R45	Mouse09	None	Y	N
L1R45P1_M3	L1R45P1	749	2021-08-03	7	Astrocyte	1	1	Mouse09_Astrocyte_1	A3--M3	A3	M3	Y	Y	R45	Mouse09	None	Y	N
L1R45P1_M4	L1R45P1	749	2021-08-03	7	Astrocyte	1	1	Mouse09_Astrocyte_1	A4--M4	A4	M4	Y	Y	R45	Mouse09	None	Y	N
L1R45P1_M5	L1R45P1	749	2021-08-03	7	Astrocyte	1	1	Mouse09_Astrocyte_1	A5--M5	A5	M5	Y	Y	R45	Mouse09	None	Y	N
L1R45P1_M6	L1R45P1	749	2021-08-03	7	Astrocyte	1	1	Mouse09_Astrocyte_1	A6--M6	A6	M6	Y	Y	R45	Mouse09	None	Y	N
L1R45P1_M7	L1R45P1	749	2021-08-03	7	Astrocyte	1	1	Mouse09_Astrocyte_1	A7--M7	A7	M7	Y	Y	R45	Mouse09	None	Y	N
L1R45P1_M8	L1R45P1	749	2021-08-03	7	Astrocyte	1	1	Mouse09_Astrocyte_1	A8--M8	A8	M8	Y	Y	R45	Mouse09	None	Y	N
L1R45P1_M9	L1R45P1	749	2021-08-03	7	Astrocyte	1	1	Mouse09_Astrocyte_1	A9--M9	A9	M9	Y	Y	R45	Mouse09	None	Y	N
L1R45P1_M10	L1R45P1	749	2021-08-03	7	Astrocyte	1	1	Mouse09_Astrocyte_1	A10--M10	A10	M10	Y	Y	R45	Mouse09	None	Y	N
L2R45P1_M1	L2R45P1	749	2021-08-03	7	Astrocyte	1	1	Mouse09_Astrocyte_1	B1--M1	B1	M1	Y	Y	R45	Mouse09	None	Y	N
L2R45P1_M2	L2R45P1	749	2021-08-03	7	Astrocyte	1	1	Mouse09_Astrocyte_1	B2--M2	B2	M2	Y	Y	R45	Mouse09	None	Y	N
L2R45P1_M3	L2R45P1	749	2021-08-03	7	Astrocyte	1	1	Mouse09_Astrocyte_1	B3--M3	B3	M3	Y	Y	R45	Mouse09	None	Y	N
L2R45P1_M4	L2R45P1	749	2021-08-03	7	Astrocyte	1	1	Mouse09_Astrocyte_1	B4--M4	B4	M4	Y	Y	R45	Mouse09	None	Y	N
L2R45P1_M5	L2R45P1	749	2021-08-03	7	Astrocyte	1	1	Mouse09_Astrocyte_1	B5--M5	B5	M5	Y	Y	R45	Mouse09	None	Y	N
L2R45P1_M6	L2R45P1	749	2021-08-03	7	Astrocyte	1	1	Mouse09_Astrocyte_1	B6--M6	B6	M6	Y	Y	R45	Mouse09	None	Y	N
L2R45P1_M7	L2R45P1	749	2021-08-03	7	Astrocyte	1	1	Mouse09_Astrocyte_1	B7--M7	B7	M7	Y	Y	R45	Mouse09	None	Y	N
L2R45P1_M8	L2R45P1	749	2021-08-03	7	Astrocyte	1	1	Mouse09_Astrocyte_1	B8--M8	B8	M8	Y	Y	R45	Mouse09	None	Y	N
L2R45P1_M9	L2R45P1	749	2021-08-03	7	Astrocyte	1	1	Mouse09_Astrocyte_1	B9--M9	B9	M9	Y	Y	R45	Mouse09	None	Y	N
L2R45P1_M10	L2R45P1	749	2021-08-03	7	Astrocyte	1	1	Mouse09_Astrocyte_1	B10--M10	B10	M10	Y	Y	R45	Mouse09	None	Y	N
L3R45P1_M1	L3R45P1	749	2021-08-03	7	Astrocyte	1	1	Mouse09_Astrocyte_1	C1--M1	C1	M1	Y	Y	R45	Mouse09	None	Y	N
L3R45P1_M2	L3R45P1	749	2021-08-03	7	Astrocyte	1	1	Mouse09_Astrocyte_1	C2--M2	C2	M2	Y	Y	R45	Mouse09	None	Y	N
L3R45P1_M3	L3R45P1	749	2021-08-03	7	Astrocyte	1	1	Mouse09_Astrocyte_1	C3--M3	C3	M3	Y	Y	R45	Mouse09	None	Y	N
L3R45P1_M4	L3R45P1	749	2021-08-03	7	Astrocyte	1	1	Mouse09_Astrocyte_1	C4--M4	C4	M4	Y	Y	R45	Mouse09	None	Y	N
L3R45P1_M5	L3R45P1	749	2021-08-03	7	Astrocyte	1	1	Mouse09_Astrocyte_1	C5--M5	C5	M5	Y	Y	R45	Mouse09	None	Y	N
L3R45P1_M6	L3R45P1	749	2021-08-03	7	Astrocyte	1	1	Mouse09_Astrocyte_1	C6--M6	C6	M6	Y	Y	R45	Mouse09	None	Y	N
L3R45P1_M7	L3R45P1	749	2021-08-03	7	Astrocyte	1	1	Mouse09_Astrocyte_1	C7--M7	C7	M7	Y	Y	R45	Mouse09	None	Y	N
L3R45P1_M8	L3R45P1	749	2021-08-03	7	Astrocyte	1	1	Mouse09_Astrocyte_1	C8--M8	C8	M8	Y	Y	R45	Mouse09	None	Y	N
L3R45P1_M9	L3R45P1	749	2021-08-03	7	Astrocyte	1	1	Mouse09_Astrocyte_1	C9--M9	C9	M9	Y	Y	R45	Mouse09	None	Y	N
L3R45P1_M10	L3R45P1	749	2021-08-03	7	Neuron	1	1	Mouse09_Neuron_1	C10--M10	C10	M10	Y	Y	R45	Mouse09	None	Y	N
L4R45P1_M1	L4R45P1	749	2021-08-03	7	Neuron	1	1	Mouse09_Neuron_1	D1--M1	D1	M1	Y	Y	R45	Mouse09	None	Y	N
L4R45P1_M2	L4R45P1	749	2021-08-03	7	Neuron	1	1	Mouse09_Neuron_1	D2--M2	D2	M2	Y	Y	R45	Mouse09	None	Y	N
L4R45P1_M3	L4R45P1	749	2021-08-03	7	Neuron	1	1	Mouse09_Neuron_1	D3--M3	D3	M3	Y	Y	R45	Mouse09	None	Y	N
L4R45P1_M4	L4R45P1	749	2021-08-03	7	Neuron	1	1	Mouse09_Neuron_1	D4--M4	D4	M4	Y	Y	R45	Mouse09	None	Y	N
L4R45P1_M5	L4R45P1	749	2021-08-03	7	Neuron	1	1	Mouse09_Neuron_1	D5--M5	D5	M5	Y	Y	R45	Mouse09	None	Y	N
L4R45P1_M6	L4R45P1	749	2021-08-03	7	Neuron	1	1	Mouse09_Neuron_1	D6--M6	D6	M6	Y	Y	R45	Mouse09	None	Y	N
L4R45P1_M7	L4R45P1	749	2021-08-03	7	Neuron	1	1	Mouse09_Neuron_1	D7--M7	D7	M7	Y	Y	R45	Mouse09	None	Y	N
L4R45P1_M8	L4R45P1	749	2021-08-03	7	Neuron	1	1	Mouse09_Neuron_1	D8--M8	D8	M8	Y	Y	R45	Mouse09	None	Y	N
L4R45P1_M9	L4R45P1	749	2021-08-03	7	Neuron	1	1	Mouse09_Neuron_1	D9--M9	D9	M9	Y	Y	R45	Mouse09	None	Y	N
L4R45P1_M10	L4R45P1	749	2021-08-03	7	Neuron	1	1	Mouse09_Neuron_1	D10--M10	D10	M10	Y	Y	R45	Mouse09	None	Y	N
L5R45P1_M1	L5R45P1	749	2021-08-03	7	Neuron	1	1	Mouse09_Neuron_1	E1--M1	E1	M1	Y	Y	R45	Mouse09	None	Y	N
L5R45P1_M2	L5R45P1	749	2021-08-03	7	Neuron	1	1	Mouse09_Neuron_1	E2--M2	E2	M2	Y	Y	R45	Mouse09	None	Y	N
L5R45P1_M3	L5R45P1	749	2021-08-03	7	Neuron	1	1	Mouse09_Neuron_1	E3--M3	E3	M3	Y	Y	R45	Mouse09	None	Y	N
L5R45P1_M4	L5R45P1	749	2021-08-03	7	Neuron	1	1	Mouse09_Neuron_1	E4--M4	E4	M4	Y	Y	R45	Mouse09	None	Y	N
L5R45P1_M5	L5R45P1	749	2021-08-03	7	Neuron	1	1	Mouse09_Neuron_1	E5--M5	E5	M5	Y	Y	R45	Mouse09	None	Y	N
L5R45P1_M6	L5R45P1	749	2021-08-03	7	Neuron	1	1	Mouse09_Neuron_1	E6--M6	E6	M6	Y	Y	R45	Mouse09	None	Y	N
L5R45P1_M7	L5R45P1	749	2021-08-03	7	Neuron	1	1	Mouse09_Neuron_1	E7--M7	E7	M7	Y	Y	R45	Mouse09	None	Y	N
L5R45P1_M8	L5R45P1	749	2021-08-03	7	Neuron	1	1	Mouse09_Neuron_1	E8--M8	E8	M8	Y	Y	R45	Mouse09	None	Y	N
L5R45P1_M9	L5R45P1	749	2021-08-03	7	Neuron	1	1	Mouse09_Neuron_1	E9--M9	E9	M9	Y	Y	R45	Mouse09	None	Y	N
L5R45P1_M10	L5R45P1	749	2021-08-03	7	Neuron	1	1	Mouse09_Neuron_1	E10--M10	E10	M10	Y	Y	R45	Mouse09	None	Y	N
L6R45P1_M1	L6R45P1	749	2021-08-03	7	Astrocyte	1	3	Mouse09_Astrocyte_3	F1--M1	F1	M1	Y	Y	R45	Mouse09	None	Y	N
L6R45P1_M2	L6R45P1	749	2021-08-03	7	Astrocyte	1	3	Mouse09_Astrocyte_3	F2--M2	F2	M2	Y	Y	R45	Mouse09	None	Y	N
L6R45P1_M3	L6R45P1	749	2021-08-03	7	Astrocyte	1	3	Mouse09_Astrocyte_3	F3--M3	F3	M3	Y	Y	R45	Mouse09	None	Y	N
L6R45P1_M4	L6R45P1	749	2021-08-03	7	Astrocyte	1	3	Mouse09_Astrocyte_3	F4--M4	F4	M4	Y	Y	R45	Mouse09	None	Y	N
L6R45P1_M5	L6R45P1	749	2021-08-03	7	Astrocyte	1	3	Mouse09_Astrocyte_3	F5--M5	F5	M5	Y	Y	R45	Mouse09	None	Y	N
L6R45P1_M6	L6R45P1	749	2021-08-03	7	Astrocyte	1	3	Mouse09_Astrocyte_3	F6--M6	F6	M6	Y	Y	R45	Mouse09	None	Y	N
L6R45P1_M7	L6R45P1	749	2021-08-03	7	Neuron	1	1	Mouse09_Neuron_1	F7--M7	F7	M7	Y	Y	R45	Mouse09	None	Y	N
L6R45P1_M8	L6R45P1	749	2021-08-03	7	Neuron	1	1	Mouse09_Neuron_1	F8--M8	F8	M8	Y	Y	R45	Mouse09	None	Y	N
L6R45P1_M9	L6R45P1	749	2021-08-03	7	Neuron	1	1	Mouse09_Neuron_1	F9--M9	F9	M9	Y	Y	R45	Mouse09	None	Y	N
L6R45P1_M10	L6R45P1	749	2021-08-03	7	Neuron	1	1	Mouse09_Neuron_1	F10--M10	F10	M10	Y	Y	R45	Mouse09	None	Y	N
L7R45P1_M1	L7R45P1	749	2021-08-03	7	Astrocyte	1	3	Mouse09_Astrocyte_3	G1--M1	G1	M1	Y	Y	R45	Mouse09	None	Y	N
L7R45P1_M2	L7R45P1	749	2021-08-03	7	Astrocyte	1	3	Mouse09_Astrocyte_3	G2--M2	G2	M2	Y	Y	R45	Mouse09	None	Y	N
L7R45P1_M3	L7R45P1	749	2021-08-03	7	Astrocyte	1	3	Mouse09_Astrocyte_3	G31--M3	G31	M3	Y	Y	R45	Mouse09	None	Y	N
L7R45P1_M4	L7R45P1	749	2021-08-03	7	Neuron	1	3	Mouse09_Neuron_3	G4--M4	G4	M4	Y	Y	R45	Mouse09	None	Y	N
L7R45P1_M5	L7R45P1	749	2021-08-03	7	Neuron	1	3	Mouse09_Neuron_3	G5--M5	G5	M5	Y	Y	R45	Mouse09	None	Y	N
L7R45P1_M6	L7R45P1	749	2021-08-03	7	Neuron	1	3	Mouse09_Neuron_3	G6--M6	G6	M6	Y	Y	R45	Mouse09	None	Y	N
L7R45P1_M7	L7R45P1	749	2021-08-03	7	Neuron	1	3	Mouse09_Neuron_3	G7--M7	G7	M7	Y	Y	R45	Mouse09	None	Y	N
L7R45P1_M8	L7R45P1	749	2021-08-03	7	Neuron	1	3	Mouse09_Neuron_3	G8--M8	G8	M8	Y	Y	R45	Mouse09	None	Y	N
L7R45P1_M9	L7R45P1	749	2021-08-03	7	Neuron	1	3	Mouse09_Neuron_3	G9--M9	G9	M9	Y	Y	R45	Mouse09	None	Y	N
L7R45P1_M10	L7R45P1	749	2021-08-03	7	Neuron	1	3	Mouse09_Neuron_3	G10--M10	G10	M10	Y	Y	R45	Mouse09	None	Y	N
L8R45P1_M1	L8R45P1	749	2021-08-03	7	Neuron	1	1	Mouse09_Neuron_1	C11--M1	C11	M1	Y	Y	R45	Mouse09	None	Y	N
L8R45P1_M2	L8R45P1	749	2021-08-03	7	Neuron	1	1	Mouse09_Neuron_1	D11--M2	D11	M2	Y	Y	R45	Mouse09	None	Y	N
L8R45P1_M3	L8R45P1	749	2021-08-03	7	Neuron	1	1	Mouse09_Neuron_1	E11--M3	E11	M3	Y	Y	R45	Mouse09	None	Y	N
L8R45P1_M4	L8R45P1	749	2021-08-03	7	Neuron	1	1	Mouse09_Neuron_1	F11--M4	F11	M4	Y	Y	R45	Mouse09	None	Y	N
L8R45P1_M5	L8R45P1	749	2021-08-03	7	Neuron	1	3	Mouse09_Neuron_3	G11--M5	G11	M5	Y	Y	R45	Mouse09	None	Y	N
L8R45P1_M6	L8R45P1	749	2021-08-03	7	Neuron	1	1	Mouse09_Neuron_1	C12--M6	C12	M6	Y	Y	R45	Mouse09	None	Y	N
L8R45P1_M7	L8R45P1	749	2021-08-03	7	Neuron	1	1	Mouse09_Neuron_1	D12--M7	D12	M7	Y	Y	R45	Mouse09	None	Y	N
L8R45P1_M8	L8R45P1	749	2021-08-03	7	Neuron	1	1	Mouse09_Neuron_1	E12--M8	E12	M8	Y	Y	R45	Mouse09	None	Y	N
L8R45P1_M9	L8R45P1	749	2021-08-03	7	Neuron	1	3	Mouse09_Neuron_3	F12--M9	F12	M9	Y	Y	R45	Mouse09	None	Y	N
L8R45P1_M10	L8R45P1	749	2021-08-03	7	Neuron	1	3	Mouse09_Neuron_3	G12--M10	G12	M10	Y	Y	R45	Mouse09	None	Y	N
L9R45P1_M1	L9R45P1	749	2021-08-03	7	Neuron	1	3	Mouse09_Neuron_3	H1--M1	H1	M1	Y	Y	R45	Mouse09	None	Y	N
L9R45P1_M2	L9R45P1	749	2021-08-03	7	Neuron	1	3	Mouse09_Neuron_3	H2--M2	H2	M2	Y	Y	R45	Mouse09	None	Y	N
L9R45P1_M3	L9R45P1	749	2021-08-03	7	Neuron	1	3	Mouse09_Neuron_3	H3--M3	H3	M3	Y	Y	R45	Mouse09	None	Y	N
L9R45P1_M4	L9R45P1	749	2021-08-03	7	Neuron	1	3	Mouse09_Neuron_3	H4--M4	H4	M4	Y	Y	R45	Mouse09	None	Y	N
L9R45P1_M5	L9R45P1	749	2021-08-03	7	Astrocyte	1	1	Mouse09_Astrocyte_1	A11--M5	A11	M5	Y	Y	R45	Mouse09	None	Y	N
L9R45P1_M6	L9R45P1	749	2021-08-03	7	Astrocyte	1	1	Mouse09_Astrocyte_1	B11--M6	B11	M6	Y	Y	R45	Mouse09	None	Y	N
L9R45P1_M7	L9R45P1	749	2021-08-03	7	Astrocyte	1	1	Mouse09_Astrocyte_1	A12--M7	A12	M7	Y	Y	R45	Mouse09	None	Y	N
L9R45P1_M8	L9R45P1	749	2021-08-03	7	Astrocyte	1	1	Mouse09_Astrocyte_1	B12--M8	B12	M8	Y	Y	R45	Mouse09	None	Y	N
L9R45P1_M9	L9R45P1	749	2021-08-03	7	Neuron	3	5	Mouse09_Neuron_5	A11--M9	A11	M9	Y	Y	R45	Mouse09	None	Y	N
L9R45P1_M10	L9R45P1	749	2021-08-03	7	Neuron	3	5	Mouse09_Neuron_5	A12--M10	A12	M10	Y	Y	R45	Mouse09	None	Y	N
L10R45P2_M1	L10R45P2	749	2021-08-03	7	Neuron	2	3	Mouse09_Neuron_3	A1--M1	A1	M1	Y	Y	R45	Mouse09	None	Y	N
L10R45P2_M2	L10R45P2	749	2021-08-03	7	Neuron	2	3	Mouse09_Neuron_3	A2--M2	A2	M2	Y	Y	R45	Mouse09	None	Y	N
L10R45P2_M3	L10R45P2	749	2021-08-03	7	Neuron	2	3	Mouse09_Neuron_3	A3--M3	A3	M3	Y	Y	R45	Mouse09	None	Y	N
L10R45P2_M4	L10R45P2	749	2021-08-03	7	Neuron	2	3	Mouse09_Neuron_3	A4--M4	A4	M4	Y	Y	R45	Mouse09	None	Y	N
L10R45P2_M5	L10R45P2	749	2021-08-03	7	Neuron	2	3	Mouse09_Neuron_3	A5--M5	A5	M5	Y	Y	R45	Mouse09	None	Y	N
L10R45P2_M6	L10R45P2	749	2021-08-03	7	Neuron	2	3	Mouse09_Neuron_3	A6--M6	A6	M6	Y	Y	R45	Mouse09	None	Y	N
L10R45P2_M7	L10R45P2	749	2021-08-03	7	Neuron	2	3	Mouse09_Neuron_3	A7--M7	A7	M7	Y	Y	R45	Mouse09	None	Y	N
L10R45P2_M8	L10R45P2	749	2021-08-03	7	Neuron	2	3	Mouse09_Neuron_3	A8--M8	A8	M8	Y	Y	R45	Mouse09	None	Y	N
L10R45P2_M9	L10R45P2	749	2021-08-03	7	Neuron	2	3	Mouse09_Neuron_3	A9--M9	A9	M9	Y	Y	R45	Mouse09	None	Y	N
L10R45P2_M10	L10R45P2	749	2021-08-03	7	Neuron	2	3	Mouse09_Neuron_3	A10--M10	A10	M10	Y	Y	R45	Mouse09	None	Y	N
L11R45P2_M1	L11R45P2	749	2021-08-03	7	Neuron	2	3	Mouse09_Neuron_3	B1--M1	B1	M1	Y	Y	R45	Mouse09	None	Y	N
L11R45P2_M2	L11R45P2	749	2021-08-03	7	Neuron	2	3	Mouse09_Neuron_3	B2--M2	B2	M2	Y	Y	R45	Mouse09	None	Y	N
L11R45P2_M3	L11R45P2	749	2021-08-03	7	Neuron	2	3	Mouse09_Neuron_3	B3--M3	B3	M3	Y	Y	R45	Mouse09	None	Y	N
L11R45P2_M4	L11R45P2	749	2021-08-03	7	Neuron	2	3	Mouse09_Neuron_3	B4--M4	B4	M4	Y	Y	R45	Mouse09	None	Y	N
L11R45P2_M6	L11R45P2	749	2021-08-03	7	Neuron	2	3	Mouse09_Neuron_3	B6--M6	B6	M6	Y	Y	R45	Mouse09	None	Y	N
L11R45P2_M7	L11R45P2	749	2021-08-03	7	Neuron	2	3	Mouse09_Neuron_3	B7--M7	B7	M7	Y	Y	R45	Mouse09	None	Y	N
L11R45P2_M8	L11R45P2	749	2021-08-03	7	Neuron	2	3	Mouse09_Neuron_3	B8--M8	B8	M8	Y	Y	R45	Mouse09	None	Y	N
L11R45P2_M9	L11R45P2	749	2021-08-03	7	Neuron	2	3	Mouse09_Neuron_3	B9--M9	B9	M9	Y	Y	R45	Mouse09	None	Y	N
L11R45P2_M10	L11R45P2	749	2021-08-03	7	Neuron	2	3	Mouse09_Neuron_3	B10--M10	B10	M10	Y	Y	R45	Mouse09	None	Y	N
L12R45P2_M1	L12R45P2	749	2021-08-03	7	Neuron	2	3	Mouse09_Neuron_3	C1--M1	C1	M1	Y	Y	R45	Mouse09	None	Y	N
L12R45P2_M2	L12R45P2	749	2021-08-03	7	Neuron	2	3	Mouse09_Neuron_3	C2--M2	C2	M2	Y	Y	R45	Mouse09	None	Y	N
L12R45P2_M3	L12R45P2	749	2021-08-03	7	Neuron	2	3	Mouse09_Neuron_3	C3--M3	C3	M3	Y	Y	R45	Mouse09	None	Y	N
L12R45P2_M4	L12R45P2	749	2021-08-03	7	Neuron	2	3	Mouse09_Neuron_3	C4--M4	C4	M4	Y	Y	R45	Mouse09	None	Y	N
L12R45P2_M6	L12R45P2	749	2021-08-03	7	Neuron	2	3	Mouse09_Neuron_3	C6--M6	C6	M6	Y	Y	R45	Mouse09	None	Y	N
L12R45P2_M7	L12R45P2	749	2021-08-03	7	Neuron	2	3	Mouse09_Neuron_3	C7--M7	C7	M7	Y	Y	R45	Mouse09	None	Y	N
L12R45P2_M8	L12R45P2	749	2021-08-03	7	Neuron	2	3	Mouse09_Neuron_3	C8--M8	C8	M8	Y	Y	R45	Mouse09	None	Y	N
L12R45P2_M9	L12R45P2	749	2021-08-03	7	Neuron	2	3	Mouse09_Neuron_3	C9--M9	C9	M9	Y	Y	R45	Mouse09	None	Y	N
L12R45P2_M10	L12R45P2	749	2021-08-03	7	Neuron	2	3	Mouse09_Neuron_3	C10--M10	C10	M10	Y	Y	R45	Mouse09	None	Y	N
L13R45P2_M1	L13R45P2	749	2021-08-03	7	Astrocyte	2	5	Mouse09_Astrocyte_5	D1--M1	D1	M1	Y	Y	R45	Mouse09	None	Y	N
L13R45P2_M2	L13R45P2	749	2021-08-03	7	Astrocyte	2	5	Mouse09_Astrocyte_5	D2--M2	D2	M2	Y	Y	R45	Mouse09	None	Y	N
L13R45P2_M3	L13R45P2	749	2021-08-03	7	Astrocyte	2	5	Mouse09_Astrocyte_5	D3--M3	D3	M3	Y	Y	R45	Mouse09	None	Y	N
L13R45P2_M4	L13R45P2	749	2021-08-03	7	Astrocyte	2	5	Mouse09_Astrocyte_5	D4--M4	D4	M4	Y	Y	R45	Mouse09	None	Y	N
L13R45P2_M5	L13R45P2	749	2021-08-03	7	Astrocyte	2	5	Mouse09_Astrocyte_5	D5--M5	D5	M5	Y	Y	R45	Mouse09	None	Y	N
L13R45P2_M6	L13R45P2	749	2021-08-03	7	Astrocyte	2	5	Mouse09_Astrocyte_5	D6--M6	D6	M6	Y	Y	R45	Mouse09	None	Y	N
L13R45P2_M7	L13R45P2	749	2021-08-03	7	Astrocyte	2	5	Mouse09_Astrocyte_5	D7--M7	D7	M7	Y	Y	R45	Mouse09	None	Y	N
L13R45P2_M8	L13R45P2	749	2021-08-03	7	Astrocyte	2	5	Mouse09_Astrocyte_5	D8--M8	D8	M8	Y	Y	R45	Mouse09	None	Y	N
L13R45P2_M9	L13R45P2	749	2021-08-03	7	Astrocyte	2	5	Mouse09_Astrocyte_5	D9--M9	D9	M9	Y	Y	R45	Mouse09	None	Y	N
L13R45P2_M10	L13R45P2	749	2021-08-03	7	Astrocyte	2	5	Mouse09_Astrocyte_5	D10--M10	D10	M10	Y	Y	R45	Mouse09	None	Y	N
L14R45P2_M1	L14R45P2	749	2021-08-03	7	Astrocyte	2	5	Mouse09_Astrocyte_5	E1--M1	E1	M1	Y	Y	R45	Mouse09	None	Y	N
L14R45P2_M2	L14R45P2	749	2021-08-03	7	Astrocyte	2	5	Mouse09_Astrocyte_5	E2--M2	E2	M2	Y	Y	R45	Mouse09	None	Y	N
L14R45P2_M3	L14R45P2	749	2021-08-03	7	Astrocyte	2	5	Mouse09_Astrocyte_5	E3--M3	E3	M3	Y	Y	R45	Mouse09	None	Y	N
L14R45P2_M4	L14R45P2	749	2021-08-03	7	Astrocyte	2	5	Mouse09_Astrocyte_5	E4--M4	E4	M4	Y	Y	R45	Mouse09	None	Y	N
L14R45P2_M5	L14R45P2	749	2021-08-03	7	Astrocyte	2	5	Mouse09_Astrocyte_5	E5--M5	E5	M5	Y	Y	R45	Mouse09	None	Y	N
L14R45P2_M6	L14R45P2	749	2021-08-03	7	Astrocyte	2	5	Mouse09_Astrocyte_5	E6--M6	E6	M6	Y	Y	R45	Mouse09	None	Y	N
L14R45P2_M7	L14R45P2	749	2021-08-03	7	Astrocyte	2	5	Mouse09_Astrocyte_5	E7--M7	E7	M7	Y	Y	R45	Mouse09	None	Y	N
L14R45P2_M8	L14R45P2	749	2021-08-03	7	Astrocyte	2	5	Mouse09_Astrocyte_5	E8--M8	E8	M8	Y	Y	R45	Mouse09	None	Y	N
L14R45P2_M9	L14R45P2	749	2021-08-03	7	Astrocyte	2	5	Mouse09_Astrocyte_5	E9--M9	E9	M9	Y	Y	R45	Mouse09	None	Y	N
L14R45P2_M10	L14R45P2	749	2021-08-03	7	Astrocyte	2	5	Mouse09_Astrocyte_5	E10--M10	E10	M10	Y	Y	R45	Mouse09	None	Y	N
L15R45P2_M1	L15R45P2	749	2021-08-03	7	Astrocyte	2	5	Mouse09_Astrocyte_5	F1--M1	F1	M1	Y	Y	R45	Mouse09	None	Y	N
L15R45P2_M2	L15R45P2	749	2021-08-03	7	Astrocyte	2	5	Mouse09_Astrocyte_5	F2--M2	F2	M2	Y	Y	R45	Mouse09	None	Y	N
L15R45P2_M3	L15R45P2	749	2021-08-03	7	Astrocyte	2	5	Mouse09_Astrocyte_5	F3--M3	F3	M3	Y	Y	R45	Mouse09	None	Y	N
L15R45P2_M4	L15R45P2	749	2021-08-03	7	Astrocyte	2	5	Mouse09_Astrocyte_5	F4--M4	F4	M4	Y	Y	R45	Mouse09	None	Y	N
L15R45P2_M5	L15R45P2	749	2021-08-03	7	Astrocyte	2	5	Mouse09_Astrocyte_5	F5--M5	F5	M5	Y	Y	R45	Mouse09	None	Y	N
L15R45P2_M6	L15R45P2	749	2021-08-03	7	Astrocyte	2	5	Mouse09_Astrocyte_5	F6--M6	F6	M6	Y	Y	R45	Mouse09	None	Y	N
L15R45P2_M7	L15R45P2	749	2021-08-03	7	Astrocyte	2	5	Mouse09_Astrocyte_5	F7--M7	F7	M7	Y	Y	R45	Mouse09	None	Y	N
L15R45P2_M8	L15R45P2	749	2021-08-03	7	Astrocyte	2	5	Mouse09_Astrocyte_5	F8--M8	F8	M8	Y	Y	R45	Mouse09	None	Y	N
L15R45P2_M9	L15R45P2	749	2021-08-03	7	Astrocyte	2	5	Mouse09_Astrocyte_5	F9--M9	F9	M9	Y	Y	R45	Mouse09	None	Y	N
L15R45P2_M10	L15R45P2	749	2021-08-03	7	Astrocyte	2	5	Mouse09_Astrocyte_5	F10--M10	F10	M10	Y	Y	R45	Mouse09	None	Y	N
L16R45P2_M1	L16R45P2	749	2021-08-03	7	Astrocyte	2	5	Mouse09_Astrocyte_5	G1--M1	G1	M1	Y	Y	R45	Mouse09	None	Y	N
L16R45P2_M2	L16R45P2	749	2021-08-03	7	Astrocyte	2	5	Mouse09_Astrocyte_5	G2--M2	G2	M2	Y	Y	R45	Mouse09	None	Y	N
L16R45P2_M3	L16R45P2	749	2021-08-03	7	Astrocyte	2	5	Mouse09_Astrocyte_5	G31--M3	G31	M3	Y	Y	R45	Mouse09	None	Y	N
L16R45P2_M4	L16R45P2	749	2021-08-03	7	Astrocyte	2	5	Mouse09_Astrocyte_5	G4--M4	G4	M4	Y	Y	R45	Mouse09	None	Y	N
L16R45P2_M5	L16R45P2	749	2021-08-03	7	Astrocyte	2	5	Mouse09_Astrocyte_5	G5--M5	G5	M5	Y	Y	R45	Mouse09	None	Y	N
L16R45P2_M6	L16R45P2	749	2021-08-03	7	Astrocyte	2	5	Mouse09_Astrocyte_5	G6--M6	G6	M6	Y	Y	R45	Mouse09	None	Y	N
L16R45P2_M7	L16R45P2	749	2021-08-03	7	Astrocyte	2	5	Mouse09_Astrocyte_5	G7--M7	G7	M7	Y	Y	R45	Mouse09	None	Y	N
L16R45P2_M8	L16R45P2	749	2021-08-03	7	Astrocyte	2	5	Mouse09_Astrocyte_5	G8--M8	G8	M8	Y	Y	R45	Mouse09	None	Y	N
L16R45P2_M9	L16R45P2	749	2021-08-03	7	Astrocyte	2	5	Mouse09_Astrocyte_5	G9--M9	G9	M9	Y	Y	R45	Mouse09	None	Y	N
L16R45P2_M10	L16R45P2	749	2021-08-03	7	Astrocyte	2	5	Mouse09_Astrocyte_5	G10--M10	G10	M10	Y	Y	R45	Mouse09	None	Y	N
L17R45P2_M1	L17R45P2	749	2021-08-03	7	Astrocyte	2	5	Mouse09_Astrocyte_5	H1--M1	H1	M1	Y	Y	R45	Mouse09	None	Y	N
L17R45P2_M2	L17R45P2	749	2021-08-03	7	Astrocyte	2	5	Mouse09_Astrocyte_5	H2--M2	H2	M2	Y	Y	R45	Mouse09	None	Y	N
L17R45P2_M3	L17R45P2	749	2021-08-03	7	Astrocyte	2	5	Mouse09_Astrocyte_5	H3--M3	H3	M3	Y	Y	R45	Mouse09	None	Y	N
L17R45P2_M4	L17R45P2	749	2021-08-03	7	Astrocyte	2	5	Mouse09_Astrocyte_5	H4--M4	H4	M4	Y	Y	R45	Mouse09	None	Y	N
L17R45P2_M5	L17R45P2	749	2021-08-03	7	Neuron	2	3	Mouse09_Neuron_3	A11--M5	A11	M5	Y	Y	R45	Mouse09	None	Y	N
L17R45P2_M6	L17R45P2	749	2021-08-03	7	Neuron	2	3	Mouse09_Neuron_3	B11--M6	B11	M6	Y	Y	R45	Mouse09	None	Y	N
L17R45P2_M7	L17R45P2	749	2021-08-03	7	Neuron	2	3	Mouse09_Neuron_3	C11--M7	C11	M7	Y	Y	R45	Mouse09	None	Y	N
L17R45P2_M8	L17R45P2	749	2021-08-03	7	Neuron	2	3	Mouse09_Neuron_3	A12--M8	A12	M8	Y	Y	R45	Mouse09	None	Y	N
L17R45P2_M9	L17R45P2	749	2021-08-03	7	Neuron	2	3	Mouse09_Neuron_3	B12--M9	B12	M9	Y	Y	R45	Mouse09	None	Y	N
L17R45P2_M10	L17R45P2	749	2021-08-03	7	Neuron	2	3	Mouse09_Neuron_3	C12--M10	C12	M10	Y	Y	R45	Mouse09	None	Y	N
L18R45P2_M1	L18R45P2	749	2021-08-03	7	Astrocyte	2	5	Mouse09_Astrocyte_5	D11--M1	D11	M1	Y	Y	R45	Mouse09	None	Y	N
L18R45P2_M2	L18R45P2	749	2021-08-03	7	Astrocyte	2	5	Mouse09_Astrocyte_5	E11--M2	E11	M2	Y	Y	R45	Mouse09	None	Y	N
L18R45P2_M3	L18R45P2	749	2021-08-03	7	Astrocyte	2	5	Mouse09_Astrocyte_5	F11--M3	F11	M3	Y	Y	R45	Mouse09	None	Y	N
L18R45P2_M4	L18R45P2	749	2021-08-03	7	Astrocyte	2	5	Mouse09_Astrocyte_5	G11--M4	G11	M4	Y	Y	R45	Mouse09	None	Y	N
L18R45P2_M5	L18R45P2	749	2021-08-03	7	Astrocyte	2	5	Mouse09_Astrocyte_5	D12--M5	D12	M5	Y	Y	R45	Mouse09	None	Y	N
L18R45P2_M6	L18R45P2	749	2021-08-03	7	Astrocyte	2	5	Mouse09_Astrocyte_5	E12--M6	E12	M6	Y	Y	R45	Mouse09	None	Y	N
L18R45P2_M7	L18R45P2	749	2021-08-03	7	Astrocyte	2	5	Mouse09_Astrocyte_5	F12--M7	F12	M7	Y	Y	R45	Mouse09	None	Y	N
L18R45P2_M8	L18R45P2	749	2021-08-03	7	Astrocyte	2	5	Mouse09_Astrocyte_5	G12--M8	G12	M8	Y	Y	R45	Mouse09	None	Y	N
L18R45P2_M9	L18R45P2	749	2021-08-03	7	Neuron	3	5	Mouse09_Neuron_5	B11--M9	B11	M9	Y	Y	R45	Mouse09	None	Y	N
L18R45P2_M10	L18R45P2	749	2021-08-03	7	Neuron	3	5	Mouse09_Neuron_5	B12--M10	B12	M10	Y	Y	R45	Mouse09	None	Y	N
L19R45P3_M1	L19R45P3	749	2021-08-03	7	Neuron	3	5	Mouse09_Neuron_5	A1--M1	A1	M1	Y	Y	R45	Mouse09	None	Y	N
L19R45P3_M2	L19R45P3	749	2021-08-03	7	Neuron	3	5	Mouse09_Neuron_5	A2--M2	A2	M2	Y	Y	R45	Mouse09	None	Y	N
L19R45P3_M3	L19R45P3	749	2021-08-03	7	Neuron	3	5	Mouse09_Neuron_5	A3--M3	A3	M3	Y	Y	R45	Mouse09	None	Y	N
L19R45P3_M4	L19R45P3	749	2021-08-03	7	Neuron	3	5	Mouse09_Neuron_5	A4--M4	A4	M4	Y	Y	R45	Mouse09	None	Y	N
L19R45P3_M5	L19R45P3	749	2021-08-03	7	Neuron	3	5	Mouse09_Neuron_5	A5--M5	A5	M5	Y	Y	R45	Mouse09	None	Y	N
L19R45P3_M6	L19R45P3	749	2021-08-03	7	Neuron	3	5	Mouse09_Neuron_5	A6--M6	A6	M6	Y	Y	R45	Mouse09	None	Y	N
L19R45P3_M7	L19R45P3	749	2021-08-03	7	Neuron	3	5	Mouse09_Neuron_5	A7--M7	A7	M7	Y	Y	R45	Mouse09	None	Y	N
L19R45P3_M8	L19R45P3	749	2021-08-03	7	Neuron	3	5	Mouse09_Neuron_5	A8--M8	A8	M8	Y	Y	R45	Mouse09	None	Y	N
L19R45P3_M9	L19R45P3	749	2021-08-03	7	Neuron	3	5	Mouse09_Neuron_5	A9--M9	A9	M9	Y	Y	R45	Mouse09	None	Y	N
L19R45P3_M10	L19R45P3	749	2021-08-03	7	Neuron	3	5	Mouse09_Neuron_5	A10--M10	A10	M10	Y	Y	R45	Mouse09	None	Y	N
L20R45P3_M1	L20R45P3	749	2021-08-03	7	Neuron	3	5	Mouse09_Neuron_5	B1--M1	B1	M1	Y	Y	R45	Mouse09	None	Y	N
L20R45P3_M2	L20R45P3	749	2021-08-03	7	Neuron	3	5	Mouse09_Neuron_5	B2--M2	B2	M2	Y	Y	R45	Mouse09	None	Y	N
L20R45P3_M3	L20R45P3	749	2021-08-03	7	Neuron	3	5	Mouse09_Neuron_5	B3--M3	B3	M3	Y	Y	R45	Mouse09	None	Y	N
L20R45P3_M4	L20R45P3	749	2021-08-03	7	Neuron	3	5	Mouse09_Neuron_5	B4--M4	B4	M4	Y	Y	R45	Mouse09	None	Y	N
L20R45P3_M5	L20R45P3	749	2021-08-03	7	Neuron	3	5	Mouse09_Neuron_5	B5--M5	B5	M5	Y	Y	R45	Mouse09	None	Y	N
L20R45P3_M6	L20R45P3	749	2021-08-03	7	Neuron	3	5	Mouse09_Neuron_5	B6--M6	B6	M6	Y	Y	R45	Mouse09	None	Y	N
L20R45P3_M7	L20R45P3	749	2021-08-03	7	Neuron	3	5	Mouse09_Neuron_5	B7--M7	B7	M7	Y	Y	R45	Mouse09	None	Y	N
L20R45P3_M8	L20R45P3	749	2021-08-03	7	Neuron	3	5	Mouse09_Neuron_5	B8--M8	B8	M8	Y	Y	R45	Mouse09	None	Y	N
L20R45P3_M9	L20R45P3	749	2021-08-03	7	Neuron	3	5	Mouse09_Neuron_5	B9--M9	B9	M9	Y	Y	R45	Mouse09	None	Y	N
L20R45P3_M10	L20R45P3	749	2021-08-03	7	Neuron	3	5	Mouse09_Neuron_5	B10--M10	B10	M10	Y	Y	R45	Mouse09	None	Y	N
L21R45P3_M1	L21R45P3	749	2021-08-03	7	Neuron	3	5	Mouse09_Neuron_5	C1--M1	C1	M1	Y	Y	R45	Mouse09	None	Y	N
L21R45P3_M2	L21R45P3	749	2021-08-03	7	Neuron	3	5	Mouse09_Neuron_5	C2--M2	C2	M2	Y	Y	R45	Mouse09	None	Y	N
L21R45P3_M3	L21R45P3	749	2021-08-03	7	Neuron	3	5	Mouse09_Neuron_5	C3--M3	C3	M3	Y	Y	R45	Mouse09	None	Y	N
L21R45P3_M4	L21R45P3	749	2021-08-03	7	Neuron	3	5	Mouse09_Neuron_5	C4--M4	C4	M4	Y	Y	R45	Mouse09	None	Y	N
L21R45P3_M5	L21R45P3	749	2021-08-03	7	Neuron	3	5	Mouse09_Neuron_5	C5--M5	C5	M5	Y	Y	R45	Mouse09	None	Y	N
L21R45P3_M6	L21R45P3	749	2021-08-03	7	Neuron	3	5	Mouse09_Neuron_5	C6--M6	C6	M6	Y	Y	R45	Mouse09	None	Y	N
L21R45P3_M7	L21R45P3	749	2021-08-03	7	Neuron	3	5	Mouse09_Neuron_5	C7--M7	C7	M7	Y	Y	R45	Mouse09	None	Y	N
L21R45P3_M8	L21R45P3	749	2021-08-03	7	Neuron	3	5	Mouse09_Neuron_5	C8--M8	C8	M8	Y	Y	R45	Mouse09	None	Y	N
L21R45P3_M9	L21R45P3	749	2021-08-03	7	Neuron	3	5	Mouse09_Neuron_5	C9--M9	C9	M9	Y	Y	R45	Mouse09	None	Y	N
L21R45P3_M10	L21R45P3	749	2021-08-03	7	Neuron	3	5	Mouse09_Neuron_5	C10--M10	C10	M10	Y	Y	R45	Mouse09	None	Y	N
L22R45P3_M1	L22R45P3	749	2021-08-03	7	Neuron	3	5	Mouse09_Neuron_5	D1--M1	D1	M1	Y	Y	R45	Mouse09	None	Y	N
L22R45P3_M2	L22R45P3	749	2021-08-03	7	Neuron	3	5	Mouse09_Neuron_5	D2--M2	D2	M2	Y	Y	R45	Mouse09	None	Y	N
L22R45P3_M3	L22R45P3	749	2021-08-03	7	Neuron	3	5	Mouse09_Neuron_5	D3--M3	D3	M3	Y	Y	R45	Mouse09	None	Y	N
L22R45P3_M4	L22R45P3	749	2021-08-03	7	Neuron	3	5	Mouse09_Neuron_5	D4--M4	D4	M4	Y	Y	R45	Mouse09	None	Y	N
L22R45P3_M5	L22R45P3	749	2021-08-03	7	Neuron	3	5	Mouse09_Neuron_5	D5--M5	D5	M5	Y	Y	R45	Mouse09	None	Y	N
L22R45P3_M6	L22R45P3	749	2021-08-03	7	Neuron	3	5	Mouse09_Neuron_5	D6--M6	D6	M6	Y	Y	R45	Mouse09	None	Y	N
L22R45P3_M7	L22R45P3	749	2021-08-03	7	Neuron	3	5	Mouse09_Neuron_5	D7--M7	D7	M7	Y	Y	R45	Mouse09	None	Y	N
L22R45P3_M8	L22R45P3	749	2021-08-03	7	Neuron	3	5	Mouse09_Neuron_5	D8--M8	D8	M8	Y	Y	R45	Mouse09	None	Y	N
L22R45P3_M9	L22R45P3	749	2021-08-03	7	Neuron	3	5	Mouse09_Neuron_5	D9--M9	D9	M9	Y	Y	R45	Mouse09	None	Y	N
L22R45P3_M10	L22R45P3	749	2021-08-03	7	Neuron	3	5	Mouse09_Neuron_5	D10--M10	D10	M10	Y	Y	R45	Mouse09	None	Y	N
L23R45P3_M1	L23R45P3	749	2021-08-03	7	Neuron	3	5	Mouse09_Neuron_5	C11--M1	C11	M1	Y	Y	R45	Mouse09	None	Y	N
L23R45P3_M2	L23R45P3	749	2021-08-03	7	Neuron	3	5	Mouse09_Neuron_5	D11--M2	D11	M2	Y	Y	R45	Mouse09	None	Y	N
L23R45P3_M3	L23R45P3	749	2021-08-03	7	Neuron	3	5	Mouse09_Neuron_5	C12--M3	C12	M3	Y	Y	R45	Mouse09	None	Y	N
L23R45P3_M4	L23R45P3	749	2021-08-03	7	Neuron	3	5	Mouse09_Neuron_5	D12--M4	D12	M4	Y	Y	R45	Mouse09	None	Y	N
L23R45P3_M5	L23R45P3	749	2021-08-03	7		3	5		E1--M5	E1	M5	Y	Y	R45	Mouse09	None	Y	Y
L23R45P3_M6	L23R45P3	749	2021-08-03			1	5		H6--M6	H6	M6	N	N	R45	Mouse09	None	Y	Y
L23R45P3_M7	L23R45P3	749	2021-08-03			1	5		H7--M7	H7	M7	Y	Y	R45	Mouse09	None	Y	Y
L23R45P3_M8	L23R45P3	749	2021-08-03			1	5		H8--M8	H8	M8	Y	Y	R45	Mouse09	None	Y	Y
L23R45P3_M9	L23R45P3	749	2021-08-03			1	5		H9--M9	H9	M9	N	Y	R45	Mouse09	None	Y	Y
L23R45P3_M10	L23R45P3	749	2021-08-03			1	5		H10--M10	H10	M10	N	Y	R45	Mouse09	None	Y	Y
L10R53P2_b_M1	L10R53P2_b	754	2021-10-05	7	Astrocyte	2	2	Mouse12_Astrocyte_2	A5--M1	A5	M1	Y	Y	R53	Mouse12	None	Y	N
L10R53P2_b_M2	L10R53P2_b	754	2021-10-05	7	Astrocyte	2	2	Mouse12_Astrocyte_2	A6--M2	A6	M2	Y	Y	R53	Mouse12	None	Y	N
L10R53P2_b_M3	L10R53P2_b	754	2021-10-05	7	Astrocyte	2	2	Mouse12_Astrocyte_2	A7--M3	A7	M3	Y	Y	R53	Mouse12	None	Y	N
L10R53P2_b_M4	L10R53P2_b	754	2021-10-05	7	Astrocyte	2	2	Mouse12_Astrocyte_2	A8--M4	A8	M4	Y	Y	R53	Mouse12	None	Y	N
L10R53P2_b_M5	L10R53P2_b	754	2021-10-05	7	Astrocyte	2	2	Mouse12_Astrocyte_2	A1--M5	A1	M5	Y	Y	R53	Mouse12	None	Y	N
L10R53P2_b_M6	L10R53P2_b	754	2021-10-05	7	Astrocyte	2	2	Mouse12_Astrocyte_2	A9--M6	A9	M6	Y	Y	R53	Mouse12	None	Y	N
L10R53P2_b_M7	L10R53P2_b	754	2021-10-05	7	Astrocyte	2	2	Mouse12_Astrocyte_2	A10--M7	A10	M7	Y	Y	R53	Mouse12	None	Y	N
L10R53P2_b_M8	L10R53P2_b	754	2021-10-05	7	Astrocyte	2	2	Mouse12_Astrocyte_2	A2--M8	A2	M8	Y	Y	R53	Mouse12	None	Y	N
L10R53P2_b_M9	L10R53P2_b	754	2021-10-05	7	Astrocyte	2	2	Mouse12_Astrocyte_2	A3--M9	A3	M9	Y	Y	R53	Mouse12	None	Y	N
L10R53P2_b_M10	L10R53P2_b	754	2021-10-05	7	Astrocyte	2	2	Mouse12_Astrocyte_2	A4--M10	A4	M10	Y	Y	R53	Mouse12	None	Y	N
L11R53P2_b_M1	L11R53P2_b	754	2021-10-05	7	Neuron	2	3	Mouse12_Neuron_3	B5--M1	B5	M1	Y	Y	R53	Mouse12	None	Y	N
L11R53P2_b_M2	L11R53P2_b	754	2021-10-05	7	Astrocyte	2	2	Mouse12_Astrocyte_2	B6--M2	B6	M2	Y	Y	R53	Mouse12	None	Y	N
L11R53P2_b_M3	L11R53P2_b	754	2021-10-05	7	Astrocyte	2	2	Mouse12_Astrocyte_2	B7--M3	B7	M3	Y	Y	R53	Mouse12	None	Y	N
L11R53P2_b_M4	L11R53P2_b	754	2021-10-05	7	Astrocyte	2	2	Mouse12_Astrocyte_2	B8--M4	B8	M4	Y	Y	R53	Mouse12	None	Y	N
L11R53P2_b_M5	L11R53P2_b	754	2021-10-05	7	Neuron	2	3	Mouse12_Neuron_3	B1--M5	B1	M5	Y	Y	R53	Mouse12	None	Y	N
L11R53P2_b_M6	L11R53P2_b	754	2021-10-05	7	Astrocyte	2	2	Mouse12_Astrocyte_2	B9--M6	B9	M6	Y	Y	R53	Mouse12	None	Y	N
L11R53P2_b_M7	L11R53P2_b	754	2021-10-05	7	Astrocyte	2	2	Mouse12_Astrocyte_2	B10--M7	B10	M7	Y	Y	R53	Mouse12	None	Y	N
L11R53P2_b_M8	L11R53P2_b	754	2021-10-05	7	Neuron	2	3	Mouse12_Neuron_3	B2--M8	B2	M8	Y	Y	R53	Mouse12	None	Y	N
L11R53P2_b_M9	L11R53P2_b	754	2021-10-05	7	Neuron	2	3	Mouse12_Neuron_3	B3--M9	B3	M9	Y	Y	R53	Mouse12	None	Y	N
L11R53P2_b_M10	L11R53P2_b	754	2021-10-05	7	Neuron	2	3	Mouse12_Neuron_3	B4--M10	B4	M10	Y	Y	R53	Mouse12	None	Y	N
L12R53P2_b_M1	L12R53P2_b	754	2021-10-05	7	Neuron	2	3	Mouse12_Neuron_3	C5--M1	C5	M1	Y	Y	R53	Mouse12	None	Y	N
L12R53P2_b_M2	L12R53P2_b	754	2021-10-05	7	Neuron	2	3	Mouse12_Neuron_3	C6--M2	C6	M2	Y	Y	R53	Mouse12	None	Y	N
L12R53P2_b_M3	L12R53P2_b	754	2021-10-05	7	Neuron	2	3	Mouse12_Neuron_3	C7--M3	C7	M3	Y	Y	R53	Mouse12	None	Y	N
L12R53P2_b_M4	L12R53P2_b	754	2021-10-05	7	Neuron	2	3	Mouse12_Neuron_3	C8--M4	C8	M4	Y	Y	R53	Mouse12	None	Y	N
L12R53P2_b_M5	L12R53P2_b	754	2021-10-05	7	Neuron	2	3	Mouse12_Neuron_3	C1--M5	C1	M5	Y	Y	R53	Mouse12	None	Y	N
L12R53P2_b_M6	L12R53P2_b	754	2021-10-05	7	Neuron	2	3	Mouse12_Neuron_3	C9--M6	C9	M6	Y	Y	R53	Mouse12	None	Y	N
L12R53P2_b_M7	L12R53P2_b	754	2021-10-05	7	Neuron	2	3	Mouse12_Neuron_3	C10--M7	C10	M7	Y	Y	R53	Mouse12	None	Y	N
L12R53P2_b_M8	L12R53P2_b	754	2021-10-05	7	Neuron	2	3	Mouse12_Neuron_3	C2--M8	C2	M8	Y	Y	R53	Mouse12	None	Y	N
L12R53P2_b_M9	L12R53P2_b	754	2021-10-05	7	Neuron	2	3	Mouse12_Neuron_3	C3--M9	C3	M9	Y	Y	R53	Mouse12	None	Y	N
L12R53P2_b_M10	L12R53P2_b	754	2021-10-05	7	Neuron	2	3	Mouse12_Neuron_3	C4--M10	C4	M10	Y	Y	R53	Mouse12	None	Y	N
L13R53P2_b_M1	L13R53P2_b	754	2021-10-05	7	Neuron	2	3	Mouse12_Neuron_3	D5--M1	D5	M1	Y	Y	R53	Mouse12	None	Y	N
L13R53P2_b_M2	L13R53P2_b	754	2021-10-05	7	Neuron	2	3	Mouse12_Neuron_3	D6--M2	D6	M2	Y	Y	R53	Mouse12	None	Y	N
L13R53P2_b_M3	L13R53P2_b	754	2021-10-05	7	Neuron	2	3	Mouse12_Neuron_3	D7--M3	D7	M3	Y	Y	R53	Mouse12	None	Y	N
L13R53P2_b_M4	L13R53P2_b	754	2021-10-05	7	Neuron	2	3	Mouse12_Neuron_3	D8--M4	D8	M4	Y	Y	R53	Mouse12	None	Y	N
L13R53P2_b_M5	L13R53P2_b	754	2021-10-05	7	Neuron	2	3	Mouse12_Neuron_3	D1--M5	D1	M5	Y	Y	R53	Mouse12	None	Y	N
L13R53P2_b_M6	L13R53P2_b	754	2021-10-05	7	Neuron	2	3	Mouse12_Neuron_3	D9--M6	D9	M6	Y	Y	R53	Mouse12	None	Y	N
L13R53P2_b_M7	L13R53P2_b	754	2021-10-05	7	Neuron	2	3	Mouse12_Neuron_3	D10--M7	D10	M7	Y	Y	R53	Mouse12	None	Y	N
L13R53P2_b_M8	L13R53P2_b	754	2021-10-05	7	Neuron	2	3	Mouse12_Neuron_3	D2--M8	D2	M8	Y	Y	R53	Mouse12	None	Y	N
L13R53P2_b_M9	L13R53P2_b	754	2021-10-05	7	Neuron	2	3	Mouse12_Neuron_3	D3--M9	D3	M9	Y	Y	R53	Mouse12	None	Y	N
L13R53P2_b_M10	L13R53P2_b	754	2021-10-05	7	Neuron	2	3	Mouse12_Neuron_3	D4--M10	D4	M10	Y	Y	R53	Mouse12	None	Y	N
L14R53P2_b_M1	L14R53P2_b	754	2021-10-05	7	Astrocyte	2	3	Mouse12_Astrocyte_3	E5--M1	E5	M1	Y	Y	R53	Mouse12	None	Y	N
L14R53P2_b_M2	L14R53P2_b	754	2021-10-05	7	Astrocyte	2	3	Mouse12_Astrocyte_3	E6--M2	E6	M2	Y	Y	R53	Mouse12	None	Y	N
L14R53P2_b_M3	L14R53P2_b	754	2021-10-05	7	Astrocyte	2	3	Mouse12_Astrocyte_3	E7--M3	E7	M3	Y	Y	R53	Mouse12	None	Y	N
L14R53P2_b_M4	L14R53P2_b	754	2021-10-05	7	Astrocyte	2	3	Mouse12_Astrocyte_3	E8--M4	E8	M4	Y	Y	R53	Mouse12	None	Y	N
L14R53P2_b_M5	L14R53P2_b	754	2021-10-05	7	Neuron	2	3	Mouse12_Neuron_3	E1--M5	E1	M5	Y	Y	R53	Mouse12	None	Y	N
L14R53P2_b_M6	L14R53P2_b	754	2021-10-05	7	Astrocyte	2	3	Mouse12_Astrocyte_3	E9--M6	E9	M6	Y	Y	R53	Mouse12	None	Y	N
L14R53P2_b_M7	L14R53P2_b	754	2021-10-05	7	Astrocyte	2	3	Mouse12_Astrocyte_3	E10--M7	E10	M7	Y	Y	R53	Mouse12	None	Y	N
L14R53P2_b_M8	L14R53P2_b	754	2021-10-05	7	Neuron	2	3	Mouse12_Neuron_3	E2--M8	E2	M8	Y	Y	R53	Mouse12	None	Y	N
L14R53P2_b_M9	L14R53P2_b	754	2021-10-05	7	Neuron	2	3	Mouse12_Neuron_3	E3--M9	E3	M9	Y	Y	R53	Mouse12	None	Y	N
L14R53P2_b_M10	L14R53P2_b	754	2021-10-05	7	Astrocyte	2	3	Mouse12_Astrocyte_3	E4--M10	E4	M10	Y	Y	R53	Mouse12	None	Y	N
L15R53P2_b_M1	L15R53P2_b	754	2021-10-05	7	Astrocyte	2	3	Mouse12_Astrocyte_3	F5--M1	F5	M1	Y	Y	R53	Mouse12	None	Y	N
L15R53P2_b_M2	L15R53P2_b	754	2021-10-05	7	Astrocyte	2	3	Mouse12_Astrocyte_3	F6--M2	F6	M2	Y	Y	R53	Mouse12	None	Y	N
L15R53P2_b_M3	L15R53P2_b	754	2021-10-05	7	Astrocyte	2	3	Mouse12_Astrocyte_3	F7--M3	F7	M3	Y	Y	R53	Mouse12	None	Y	N
L15R53P2_b_M4	L15R53P2_b	754	2021-10-05	7	Astrocyte	2	3	Mouse12_Astrocyte_3	F8--M4	F8	M4	Y	Y	R53	Mouse12	None	Y	N
L15R53P2_b_M5	L15R53P2_b	754	2021-10-05	7	Astrocyte	2	3	Mouse12_Astrocyte_3	F1--M5	F1	M5	Y	Y	R53	Mouse12	None	Y	N
L15R53P2_b_M6	L15R53P2_b	754	2021-10-05	7	Astrocyte	2	3	Mouse12_Astrocyte_3	F9--M6	F9	M6	Y	Y	R53	Mouse12	None	Y	N
L15R53P2_b_M7	L15R53P2_b	754	2021-10-05	7	Astrocyte	2	3	Mouse12_Astrocyte_3	F10--M7	F10	M7	Y	Y	R53	Mouse12	None	Y	N
L15R53P2_b_M8	L15R53P2_b	754	2021-10-05	7	Astrocyte	2	3	Mouse12_Astrocyte_3	F2--M8	F2	M8	Y	Y	R53	Mouse12	None	Y	N
L15R53P2_b_M9	L15R53P2_b	754	2021-10-05	7	Astrocyte	2	3	Mouse12_Astrocyte_3	F3--M9	F3	M9	Y	Y	R53	Mouse12	None	Y	N
L15R53P2_b_M10	L15R53P2_b	754	2021-10-05	7	Astrocyte	2	3	Mouse12_Astrocyte_3	F4--M10	F4	M10	Y	Y	R53	Mouse12	None	Y	N
L16R53P2_b_M1	L16R53P2_b	754	2021-10-05	7	Astrocyte	2	3	Mouse12_Astrocyte_3	G5--M1	G5	M1	Y	Y	R53	Mouse12	None	Y	N
L16R53P2_b_M2	L16R53P2_b	754	2021-10-05	7	Neuron	2	4	Mouse12_Neuron_4	G6--M2	G6	M2	Y	Y	R53	Mouse12	None	Y	N
L16R53P2_b_M3	L16R53P2_b	754	2021-10-05	7	Neuron	2	4	Mouse12_Neuron_4	G7--M3	G7	M3	Y	Y	R53	Mouse12	None	Y	N
L16R53P2_b_M4	L16R53P2_b	754	2021-10-05	7	Neuron	2	4	Mouse12_Neuron_4	G8--M4	G8	M4	Y	Y	R53	Mouse12	None	Y	N
L16R53P2_b_M5	L16R53P2_b	754	2021-10-05	7	Astrocyte	2	3	Mouse12_Astrocyte_3	G1--M5	G1	M5	Y	Y	R53	Mouse12	None	Y	N
L16R53P2_b_M6	L16R53P2_b	754	2021-10-05	7	Neuron	2	4	Mouse12_Neuron_4	G9--M6	G9	M6	Y	Y	R53	Mouse12	None	Y	N
L16R53P2_b_M7	L16R53P2_b	754	2021-10-05	7	Neuron	2	4	Mouse12_Neuron_4	G10--M7	G10	M7	Y	Y	R53	Mouse12	None	Y	N
L16R53P2_b_M8	L16R53P2_b	754	2021-10-05	7	Astrocyte	2	3	Mouse12_Astrocyte_3	G2--M8	G2	M8	Y	Y	R53	Mouse12	None	Y	N
L16R53P2_b_M9	L16R53P2_b	754	2021-10-05	7	Astrocyte	2	3	Mouse12_Astrocyte_3	G3--M9	G3	M9	Y	Y	R53	Mouse12	None	Y	N
L16R53P2_b_M10	L16R53P2_b	754	2021-10-05	7	Astrocyte	2	3	Mouse12_Astrocyte_3	G4--M10	G4	M10	Y	Y	R53	Mouse12	None	Y	N
L17R53P2_b_M1	L17R53P2_b	754	2021-10-05	7	Neuron	2	4	Mouse12_Neuron_4	H5--M1	H5	M1	Y	Y	R53	Mouse12	None	Y	N
L17R53P2_b_M2	L17R53P2_b	754	2021-10-05	7	Neuron	2	4	Mouse12_Neuron_4	H6--M2	H6	M2	Y	Y	R53	Mouse12	None	Y	N
L17R53P2_b_M3	L17R53P2_b	754	2021-10-05	7	Neuron	2	4	Mouse12_Neuron_4	H7--M3	H7	M3	Y	Y	R53	Mouse12	None	Y	N
L17R53P2_b_M4	L17R53P2_b	754	2021-10-05	7	Neuron	2	4	Mouse12_Neuron_4	H8--M4	H8	M4	Y	Y	R53	Mouse12	None	Y	N
L17R53P2_b_M5	L17R53P2_b	754	2021-10-05	7	Neuron	2	4	Mouse12_Neuron_4	H1--M5	H1	M5	Y	Y	R53	Mouse12	None	Y	N
L17R53P2_b_M6	L17R53P2_b	754	2021-10-05	7	Neuron	2	4	Mouse12_Neuron_4	H9--M6	H9	M6	Y	Y	R53	Mouse12	None	Y	N
L17R53P2_b_M7	L17R53P2_b	754	2021-10-05	7	Neuron	2	4	Mouse12_Neuron_4	H10--M7	H10	M7	Y	Y	R53	Mouse12	None	Y	N
L17R53P2_b_M8	L17R53P2_b	754	2021-10-05	7	Neuron	2	4	Mouse12_Neuron_4	H2--M8	H2	M8	Y	Y	R53	Mouse12	None	Y	N
L17R53P2_b_M9	L17R53P2_b	754	2021-10-05	7	Neuron	2	4	Mouse12_Neuron_4	H3--M9	H3	M9	Y	Y	R53	Mouse12	None	Y	N
L17R53P2_b_M10	L17R53P2_b	754	2021-10-05	7	Neuron	2	4	Mouse12_Neuron_4	H4--M10	H4	M10	Y	Y	R53	Mouse12	None	Y	N
L18R53P2_b_M1	L18R53P2_b	754	2021-10-05	7	Astrocyte	2	3	Mouse12_Astrocyte_3	E11--M1	E11	M1	Y	Y	R53	Mouse12	None	Y	N
L18R53P2_b_M2	L18R53P2_b	754	2021-10-05	7	Astrocyte	2	2	Mouse12_Astrocyte_2	A12--M2	A12	M2	Y	Y	R53	Mouse12	None	Y	N
L18R53P2_b_M3	L18R53P2_b	754	2021-10-05	7	Astrocyte	2	2	Mouse12_Astrocyte_2	B12--M3	B12	M3	Y	Y	R53	Mouse12	None	Y	N
L18R53P2_b_M4	L18R53P2_b	754	2021-10-05	7	Neuron	2	3	Mouse12_Neuron_3	C12--M4	C12	M4	Y	Y	R53	Mouse12	None	Y	N
L18R53P2_b_M6	L18R53P2_b	754	2021-10-05	7	Neuron	2	3	Mouse12_Neuron_3	D12--M6	D12	M6	Y	Y	R53	Mouse12	None	Y	N
L18R53P2_b_M7	L18R53P2_b	754	2021-10-05	7	Astrocyte	2	3	Mouse12_Astrocyte_3	E12--M7	E12	M7	Y	Y	R53	Mouse12	None	Y	N
L18R53P2_b_M8	L18R53P2_b	754	2021-10-05	7	Astrocyte	2	2	Mouse12_Astrocyte_2	B11--M8	B11	M8	Y	Y	R53	Mouse12	None	Y	N
L18R53P2_b_M9	L18R53P2_b	754	2021-10-05	7	Neuron	2	3	Mouse12_Neuron_3	C11--M9	C11	M9	Y	Y	R53	Mouse12	None	Y	N
L18R53P2_b_M10	L18R53P2_b	754	2021-10-05	7	Neuron	2	3	Mouse12_Neuron_3	D11--M10	D11	M10	Y	Y	R53	Mouse12	None	Y	N
L19R53P1_2_b_M1	L19R53P1_2_b	754	2021-10-05	7	Astrocyte	1	2	Mouse12_Astrocyte_2	G12--M1	G12	M1	Y	Y	R53	Mouse12	None	Y	N
L19R53P1_2_b_M2	L19R53P1_2_b	754	2021-10-05	7		1			H12--M2	H12	M2	Y	N	R53	Mouse12	None	Y	Y
L19R53P1_2_b_M3	L19R53P1_2_b	754	2021-10-05	7	Astrocyte	2	3	Mouse12_Astrocyte_3	F11--M3	F11	M3	Y	Y	R53	Mouse12	None	Y	N
L19R53P1_2_b_M4	L19R53P1_2_b	754	2021-10-05	7	Neuron	2	4	Mouse12_Neuron_4	G11--M4	G11	M4	Y	Y	R53	Mouse12	None	Y	N
L19R53P1_2_b_M5	L19R53P1_2_b	754	2021-10-05	7	Neuron	1	2	Mouse12_Neuron_2	F11--M5	F11	M5	Y	Y	R53	Mouse12	None	Y	N
L19R53P1_2_b_M6	L19R53P1_2_b	754	2021-10-05	7	Astrocyte	2	3	Mouse12_Astrocyte_3	F12--M6	F12	M6	Y	Y	R53	Mouse12	None	Y	N
L19R53P1_2_b_M7	L19R53P1_2_b	754	2021-10-05	7	Neuron	2	4	Mouse12_Neuron_4	G12--M7	G12	M7	Y	Y	R53	Mouse12	None	Y	N
L19R53P1_2_b_M8	L19R53P1_2_b	754	2021-10-05	7	Astrocyte	1	2	Mouse12_Astrocyte_2	G11--M8	G11	M8	Y	Y	R53	Mouse12	None	Y	N
L19R53P1_2_b_M9	L19R53P1_2_b	754	2021-10-05	7		1			H11--M9	H11	M9	Y	N	R53	Mouse12	None	Y	Y
L19R53P1_2_b_M10	L19R53P1_2_b	754	2021-10-05	7	Neuron	1	2	Mouse12_Neuron_2	F12--M10	F12	M10	Y	Y	R53	Mouse12	None	Y	N
L1R53P1_b_M1	L1R53P1_b	754	2021-10-05	7	Astrocyte	1	1	Mouse12_Astrocyte_1	A5--M1	A5	M1	Y	Y	R53	Mouse12	None	Y	N
L1R53P1_b_M2	L1R53P1_b	754	2021-10-05	7	Astrocyte	1	1	Mouse12_Astrocyte_1	A6--M2	A6	M2	Y	Y	R53	Mouse12	None	Y	N
L1R53P1_b_M3	L1R53P1_b	754	2021-10-05	7	Astrocyte	1	1	Mouse12_Astrocyte_1	A7--M3	A7	M3	Y	Y	R53	Mouse12	None	Y	N
L1R53P1_b_M4	L1R53P1_b	754	2021-10-05	7	Astrocyte	1	1	Mouse12_Astrocyte_1	A8--M4	A8	M4	Y	Y	R53	Mouse12	None	Y	N
L1R53P1_b_M5	L1R53P1_b	754	2021-10-05	7	Astrocyte	1	1	Mouse12_Astrocyte_1	A1--M5	A1	M5	Y	Y	R53	Mouse12	None	Y	N
L1R53P1_b_M6	L1R53P1_b	754	2021-10-05	7	Astrocyte	1	1	Mouse12_Astrocyte_1	A9--M6	A9	M6	Y	Y	R53	Mouse12	None	Y	N
L1R53P1_b_M7	L1R53P1_b	754	2021-10-05	7	Astrocyte	1	1	Mouse12_Astrocyte_1	A10--M7	A10	M7	Y	Y	R53	Mouse12	None	Y	N
L1R53P1_b_M8	L1R53P1_b	754	2021-10-05	7	Astrocyte	1	1	Mouse12_Astrocyte_1	A2--M8	A2	M8	Y	Y	R53	Mouse12	None	Y	N
L1R53P1_b_M9	L1R53P1_b	754	2021-10-05	7	Astrocyte	1	1	Mouse12_Astrocyte_1	A3--M9	A3	M9	Y	Y	R53	Mouse12	None	Y	N
L1R53P1_b_M10	L1R53P1_b	754	2021-10-05	7	Astrocyte	1	1	Mouse12_Astrocyte_1	A4--M10	A4	M10	Y	Y	R53	Mouse12	None	Y	N
L2R53P1_b_M1	L2R53P1_b	754	2021-10-05	7	Astrocyte	1	1	Mouse12_Astrocyte_1	B5--M1	B5	M1	Y	Y	R53	Mouse12	None	Y	N
L2R53P1_b_M2	L2R53P1_b	754	2021-10-05	7	Astrocyte	1	1	Mouse12_Astrocyte_1	B6--M2	B6	M2	Y	Y	R53	Mouse12	None	Y	N
L2R53P1_b_M3	L2R53P1_b	754	2021-10-05	7	Astrocyte	1	1	Mouse12_Astrocyte_1	B7--M3	B7	M3	Y	Y	R53	Mouse12	None	Y	N
L2R53P1_b_M4	L2R53P1_b	754	2021-10-05	7	Astrocyte	1	1	Mouse12_Astrocyte_1	B8--M4	B8	M4	Y	Y	R53	Mouse12	None	Y	N
L2R53P1_b_M5	L2R53P1_b	754	2021-10-05	7	Astrocyte	1	1	Mouse12_Astrocyte_1	B1--M5	B1	M5	Y	Y	R53	Mouse12	None	Y	N
L2R53P1_b_M6	L2R53P1_b	754	2021-10-05	7	Astrocyte	1	1	Mouse12_Astrocyte_1	B9--M6	B9	M6	Y	Y	R53	Mouse12	None	Y	N
L2R53P1_b_M7	L2R53P1_b	754	2021-10-05	7	Astrocyte	1	1	Mouse12_Astrocyte_1	B10--M7	B10	M7	Y	Y	R53	Mouse12	None	Y	N
L2R53P1_b_M8	L2R53P1_b	754	2021-10-05	7	Astrocyte	1	1	Mouse12_Astrocyte_1	B2--M8	B2	M8	Y	Y	R53	Mouse12	None	Y	N
L2R53P1_b_M9	L2R53P1_b	754	2021-10-05	7	Astrocyte	1	1	Mouse12_Astrocyte_1	B3--M9	B3	M9	Y	Y	R53	Mouse12	None	Y	N
L2R53P1_b_M10	L2R53P1_b	754	2021-10-05	7	Astrocyte	1	1	Mouse12_Astrocyte_1	B4--M10	B4	M10	Y	Y	R53	Mouse12	None	Y	N
L3R53P1_b_M1	L3R53P1_b	754	2021-10-05	7	Astrocyte	1	1	Mouse12_Astrocyte_1	C5--M1	C5	M1	Y	Y	R53	Mouse12	None	Y	N
L3R53P1_b_M2	L3R53P1_b	754	2021-10-05	7	Astrocyte	1	1	Mouse12_Astrocyte_1	C6--M2	C6	M2	Y	Y	R53	Mouse12	None	Y	N
L3R53P1_b_M3	L3R53P1_b	754	2021-10-05	7	Astrocyte	1	1	Mouse12_Astrocyte_1	C7--M3	C7	M3	Y	Y	R53	Mouse12	None	Y	N
L3R53P1_b_M4	L3R53P1_b	754	2021-10-05	7	Astrocyte	1	1	Mouse12_Astrocyte_1	C8--M4	C8	M4	Y	Y	R53	Mouse12	None	Y	N
L3R53P1_b_M5	L3R53P1_b	754	2021-10-05	7	Astrocyte	1	1	Mouse12_Astrocyte_1	C1--M5	C1	M5	Y	Y	R53	Mouse12	None	Y	N
L3R53P1_b_M6	L3R53P1_b	754	2021-10-05	7	Astrocyte	1	1	Mouse12_Astrocyte_1	C9--M6	C9	M6	Y	Y	R53	Mouse12	None	Y	N
L3R53P1_b_M7	L3R53P1_b	754	2021-10-05	7	Astrocyte	1	1	Mouse12_Astrocyte_1	C10--M7	C10	M7	Y	Y	R53	Mouse12	None	Y	N
L3R53P1_b_M8	L3R53P1_b	754	2021-10-05	7	Astrocyte	1	1	Mouse12_Astrocyte_1	C2--M8	C2	M8	Y	Y	R53	Mouse12	None	Y	N
L3R53P1_b_M9	L3R53P1_b	754	2021-10-05	7	Astrocyte	1	1	Mouse12_Astrocyte_1	C3--M9	C3	M9	Y	Y	R53	Mouse12	None	Y	N
L3R53P1_b_M10	L3R53P1_b	754	2021-10-05	7	Astrocyte	1	1	Mouse12_Astrocyte_1	C4--M10	C4	M10	Y	Y	R53	Mouse12	None	Y	N
L4R53P1_b_M1	L4R53P1_b	754	2021-10-05	7	Neuron	1	2	Mouse12_Neuron_2	D5--M1	D5	M1	Y	Y	R53	Mouse12	None	Y	N
L4R53P1_b_M2	L4R53P1_b	754	2021-10-05	7	Neuron	1	2	Mouse12_Neuron_2	D6--M2	D6	M2	Y	Y	R53	Mouse12	None	Y	N
L4R53P1_b_M3	L4R53P1_b	754	2021-10-05	7	Neuron	1	2	Mouse12_Neuron_2	D7--M3	D7	M3	Y	Y	R53	Mouse12	None	Y	N
L4R53P1_b_M4	L4R53P1_b	754	2021-10-05	7	Neuron	1	2	Mouse12_Neuron_2	D8--M4	D8	M4	Y	Y	R53	Mouse12	None	Y	N
L4R53P1_b_M5	L4R53P1_b	754	2021-10-05	7	Neuron	1	2	Mouse12_Neuron_2	D1--M5	D1	M5	Y	Y	R53	Mouse12	None	Y	N
L4R53P1_b_M6	L4R53P1_b	754	2021-10-05	7	Neuron	1	2	Mouse12_Neuron_2	D9--M6	D9	M6	Y	Y	R53	Mouse12	None	Y	N
L4R53P1_b_M7	L4R53P1_b	754	2021-10-05	7	Neuron	1	2	Mouse12_Neuron_2	D10--M7	D10	M7	Y	Y	R53	Mouse12	None	Y	N
L4R53P1_b_M8	L4R53P1_b	754	2021-10-05	7	Neuron	1	2	Mouse12_Neuron_2	D2--M8	D2	M8	Y	Y	R53	Mouse12	None	Y	N
L4R53P1_b_M9	L4R53P1_b	754	2021-10-05	7	Neuron	1	2	Mouse12_Neuron_2	D3--M9	D3	M9	Y	Y	R53	Mouse12	None	Y	N
L4R53P1_b_M10	L4R53P1_b	754	2021-10-05	7	Neuron	1	2	Mouse12_Neuron_2	D4--M10	D4	M10	Y	Y	R53	Mouse12	None	Y	N
L5R53P1_b_M1	L5R53P1_b	754	2021-10-05	7	Neuron	1	2	Mouse12_Neuron_2	E5--M1	E5	M1	Y	Y	R53	Mouse12	None	Y	N
L5R53P1_b_M2	L5R53P1_b	754	2021-10-05	7	Neuron	1	2	Mouse12_Neuron_2	E6--M2	E6	M2	Y	Y	R53	Mouse12	None	Y	N
L5R53P1_b_M3	L5R53P1_b	754	2021-10-05	7	Neuron	1	2	Mouse12_Neuron_2	E7--M3	E7	M3	Y	Y	R53	Mouse12	None	Y	N
L5R53P1_b_M4	L5R53P1_b	754	2021-10-05	7	Neuron	1	2	Mouse12_Neuron_2	E8--M4	E8	M4	Y	Y	R53	Mouse12	None	Y	N
L5R53P1_b_M5	L5R53P1_b	754	2021-10-05	7	Neuron	1	2	Mouse12_Neuron_2	E1--M5	E1	M5	Y	Y	R53	Mouse12	None	Y	N
L5R53P1_b_M6	L5R53P1_b	754	2021-10-05	7	Neuron	1	2	Mouse12_Neuron_2	E9--M6	E9	M6	Y	Y	R53	Mouse12	None	Y	N
L5R53P1_b_M7	L5R53P1_b	754	2021-10-05	7	Neuron	1	2	Mouse12_Neuron_2	E10--M7	E10	M7	Y	Y	R53	Mouse12	None	Y	N
L5R53P1_b_M8	L5R53P1_b	754	2021-10-05	7	Neuron	1	2	Mouse12_Neuron_2	E2--M8	E2	M8	Y	Y	R53	Mouse12	None	Y	N
L5R53P1_b_M9	L5R53P1_b	754	2021-10-05	7	Neuron	1	2	Mouse12_Neuron_2	E3--M9	E3	M9	Y	Y	R53	Mouse12	None	Y	N
L5R53P1_b_M10	L5R53P1_b	754	2021-10-05	7	Neuron	1	2	Mouse12_Neuron_2	E4--M10	E4	M10	Y	Y	R53	Mouse12	None	Y	N
L6R53P1_b_M1	L6R53P1_b	754	2021-10-05	7	Neuron	1	2	Mouse12_Neuron_2	F5--M1	F5	M1	Y	Y	R53	Mouse12	None	Y	N
L6R53P1_b_M2	L6R53P1_b	754	2021-10-05	7	Neuron	1	2	Mouse12_Neuron_2	F6--M2	F6	M2	Y	Y	R53	Mouse12	None	Y	N
L6R53P1_b_M3	L6R53P1_b	754	2021-10-05	7	Neuron	1	2	Mouse12_Neuron_2	F7--M3	F7	M3	Y	Y	R53	Mouse12	None	Y	N
L6R53P1_b_M4	L6R53P1_b	754	2021-10-05	7	Neuron	1	2	Mouse12_Neuron_2	F8--M4	F8	M4	Y	Y	R53	Mouse12	None	Y	N
L6R53P1_b_M5	L6R53P1_b	754	2021-10-05	7	Neuron	1	2	Mouse12_Neuron_2	F1--M5	F1	M5	Y	Y	R53	Mouse12	None	Y	N
L6R53P1_b_M6	L6R53P1_b	754	2021-10-05	7	Neuron	1	2	Mouse12_Neuron_2	F9--M6	F9	M6	Y	Y	R53	Mouse12	None	Y	N
L6R53P1_b_M7	L6R53P1_b	754	2021-10-05	7	Neuron	1	2	Mouse12_Neuron_2	F10--M7	F10	M7	Y	Y	R53	Mouse12	None	Y	N
L6R53P1_b_M8	L6R53P1_b	754	2021-10-05	7	Neuron	1	2	Mouse12_Neuron_2	F2--M8	F2	M8	Y	Y	R53	Mouse12	None	Y	N
L6R53P1_b_M9	L6R53P1_b	754	2021-10-05	7	Neuron	1	2	Mouse12_Neuron_2	F3--M9	F3	M9	Y	Y	R53	Mouse12	None	Y	N
L6R53P1_b_M10	L6R53P1_b	754	2021-10-05	7	Neuron	1	2	Mouse12_Neuron_2	F4--M10	F4	M10	Y	Y	R53	Mouse12	None	Y	N
L7R53P1_b_M1	L7R53P1_b	754	2021-10-05	7	Astrocyte	1	2	Mouse12_Astrocyte_2	G5--M1	G5	M1	Y	Y	R53	Mouse12	None	Y	N
L7R53P1_b_M2	L7R53P1_b	754	2021-10-05	7	Astrocyte	1	2	Mouse12_Astrocyte_2	G6--M2	G6	M2	Y	Y	R53	Mouse12	None	Y	N
L7R53P1_b_M3	L7R53P1_b	754	2021-10-05	7	Astrocyte	1	2	Mouse12_Astrocyte_2	G7--M3	G7	M3	Y	Y	R53	Mouse12	None	Y	N
L7R53P1_b_M4	L7R53P1_b	754	2021-10-05	7	Astrocyte	1	2	Mouse12_Astrocyte_2	G8--M4	G8	M4	Y	Y	R53	Mouse12	None	Y	N
L7R53P1_b_M5	L7R53P1_b	754	2021-10-05	7	Astrocyte	1	2	Mouse12_Astrocyte_2	G1--M5	G1	M5	Y	Y	R53	Mouse12	None	Y	N
L7R53P1_b_M6	L7R53P1_b	754	2021-10-05	7	Astrocyte	1	2	Mouse12_Astrocyte_2	G9--M6	G9	M6	Y	Y	R53	Mouse12	None	Y	N
L7R53P1_b_M7	L7R53P1_b	754	2021-10-05	7	Astrocyte	1	2	Mouse12_Astrocyte_2	G10--M7	G10	M7	Y	Y	R53	Mouse12	None	Y	N
L7R53P1_b_M8	L7R53P1_b	754	2021-10-05	7	Astrocyte	1	2	Mouse12_Astrocyte_2	G2--M8	G2	M8	Y	Y	R53	Mouse12	None	Y	N
L7R53P1_b_M9	L7R53P1_b	754	2021-10-05	7	Astrocyte	1	2	Mouse12_Astrocyte_2	G3--M9	G3	M9	Y	Y	R53	Mouse12	None	Y	N
L7R53P1_b_M10	L7R53P1_b	754	2021-10-05	7	Astrocyte	1	2	Mouse12_Astrocyte_2	G4--M10	G4	M10	Y	Y	R53	Mouse12	None	Y	N
L8R53P1_b_M1	L8R53P1_b	754	2021-10-05	7		1			H5--M1	H5	M1	N	N	R53	Mouse12	None	Y	Y
L8R53P1_b_M2	L8R53P1_b	754	2021-10-05	7		1			H6--M2	H6	M2	N	N	R53	Mouse12	None	Y	Y
L8R53P1_b_M3	L8R53P1_b	754	2021-10-05	7		1			H7--M3	H7	M3	Y	Y	R53	Mouse12	None	Y	Y
L8R53P1_b_M4	L8R53P1_b	754	2021-10-05	7		1			H8--M4	H8	M4	Y	Y	R53	Mouse12	None	Y	Y
L8R53P1_b_M5	L8R53P1_b	754	2021-10-05	7	Astrocyte	1	2	Mouse12_Astrocyte_2	H1--M5	H1	M5	Y	Y	R53	Mouse12	None	Y	N
L8R53P1_b_M6	L8R53P1_b	754	2021-10-05	7		1			H9--M6	H9	M6	N	Y	R53	Mouse12	None	Y	Y
L8R53P1_b_M7	L8R53P1_b	754	2021-10-05	7		1			H10--M7	H10	M7	N	Y	R53	Mouse12	None	Y	Y
L8R53P1_b_M8	L8R53P1_b	754	2021-10-05	7	Astrocyte	1	2	Mouse12_Astrocyte_2	H2--M8	H2	M8	Y	Y	R53	Mouse12	None	Y	N
L8R53P1_b_M10	L8R53P1_b	754	2021-10-05	7	Astrocyte	1	2	Mouse12_Astrocyte_2	H4--M10	H4	M10	Y	Y	R53	Mouse12	None	Y	N
L9R53P1_b_M1	L9R53P1_b	754	2021-10-05	7	Neuron	1	2	Mouse12_Neuron_2	E11--M1	E11	M1	Y	Y	R53	Mouse12	None	Y	N
L9R53P1_b_M2	L9R53P1_b	754	2021-10-05	7	Astrocyte	1	1	Mouse12_Astrocyte_1	A12--M2	A12	M2	Y	Y	R53	Mouse12	None	Y	N
L9R53P1_b_M3	L9R53P1_b	754	2021-10-05	7	Astrocyte	1	1	Mouse12_Astrocyte_1	B12--M3	B12	M3	Y	Y	R53	Mouse12	None	Y	N
L9R53P1_b_M4	L9R53P1_b	754	2021-10-05	7	Astrocyte	1	1	Mouse12_Astrocyte_1	C12--M4	C12	M4	Y	Y	R53	Mouse12	None	Y	N
L9R53P1_b_M5	L9R53P1_b	754	2021-10-05	7	Astrocyte	1	1	Mouse12_Astrocyte_1	A11--M5	A11	M5	Y	Y	R53	Mouse12	None	Y	N
L9R53P1_b_M6	L9R53P1_b	754	2021-10-05	7	Astrocyte	1	1	Mouse12_Astrocyte_1	D12--M6	D12	M6	Y	Y	R53	Mouse12	None	Y	N
L9R53P1_b_M7	L9R53P1_b	754	2021-10-05	7	Neuron	1	2	Mouse12_Neuron_2	E12--M7	E12	M7	Y	Y	R53	Mouse12	None	Y	N
L9R53P1_b_M8	L9R53P1_b	754	2021-10-05	7	Astrocyte	1	1	Mouse12_Astrocyte_1	B11--M8	B11	M8	Y	Y	R53	Mouse12	None	Y	N
L9R53P1_b_M9	L9R53P1_b	754	2021-10-05	7	Astrocyte	1	1	Mouse12_Astrocyte_1	C11--M9	C11	M9	Y	Y	R53	Mouse12	None	Y	N
L9R53P1_b_M10	L9R53P1_b	754	2021-10-05	7	Neuron	1	2	Mouse12_Neuron_2	D11--M10	D11	M10	Y	Y	R53	Mouse12	None	Y	N
L1R48P1_M5	L1R48P1	757	2020-08-08	7	Astrocyte	1	1	Mouse13_Astrocyte_1	A1--M5	A1	M5	Y	Y	R48	Mouse13	None	Y	N
L1R48P1_M8	L1R48P1	757	2020-08-08	7	Astrocyte	1	1	Mouse13_Astrocyte_1	A2--M8	A2	M8	Y	Y	R48	Mouse13	None	Y	N
L1R48P1_M9	L1R48P1	757	2020-08-08	7	Astrocyte	1	1	Mouse13_Astrocyte_1	A3--M9	A3	M9	Y	Y	R48	Mouse13	None	Y	N
L1R48P1_M10	L1R48P1	757	2020-08-08	7	Astrocyte	1	2	Mouse13_Astrocyte_2	A4--M10	A4	M10	Y	Y	R48	Mouse13	None	Y	N
L1R48P1_M1	L1R48P1	757	2020-08-08	7	Astrocyte	1	2	Mouse13_Astrocyte_2	A5--M1	A5	M1	Y	Y	R48	Mouse13	None	Y	N
L1R48P1_M2	L1R48P1	757	2020-08-08	7	Astrocyte	1	2	Mouse13_Astrocyte_2	A6--M2	A6	M2	Y	Y	R48	Mouse13	None	Y	N
L1R48P1_M3	L1R48P1	757	2020-08-08	7	Astrocyte	1	2	Mouse13_Astrocyte_2	A7--M3	A7	M3	Y	Y	R48	Mouse13	None	Y	N
L1R48P1_M4	L1R48P1	757	2020-08-08	7	Astrocyte	1	2	Mouse13_Astrocyte_2	A8--M4	A8	M4	Y	Y	R48	Mouse13	None	Y	N
L1R48P1_M6	L1R48P1	757	2020-08-08	7	Astrocyte	1	2	Mouse13_Astrocyte_2	A9--M6	A9	M6	Y	Y	R48	Mouse13	None	Y	N
L2R48P1_M5	L2R48P1	757	2020-08-08	7	Astrocyte	1	3	Mouse13_Astrocyte_3	B1--M5	B1	M5	Y	Y	R48	Mouse13	None	Y	N
L2R48P1_M8	L2R48P1	757	2020-08-08	7	Astrocyte	1	3	Mouse13_Astrocyte_3	B2--M8	B2	M8	Y	Y	R48	Mouse13	None	Y	N
L2R48P1_M9	L2R48P1	757	2020-08-08	7	Astrocyte	1	3	Mouse13_Astrocyte_3	B3--M9	B3	M9	Y	Y	R48	Mouse13	None	Y	N
L2R48P1_M10	L2R48P1	757	2020-08-08	7	Astrocyte	1	3	Mouse13_Astrocyte_3	B4--M10	B4	M10	Y	Y	R48	Mouse13	None	Y	N
L2R48P1_M1	L2R48P1	757	2020-08-08	7	Astrocyte	1	3	Mouse13_Astrocyte_3	B5--M1	B5	M1	Y	Y	R48	Mouse13	None	Y	N
L2R48P1_M2	L2R48P1	757	2020-08-08	7	Astrocyte	1	3	Mouse13_Astrocyte_3	B6--M2	B6	M2	Y	Y	R48	Mouse13	None	Y	N
L2R48P1_M3	L2R48P1	757	2020-08-08	7	Astrocyte	1	3	Mouse13_Astrocyte_3	B7--M3	B7	M3	Y	Y	R48	Mouse13	None	Y	N
L2R48P1_M4	L2R48P1	757	2020-08-08	7	Neuron	1	1	Mouse13_Neuron_1	B8--M4	B8	M4	Y	Y	R48	Mouse13	None	Y	N
L2R48P1_M6	L2R48P1	757	2020-08-08	7	Neuron	1	1	Mouse13_Neuron_1	B9--M6	B9	M6	Y	Y	R48	Mouse13	None	Y	N
L3R48P1_M5	L3R48P1	757	2020-08-08	7	Astrocyte	1	4	Mouse13_Astrocyte_4	C1--M5	C1	M5	Y	Y	R48	Mouse13	None	Y	N
L3R48P1_M8	L3R48P1	757	2020-08-08	7	Astrocyte	1	4	Mouse13_Astrocyte_4	C2--M8	C2	M8	Y	Y	R48	Mouse13	None	Y	N
L3R48P1_M9	L3R48P1	757	2020-08-08	7	Astrocyte	1	4	Mouse13_Astrocyte_4	C3--M9	C3	M9	Y	Y	R48	Mouse13	None	Y	N
L3R48P1_M10	L3R48P1	757	2020-08-08	7	Astrocyte	1	4	Mouse13_Astrocyte_4	C4--M10	C4	M10	Y	Y	R48	Mouse13	None	Y	N
L3R48P1_M1	L3R48P1	757	2020-08-08	7	Astrocyte	1	5	Mouse13_Astrocyte_5	C5--M1	C5	M1	Y	Y	R48	Mouse13	None	Y	N
L3R48P1_M2	L3R48P1	757	2020-08-08	7	Astrocyte	1	5	Mouse13_Astrocyte_5	C6--M2	C6	M2	Y	Y	R48	Mouse13	None	Y	N
L3R48P1_M3	L3R48P1	757	2020-08-08	7	Astrocyte	1	6	Mouse13_Astrocyte_6	C7--M3	C7	M3	Y	Y	R48	Mouse13	None	Y	N
L3R48P1_M4	L3R48P1	757	2020-08-08	7	Neuron	1	2	Mouse13_Neuron_2	C8--M4	C8	M4	Y	Y	R48	Mouse13	None	Y	N
L3R48P1_M6	L3R48P1	757	2020-08-08	7	Neuron	1	2	Mouse13_Neuron_2	C9--M6	C9	M6	Y	Y	R48	Mouse13	None	Y	N
L4R48P1_M5	L4R48P1	757	2020-08-08	7	Astrocyte	1	6	Mouse13_Astrocyte_6	D1--M5	D1	M5	Y	Y	R48	Mouse13	None	Y	N
L4R48P1_M8	L4R48P1	757	2020-08-08	7	Astrocyte	1	6	Mouse13_Astrocyte_6	D2--M8	D2	M8	Y	Y	R48	Mouse13	None	Y	N
L4R48P1_M9	L4R48P1	757	2020-08-08	7	Astrocyte	1	6	Mouse13_Astrocyte_6	D3--M9	D3	M9	Y	Y	R48	Mouse13	None	Y	N
L4R48P1_M10	L4R48P1	757	2020-08-08	7	Astrocyte	1	6	Mouse13_Astrocyte_6	D4--M10	D4	M10	Y	Y	R48	Mouse13	None	Y	N
L4R48P1_M1	L4R48P1	757	2020-08-08	7	Astrocyte	1	6	Mouse13_Astrocyte_6	D5--M1	D5	M1	Y	Y	R48	Mouse13	None	Y	N
L4R48P1_M2	L4R48P1	757	2020-08-08	7	Astrocyte	1	6	Mouse13_Astrocyte_6	D6--M2	D6	M2	Y	Y	R48	Mouse13	None	Y	N
L4R48P1_M3	L4R48P1	757	2020-08-08	7	Astrocyte	1	6	Mouse13_Astrocyte_6	D7--M3	D7	M3	Y	Y	R48	Mouse13	None	Y	N
L4R48P1_M4	L4R48P1	757	2020-08-08	7	Astrocyte	1	7	Mouse13_Astrocyte_7	D8--M4	D8	M4	Y	Y	R48	Mouse13	None	Y	N
L4R48P1_M6	L4R48P1	757	2020-08-08	7	Astrocyte	1	7	Mouse13_Astrocyte_7	D9--M6	D9	M6	Y	Y	R48	Mouse13	None	Y	N
L5R48P1_M5	L5R48P1	757	2020-08-08	7	Neuron	1	3	Mouse13_Neuron_3	E1--M5	E1	M5	Y	Y	R48	Mouse13	None	Y	N
L5R48P1_M8	L5R48P1	757	2020-08-08	7	Neuron	1	3	Mouse13_Neuron_3	E2--M8	E2	M8	Y	Y	R48	Mouse13	None	Y	N
L5R48P1_M9	L5R48P1	757	2020-08-08	7	Neuron	1	3	Mouse13_Neuron_3	E3--M9	E3	M9	Y	Y	R48	Mouse13	None	Y	N
L5R48P1_M10	L5R48P1	757	2020-08-08	7	Neuron	1	3	Mouse13_Neuron_3	E4--M10	E4	M10	Y	Y	R48	Mouse13	None	Y	N
L5R48P1_M1	L5R48P1	757	2020-08-08	7	Neuron	1	3	Mouse13_Neuron_3	E5--M1	E5	M1	Y	Y	R48	Mouse13	None	Y	N
L5R48P1_M2	L5R48P1	757	2020-08-08	7	Neuron	1	3	Mouse13_Neuron_3	E6--M2	E6	M2	Y	Y	R48	Mouse13	None	Y	N
L5R48P1_M3	L5R48P1	757	2020-08-08	7	Neuron	1	3	Mouse13_Neuron_3	E7--M3	E7	M3	Y	Y	R48	Mouse13	None	Y	N
L5R48P1_M4	L5R48P1	757	2020-08-08	7	Neuron	1	3	Mouse13_Neuron_3	E8--M4	E8	M4	Y	Y	R48	Mouse13	None	Y	N
L5R48P1_M6	L5R48P1	757	2020-08-08	7	Neuron	1	3	Mouse13_Neuron_3	E9--M6	E9	M6	Y	Y	R48	Mouse13	None	Y	N
L6R48P1_M5	L6R48P1	757	2020-08-08	7	Neuron	1	3	Mouse13_Neuron_3	F1--M5	F1	M5	Y	Y	R48	Mouse13	None	Y	N
L6R48P1_M8	L6R48P1	757	2020-08-08	7	Neuron	1	3	Mouse13_Neuron_3	F2--M8	F2	M8	Y	Y	R48	Mouse13	None	Y	N
L6R48P1_M9	L6R48P1	757	2020-08-08	7	Neuron	1	3	Mouse13_Neuron_3	F3--M9	F3	M9	Y	Y	R48	Mouse13	None	Y	N
L6R48P1_M10	L6R48P1	757	2020-08-08	7	Neuron	1	4	Mouse13_Neuron_4	F4--M10	F4	M10	Y	Y	R48	Mouse13	None	Y	N
L6R48P1_M1	L6R48P1	757	2020-08-08	7	Neuron	1	4	Mouse13_Neuron_4	F5--M1	F5	M1	Y	Y	R48	Mouse13	None	Y	N
L6R48P1_M2	L6R48P1	757	2020-08-08	7	Neuron	1	4	Mouse13_Neuron_4	F6--M2	F6	M2	Y	Y	R48	Mouse13	None	Y	N
L6R48P1_M3	L6R48P1	757	2020-08-08	7	Neuron	1	4	Mouse13_Neuron_4	F7--M3	F7	M3	Y	Y	R48	Mouse13	None	Y	N
L6R48P1_M4	L6R48P1	757	2020-08-08	7	Neuron	1	4	Mouse13_Neuron_4	F8--M4	F8	M4	Y	Y	R48	Mouse13	None	Y	N
L6R48P1_M6	L6R48P1	757	2020-08-08	7	Neuron	1	4	Mouse13_Neuron_4	F9--M6	F9	M6	Y	Y	R48	Mouse13	None	Y	N
L7R48P1_M5	L7R48P1	757	2020-08-08	7	Astrocyte	1	2	Mouse13_Astrocyte_2	A10--M5	A10	M5	Y	Y	R48	Mouse13	None	Y	N
L7R48P1_M8	L7R48P1	757	2020-08-08	7	Neuron	1	1	Mouse13_Neuron_1	B10--M8	B10	M8	Y	Y	R48	Mouse13	None	Y	N
L7R48P1_M9	L7R48P1	757	2020-08-08	7	Neuron	1	2	Mouse13_Neuron_2	C10--M9	C10	M9	Y	Y	R48	Mouse13	None	Y	N
L7R48P1_M10	L7R48P1	757	2020-08-08	7	Astrocyte	1	3	Mouse13_Astrocyte_3	D10--M10	D10	M10	Y	Y	R48	Mouse13	None	Y	N
L7R48P1_M1	L7R48P1	757	2020-08-08	7	Neuron	1	3	Mouse13_Neuron_3	E10--M1	E10	M1	Y	Y	R48	Mouse13	None	Y	N
L7R48P1_M2	L7R48P1	757	2020-08-08	7	Neuron	1	4	Mouse13_Neuron_4	F10--M2	F10	M2	Y	Y	R48	Mouse13	None	Y	N
L7R48P1_M3	L7R48P1	757	2020-08-08	7	Astrocyte	1	2	Mouse13_Astrocyte_2	A11--M3	A11	M3	Y	Y	R48	Mouse13	None	Y	N
L7R48P1_M4	L7R48P1	757	2020-08-08	7	Neuron	1	1	Mouse13_Neuron_1	B11--M4	B11	M4	Y	Y	R48	Mouse13	None	Y	N
L7R48P1_M6	L7R48P1	757	2020-08-08	7	Neuron	1	2	Mouse13_Neuron_2	C11--M6	C11	M6	Y	Y	R48	Mouse13	None	Y	N
L8R48P1_M5	L8R48P1	757	2020-08-08	7	Astrocyte	1	7	Mouse13_Astrocyte_7	D11--M5	D11	M5	Y	Y	R48	Mouse13	None	Y	N
L8R48P1_M8	L8R48P1	757	2020-08-08	7	Astrocyte	1	7	Mouse13_Astrocyte_7	E11--M8	E11	M8	Y	Y	R48	Mouse13	None	Y	N
L8R48P1_M9	L8R48P1	757	2020-08-08	7	Neuron	1	4	Mouse13_Neuron_4	F11--M9	F11	M9	Y	Y	R48	Mouse13	None	Y	N
L8R48P1_M10	L8R48P1	757	2020-08-08	7	Astrocyte	1	2	Mouse13_Astrocyte_2	A12--M10	A12	M10	Y	Y	R48	Mouse13	None	Y	N
L8R48P1_M1	L8R48P1	757	2020-08-08	7	Neuron	1	1	Mouse13_Neuron_1	B12--M1	B12	M1	Y	Y	R48	Mouse13	None	Y	N
L8R48P1_M2	L8R48P1	757	2020-08-08	7	Neuron	1	1	Mouse13_Neuron_1	C12--M2	C12	M2	Y	Y	R48	Mouse13	None	Y	N
L8R48P1_M3	L8R48P1	757	2020-08-08	7	Astrocyte	1	7	Mouse13_Astrocyte_7	D12--M3	D12	M3	Y	Y	R48	Mouse13	None	Y	N
L8R48P1_M4	L8R48P1	757	2020-08-08	7	Astrocyte	1	7	Mouse13_Astrocyte_7	E12--M4	E12	M4	Y	Y	R48	Mouse13	None	Y	N
L8R48P1_M6	L8R48P1	757	2020-08-08	7	Neuron	1	4	Mouse13_Neuron_4	F12--M6	F12	M6	Y	Y	R48	Mouse13	None	Y	N
L9R48P1_M5	L9R48P1	757	2020-08-08	7		1			H6--M5	H6	M5	N	N	R48	Mouse13	None	Y	Y
L9R48P1_M8	L9R48P1	757	2020-08-08	7		1			H7--M8	H7	M8	Y	Y	R48	Mouse13	None	Y	Y
L9R48P1_M9	L9R48P1	757	2020-08-08	7		1			H8--M9	H8	M9	Y	Y	R48	Mouse13	None	Y	Y
L9R48P1_M10	L9R48P1	757	2020-08-08	7		1			H9--M10	H9	M10	N	Y	R48	Mouse13	None	Y	Y
L9R48P1_M1	L9R48P1	757	2020-08-08	7		1			H10--M1	H10	M1	N	Y	R48	Mouse13	None	Y	Y
L9R48P1_M2	L9R48P1	757	2020-08-08	7		1			H11--M2	H11	M2	Y	N	R48	Mouse13	None	Y	Y
L9R48P1_M3	L9R48P1	757	2020-08-08	7		1			H12--M3	H12	M3	Y	N	R48	Mouse13	None	Y	Y
L9R48P1_M4	L9R48P1	757	2020-08-08	7	Astrocyte	1	7	Mouse13_Astrocyte_7	G11--M4	G11	M4	Y	Y	R48	Mouse13	None	Y	N
L9R48P1_M6	L9R48P1	757	2020-08-08	7	Neuron	1	4	Mouse13_Neuron_4	G12--M6	G12	M6	Y	Y	R48	Mouse13	None	Y	N
L1R46P1_M5	L1R46P1	771	2020-08-17	7	Astrocyte	1	1	Mouse10_Astrocyte_1	A1--M5	A1	M5	Y	Y	R46	Mouse10	None	Y	N
L1R46P1_M8	L1R46P1	771	2020-08-17	7	Astrocyte	1	1	Mouse10_Astrocyte_1	A2--M8	A2	M8	Y	Y	R46	Mouse10	None	Y	N
L1R46P1_M9	L1R46P1	771	2020-08-17	7	Astrocyte	1	1	Mouse10_Astrocyte_1	A3--M9	A3	M9	Y	Y	R46	Mouse10	None	Y	N
L1R46P1_M10	L1R46P1	771	2020-08-17	7	Astrocyte	1	1	Mouse10_Astrocyte_1	A4--M10	A4	M10	Y	Y	R46	Mouse10	None	Y	N
L1R46P1_M1	L1R46P1	771	2020-08-17	7	Astrocyte	1	1	Mouse10_Astrocyte_1	A5--M1	A5	M1	Y	Y	R46	Mouse10	None	Y	N
L1R46P1_M2	L1R46P1	771	2020-08-17	7	Astrocyte	1	1	Mouse10_Astrocyte_1	A6--M2	A6	M2	Y	Y	R46	Mouse10	None	Y	N
L1R46P1_M3	L1R46P1	771	2020-08-17	7	Astrocyte	1	1	Mouse10_Astrocyte_1	A7--M3	A7	M3	Y	Y	R46	Mouse10	None	Y	N
L1R46P1_M4	L1R46P1	771	2020-08-17	7	Astrocyte	1	1	Mouse10_Astrocyte_1	A8--M4	A8	M4	Y	Y	R46	Mouse10	None	Y	N
L1R46P1_M6	L1R46P1	771	2020-08-17	7	Neuron	1	1	Mouse10_Neuron_1	A9--M6	A9	M6	Y	Y	R46	Mouse10	None	Y	N
L1R46P1_M7	L1R46P1	771	2020-08-17	7	Neuron	1	1	Mouse10_Neuron_1	A10--M7	A10	M7	Y	Y	R46	Mouse10	None	Y	N
L2R46P1_M5	L2R46P1	771	2020-08-17	7	Neuron	1	1	Mouse10_Neuron_1	B1--M5	B1	M5	Y	Y	R46	Mouse10	None	Y	N
L2R46P1_M8	L2R46P1	771	2020-08-17	7	Neuron	1	1	Mouse10_Neuron_1	B2--M8	B2	M8	Y	Y	R46	Mouse10	None	Y	N
L2R46P1_M9	L2R46P1	771	2020-08-17	7	Neuron	1	1	Mouse10_Neuron_1	B3--M9	B3	M9	Y	Y	R46	Mouse10	None	Y	N
L2R46P1_M10	L2R46P1	771	2020-08-17	7	Neuron	1	1	Mouse10_Neuron_1	B4--M10	B4	M10	Y	Y	R46	Mouse10	None	Y	N
L2R46P1_M1	L2R46P1	771	2020-08-17	7	Neuron	1	1	Mouse10_Neuron_1	B5--M1	B5	M1	Y	Y	R46	Mouse10	None	Y	N
L2R46P1_M2	L2R46P1	771	2020-08-17	7	Neuron	1	1	Mouse10_Neuron_1	B6--M2	B6	M2	Y	Y	R46	Mouse10	None	Y	N
L2R46P1_M3	L2R46P1	771	2020-08-17	7	Neuron	1	1	Mouse10_Neuron_1	B7--M3	B7	M3	Y	Y	R46	Mouse10	None	Y	N
L2R46P1_M4	L2R46P1	771	2020-08-17	7	Neuron	1	1	Mouse10_Neuron_1	B8--M4	B8	M4	Y	Y	R46	Mouse10	None	Y	N
L2R46P1_M6	L2R46P1	771	2020-08-17	7	Neuron	1	1	Mouse10_Neuron_1	B9--M6	B9	M6	Y	Y	R46	Mouse10	None	Y	N
L2R46P1_M7	L2R46P1	771	2020-08-17	7	Neuron	1	1	Mouse10_Neuron_1	B10--M7	B10	M7	Y	Y	R46	Mouse10	None	Y	N
L3R46P1_M5	L3R46P1	771	2020-08-17	7	Astrocyte	1	1	Mouse11_Astrocyte_1	C1--M5	C1	M5	Y	Y	R46	Mouse11	None	Y	N
L3R46P1_M8	L3R46P1	771	2020-08-17	7	Astrocyte	1	1	Mouse11_Astrocyte_1	C2--M8	C2	M8	Y	Y	R46	Mouse11	None	Y	N
L3R46P1_M9	L3R46P1	771	2020-08-17	7	Astrocyte	1	1	Mouse11_Astrocyte_1	C3--M9	C3	M9	Y	Y	R46	Mouse11	None	Y	N
L3R46P1_M10	L3R46P1	771	2020-08-17	7	Astrocyte	1	1	Mouse11_Astrocyte_1	C4--M10	C4	M10	Y	Y	R46	Mouse11	None	Y	N
L3R46P1_M1	L3R46P1	771	2020-08-17	7	Astrocyte	1	1	Mouse11_Astrocyte_1	C5--M1	C5	M1	Y	Y	R46	Mouse11	None	Y	N
L3R46P1_M2	L3R46P1	771	2020-08-17	7	Astrocyte	1	1	Mouse11_Astrocyte_1	C6--M2	C6	M2	Y	Y	R46	Mouse11	None	Y	N
L3R46P1_M3	L3R46P1	771	2020-08-17	7	Astrocyte	1	1	Mouse11_Astrocyte_1	C7--M3	C7	M3	Y	Y	R46	Mouse11	None	Y	N
L3R46P1_M4	L3R46P1	771	2020-08-17	7	Astrocyte	1	1	Mouse11_Astrocyte_1	C8--M4	C8	M4	Y	Y	R46	Mouse11	None	Y	N
L3R46P1_M6	L3R46P1	771	2020-08-17	7	Astrocyte	1	1	Mouse11_Astrocyte_1	C9--M6	C9	M6	Y	Y	R46	Mouse11	None	Y	N
L3R46P1_M7	L3R46P1	771	2020-08-17	7	Astrocyte	1	1	Mouse11_Astrocyte_1	C10--M7	C10	M7	Y	Y	R46	Mouse11	None	Y	N
L4R46P1_M5	L4R46P1	771	2020-08-17	7	Neuron	1	1	Mouse11_Neuron_1	D1--M5	D1	M5	Y	Y	R46	Mouse11	None	Y	N
L4R46P1_M8	L4R46P1	771	2020-08-17	7	Neuron	1	1	Mouse11_Neuron_1	D2--M8	D2	M8	Y	Y	R46	Mouse11	None	Y	N
L4R46P1_M9	L4R46P1	771	2020-08-17	7	Neuron	1	1	Mouse11_Neuron_1	D3--M9	D3	M9	Y	Y	R46	Mouse11	None	Y	N
L4R46P1_M10	L4R46P1	771	2020-08-17	7	Neuron	1	1	Mouse11_Neuron_1	D4--M10	D4	M10	Y	Y	R46	Mouse11	None	Y	N
L4R46P1_M1	L4R46P1	771	2020-08-17	7	Neuron	1	1	Mouse11_Neuron_1	D5--M1	D5	M1	Y	Y	R46	Mouse11	None	Y	N
L4R46P1_M2	L4R46P1	771	2020-08-17	7	Neuron	1	1	Mouse11_Neuron_1	D6--M2	D6	M2	Y	Y	R46	Mouse11	None	Y	N
L4R46P1_M3	L4R46P1	771	2020-08-17	7	Neuron	1	1	Mouse11_Neuron_1	D7--M3	D7	M3	Y	Y	R46	Mouse11	None	Y	N
L4R46P1_M4	L4R46P1	771	2020-08-17	7	Neuron	1	1	Mouse11_Neuron_1	D8--M4	D8	M4	Y	Y	R46	Mouse11	None	Y	N
L4R46P1_M6	L4R46P1	771	2020-08-17	7	Neuron	1	1	Mouse11_Neuron_1	D9--M6	D9	M6	Y	Y	R46	Mouse11	None	Y	N
L4R46P1_M7	L4R46P1	771	2020-08-17	7	Neuron	1	1	Mouse11_Neuron_1	D10--M7	D10	M7	Y	Y	R46	Mouse11	None	Y	N
L5R46P1_M5	L5R46P1	771	2020-08-17	7	Neuron	1	3	Mouse11_Neuron_3	E1--M5	E1	M5	Y	Y	R46	Mouse11	None	Y	N
L5R46P1_M8	L5R46P1	771	2020-08-17	7	Astrocyte	1	3	Mouse10_Astrocyte_3	E2--M8	E2	M8	Y	Y	R46	Mouse10	None	Y	N
L5R46P1_M9	L5R46P1	771	2020-08-17	7	Astrocyte	1	3	Mouse10_Astrocyte_3	E3--M9	E3	M9	Y	Y	R46	Mouse10	None	Y	N
L5R46P1_M10	L5R46P1	771	2020-08-17	7	Astrocyte	1	3	Mouse10_Astrocyte_3	E4--M10	E4	M10	Y	Y	R46	Mouse10	None	Y	N
L5R46P1_M1	L5R46P1	771	2020-08-17	7	Astrocyte	1	3	Mouse10_Astrocyte_3	E5--M1	E5	M1	Y	Y	R46	Mouse10	None	Y	N
L5R46P1_M2	L5R46P1	771	2020-08-17	7	Astrocyte	1	3	Mouse10_Astrocyte_3	E6--M2	E6	M2	Y	Y	R46	Mouse10	None	Y	N
L5R46P1_M3	L5R46P1	771	2020-08-17	7	Astrocyte	1	3	Mouse10_Astrocyte_3	E7--M3	E7	M3	Y	Y	R46	Mouse10	None	Y	N
L5R46P1_M4	L5R46P1	771	2020-08-17	7	Astrocyte	1	3	Mouse10_Astrocyte_3	E8--M4	E8	M4	Y	Y	R46	Mouse10	None	Y	N
L5R46P1_M6	L5R46P1	771	2020-08-17	7	Astrocyte	1	3	Mouse10_Astrocyte_3	E9--M6	E9	M6	Y	Y	R46	Mouse10	None	Y	N
L5R46P1_M7	L5R46P1	771	2020-08-17	7	Astrocyte	1	3	Mouse10_Astrocyte_3	E10--M7	E10	M7	Y	Y	R46	Mouse10	None	Y	N
L6R46P1_M5	L6R46P1	771	2020-08-17	7	Neuron	1	3	Mouse10_Neuron_3	F1--M5	F1	M5	Y	Y	R46	Mouse10	None	Y	N
L6R46P1_M8	L6R46P1	771	2020-08-17	7	Neuron	1	3	Mouse10_Neuron_3	F2--M8	F2	M8	Y	Y	R46	Mouse10	None	Y	N
L6R46P1_M9	L6R46P1	771	2020-08-17	7	Neuron	1	3	Mouse10_Neuron_3	F3--M9	F3	M9	Y	Y	R46	Mouse10	None	Y	N
L6R46P1_M10	L6R46P1	771	2020-08-17	7	Neuron	1	3	Mouse10_Neuron_3	F4--M10	F4	M10	Y	Y	R46	Mouse10	None	Y	N
L6R46P1_M1	L6R46P1	771	2020-08-17	7	Neuron	1	3	Mouse10_Neuron_3	F5--M1	F5	M1	Y	Y	R46	Mouse10	None	Y	N
L6R46P1_M2	L6R46P1	771	2020-08-17	7	Neuron	1	3	Mouse10_Neuron_3	F6--M2	F6	M2	Y	Y	R46	Mouse10	None	Y	N
L6R46P1_M3	L6R46P1	771	2020-08-17	7	Neuron	1	3	Mouse10_Neuron_3	F7--M3	F7	M3	Y	Y	R46	Mouse10	None	Y	N
L6R46P1_M4	L6R46P1	771	2020-08-17	7	Astrocyte	1	3	Mouse10_Astrocyte_3	F8--M4	F8	M4	Y	Y	R46	Mouse10	None	Y	N
L6R46P1_M6	L6R46P1	771	2020-08-17	7	Astrocyte	1	3	Mouse10_Astrocyte_3	F9--M6	F9	M6	Y	Y	R46	Mouse10	None	Y	N
L6R46P1_M7	L6R46P1	771	2020-08-17	7	Astrocyte	1	3	Mouse10_Astrocyte_3	F10--M7	F10	M7	Y	Y	R46	Mouse10	None	Y	N
L7R46P1_M5	L7R46P1	771	2020-08-17	7	Neuron	1	3	Mouse10_Neuron_3	G1--M5	G1	M5	Y	Y	R46	Mouse10	None	Y	N
L7R46P1_M8	L7R46P1	771	2020-08-17	7	Neuron	1	3	Mouse10_Neuron_3	G2--M8	G2	M8	Y	Y	R46	Mouse10	None	Y	N
L7R46P1_M9	L7R46P1	771	2020-08-17	7	Neuron	1	3	Mouse10_Neuron_3	G3--M9	G3	M9	Y	Y	R46	Mouse10	None	Y	N
L7R46P1_M10	L7R46P1	771	2020-08-17	7	Neuron	1	3	Mouse10_Neuron_3	G4--M10	G4	M10	Y	Y	R46	Mouse10	None	Y	N
L7R46P1_M1	L7R46P1	771	2020-08-17	7	Neuron	1	3	Mouse10_Neuron_3	G5--M1	G5	M1	Y	Y	R46	Mouse10	None	Y	N
L7R46P1_M2	L7R46P1	771	2020-08-17	7	Neuron	1	3	Mouse10_Neuron_3	G6--M2	G6	M2	Y	Y	R46	Mouse10	None	Y	N
L7R46P1_M3	L7R46P1	771	2020-08-17	7	Neuron	1	3	Mouse10_Neuron_3	G7--M3	G7	M3	Y	Y	R46	Mouse10	None	Y	N
L7R46P1_M4	L7R46P1	771	2020-08-17	7	Neuron	1	3	Mouse10_Neuron_3	H4--M4	H4	M4	Y	Y	R46	Mouse10	None	Y	N
L7R46P1_M6	L7R46P1	771	2020-08-17	7	Astrocyte	1	3	Mouse10_Astrocyte_3	E12--M6	E12	M6	Y	Y	R46	Mouse10	None	Y	N
L7R46P1_M7	L7R46P1	771	2020-08-17	7	Astrocyte	1	3	Mouse10_Astrocyte_3	E12--M7	F12	M7	Y	Y	R46	Mouse10	None	Y	N
L8R46P1_M8	L8R46P1	771	2020-08-17	7	Neuron	1	1	Mouse10_Neuron_1	B11--M8	B11	M8	Y	Y	R46	Mouse10	None	Y	N
L8R46P1_M9	L8R46P1	771	2020-08-17	7	Astrocyte	1	1	Mouse11_Astrocyte_1	C11--M9	C11	M9	Y	Y	R46	Mouse11	None	Y	N
L8R46P1_M10	L8R46P1	771	2020-08-17	7	Neuron	1	1	Mouse11_Neuron_1	D11--M10	D11	M10	Y	Y	R46	Mouse11	None	Y	N
L8R46P1_M1	L8R46P1	771	2020-08-17	7	Astrocyte	1	3	Mouse10_Astrocyte_3	E11--M1	E11	M1	Y	Y	R46	Mouse10	None	Y	N
L8R46P1_M2	L8R46P1	771	2020-08-17	7	Astrocyte	1	3	Mouse10_Astrocyte_3	F11--M2	F11	M2	Y	Y	R46	Mouse10	None	Y	N
L8R46P1_M3	L8R46P1	771	2020-08-17	7	Neuron	1	1	Mouse10_Neuron_1	A12--M3	A12	M3	Y	Y	R46	Mouse10	None	Y	N
L8R46P1_M4	L8R46P1	771	2020-08-17	7	Neuron	1	1	Mouse10_Neuron_1	B12--M4	B12	M4	Y	Y	R46	Mouse10	None	Y	N
L8R46P1_M6	L8R46P1	771	2020-08-17	7	Neuron	1	1	Mouse11_Neuron_1	C12--M6	C12	M6	Y	Y	R46	Mouse11	None	Y	N
L8R46P1_M7	L8R46P1	771	2020-08-17	7	Neuron	1	1	Mouse11_Neuron_1	D12--M7	D12	M7	Y	Y	R46	Mouse11	None	Y	N
L1R61P1_M5	L1R61P1	777	2022-02-22	7	Neuron	1	1	Mouse16&17_Neuron_1	A1--M5	A1	M5	Y	Y	R61	Mouse16&17	None	Y	N
L1R61P1_M8	L1R61P1	777	2022-02-22	7	Neuron	1	1	Mouse16&17_Neuron_1	A2--M8	A2	M8	Y	Y	R61	Mouse16&17	None	Y	N
L1R61P1_M9	L1R61P1	777	2022-02-22	7	Neuron	1	1	Mouse16&17_Neuron_1	A3--M9	A3	M9	Y	Y	R61	Mouse16&17	None	Y	N
L1R61P1_M10	L1R61P1	777	2022-02-22	7	Neuron	1	1	Mouse16&17_Neuron_1	A4--M10	A4	M10	Y	Y	R61	Mouse16&17	None	Y	N
L1R61P1_M1	L1R61P1	777	2022-02-22	7	Neuron	1	1	Mouse16&17_Neuron_1	A5--M1	A5	M1	Y	Y	R61	Mouse16&17	None	Y	N
L1R61P1_M2	L1R61P1	777	2022-02-22	7	Neuron	1	1	Mouse16&17_Neuron_1	A6--M2	A6	M2	Y	Y	R61	Mouse16&17	None	Y	N
L1R61P1_M3	L1R61P1	777	2022-02-22	7	Neuron	1	1	Mouse16&17_Neuron_1	A7--M3	A7	M3	Y	Y	R61	Mouse16&17	None	Y	N
L1R61P1_M4	L1R61P1	777	2022-02-22	7	Neuron	1	1	Mouse16&17_Neuron_1	A8--M4	A8	M4	Y	Y	R61	Mouse16&17	None	Y	N
L1R61P1_M6	L1R61P1	777	2022-02-22	7	Neuron	1	1	Mouse16&17_Neuron_1	A9--M6	A9	M6	Y	Y	R61	Mouse16&17	None	Y	N
L1R61P1_M7	L1R61P1	777	2022-02-22	7	Neuron	1	1	Mouse16&17_Neuron_1	A10--M7	A10	M7	Y	Y	R61	Mouse16&17	None	Y	N
L2R61P1_M5	L2R61P1	777	2022-02-22	7	Neuron	1	1	Mouse16&17_Neuron_1	B1--M5	B1	M5	Y	Y	R61	Mouse16&17	None	Y	N
L2R61P1_M8	L2R61P1	777	2022-02-22	7	Neuron	1	1	Mouse16&17_Neuron_1	B2--M8	B2	M8	Y	Y	R61	Mouse16&17	None	Y	N
L2R61P1_M9	L2R61P1	777	2022-02-22	7	Neuron	1	1	Mouse16&17_Neuron_1	B3--M9	B3	M9	Y	Y	R61	Mouse16&17	None	Y	N
L2R61P1_M10	L2R61P1	777	2022-02-22	7	Astrocyte	1	1	Mouse16&17_Astrocyte_1	B4--M10	B4	M10	Y	Y	R61	Mouse16&17	None	Y	N
L2R61P1_M1	L2R61P1	777	2022-02-22	7	Astrocyte	1	1	Mouse16&17_Astrocyte_1	B5--M1	B5	M1	Y	Y	R61	Mouse16&17	None	Y	N
L2R61P1_M2	L2R61P1	777	2022-02-22	7	Astrocyte	1	1	Mouse16&17_Astrocyte_1	B6--M2	B6	M2	Y	Y	R61	Mouse16&17	None	Y	N
L2R61P1_M3	L2R61P1	777	2022-02-22	7	Astrocyte	1	1	Mouse16&17_Astrocyte_1	B7--M3	B7	M3	Y	Y	R61	Mouse16&17	None	Y	N
L2R61P1_M4	L2R61P1	777	2022-02-22	7	Astrocyte	1	1	Mouse16&17_Astrocyte_1	B8--M4	B8	M4	Y	Y	R61	Mouse16&17	None	Y	N
L2R61P1_M6	L2R61P1	777	2022-02-22	7	Astrocyte	1	1	Mouse16&17_Astrocyte_1	B9--M6	B9	M6	Y	Y	R61	Mouse16&17	None	Y	N
L2R61P1_M7	L2R61P1	777	2022-02-22	7	Astrocyte	1	1	Mouse16&17_Astrocyte_1	B10--M7	B10	M7	Y	Y	R61	Mouse16&17	None	Y	N
L3R61P1_M5	L3R61P1	777	2022-02-22	7	Astrocyte	1	1	Mouse16&17_Astrocyte_1	C1--M5	C1	M5	Y	Y	R61	Mouse16&17	None	Y	N
L3R61P1_M8	L3R61P1	777	2022-02-22	7	Astrocyte	1	1	Mouse16&17_Astrocyte_1	C2--M8	C2	M8	Y	Y	R61	Mouse16&17	None	Y	N
L3R61P1_M9	L3R61P1	777	2022-02-22	7	Astrocyte	1	1	Mouse16&17_Astrocyte_1	C3--M9	C3	M9	Y	Y	R61	Mouse16&17	None	Y	N
L3R61P1_M10	L3R61P1	777	2022-02-22	7	Astrocyte	1	1	Mouse16&17_Astrocyte_1	C4--M10	C4	M10	Y	Y	R61	Mouse16&17	None	Y	N
L3R61P1_M1	L3R61P1	777	2022-02-22	7	Astrocyte	1	1	Mouse16&17_Astrocyte_1	C5--M1	C5	M1	Y	Y	R61	Mouse16&17	None	Y	N
L3R61P1_M2	L3R61P1	777	2022-02-22	7	Astrocyte	1	1	Mouse16&17_Astrocyte_1	C6--M2	C6	M2	Y	Y	R61	Mouse16&17	None	Y	N
L3R61P1_M3	L3R61P1	777	2022-02-22	7	Neuron	1	2	Mouse16&17_Neuron_2	C7--M3	C7	M3	Y	Y	R61	Mouse16&17	None	Y	N
L3R61P1_M4	L3R61P1	777	2022-02-22	7	Neuron	1	2	Mouse16&17_Neuron_2	C8--M4	C8	M4	Y	Y	R61	Mouse16&17	None	Y	N
L3R61P1_M6	L3R61P1	777	2022-02-22	7	Neuron	1	2	Mouse16&17_Neuron_2	C9--M6	C9	M6	Y	Y	R61	Mouse16&17	None	Y	N
L3R61P1_M7	L3R61P1	777	2022-02-22	7	Neuron	1	2	Mouse16&17_Neuron_2	C10--M7	C10	M7	Y	Y	R61	Mouse16&17	None	Y	N
L4R61P1_M5	L4R61P1	777	2022-02-22	7	Astrocyte	1	2	Mouse16&17_Astrocyte_2	D1--M5	D1	M5	Y	Y	R61	Mouse16&17	None	Y	N
L4R61P1_M8	L4R61P1	777	2022-02-22	7	Astrocyte	1	2	Mouse16&17_Astrocyte_2	D2--M8	D2	M8	Y	Y	R61	Mouse16&17	None	Y	N
L4R61P1_M9	L4R61P1	777	2022-02-22	7	Astrocyte	1	2	Mouse16&17_Astrocyte_2	D3--M9	D3	M9	Y	Y	R61	Mouse16&17	None	Y	N
L4R61P1_M10	L4R61P1	777	2022-02-22	7	Neuron	1	2	Mouse16&17_Neuron_2	D4--M10	D4	M10	Y	Y	R61	Mouse16&17	None	Y	N
L4R61P1_M1	L4R61P1	777	2022-02-22	7	Neuron	1	2	Mouse16&17_Neuron_2	D5--M1	D5	M1	Y	Y	R61	Mouse16&17	None	Y	N
L4R61P1_M2	L4R61P1	777	2022-02-22	7	Neuron	1	2	Mouse16&17_Neuron_2	D6--M2	D6	M2	Y	Y	R61	Mouse16&17	None	Y	N
L4R61P1_M3	L4R61P1	777	2022-02-22	7	Neuron	1	2	Mouse16&17_Neuron_2	D7--M3	D7	M3	Y	Y	R61	Mouse16&17	None	Y	N
L4R61P1_M4	L4R61P1	777	2022-02-22	7	Neuron	1	2	Mouse16&17_Neuron_2	D8--M4	D8	M4	Y	Y	R61	Mouse16&17	None	Y	N
L4R61P1_M6	L4R61P1	777	2022-02-22	7	Neuron	1	2	Mouse16&17_Neuron_2	D9--M6	D9	M6	Y	Y	R61	Mouse16&17	None	Y	N
L4R61P1_M7	L4R61P1	777	2022-02-22	7	Neuron	1	2	Mouse16&17_Neuron_2	D10--M7	D10	M7	Y	Y	R61	Mouse16&17	None	Y	N
L5R61P1_M8	L5R61P1	777	2022-02-22	7	Astrocyte	1	2	Mouse16&17_Astrocyte_2	E2--M8	E2	M8	Y	Y	R61	Mouse16&17	None	Y	N
L5R61P1_M9	L5R61P1	777	2022-02-22	7	Astrocyte	1	2	Mouse16&17_Astrocyte_2	E3--M9	E3	M9	Y	Y	R61	Mouse16&17	None	Y	N
L5R61P1_M10	L5R61P1	777	2022-02-22	7	Astrocyte	1	2	Mouse16&17_Astrocyte_2	E4--M10	E4	M10	Y	Y	R61	Mouse16&17	None	Y	N
L5R61P1_M1	L5R61P1	777	2022-02-22	7	Astrocyte	1	2	Mouse16&17_Astrocyte_2	E5--M1	E5	M1	Y	Y	R61	Mouse16&17	None	Y	N
L5R61P1_M2	L5R61P1	777	2022-02-22	7	Astrocyte	1	2	Mouse16&17_Astrocyte_2	E6--M2	E6	M2	Y	Y	R61	Mouse16&17	None	Y	N
L5R61P1_M3	L5R61P1	777	2022-02-22	7	Astrocyte	1	2	Mouse16&17_Astrocyte_2	E7--M3	E7	M3	Y	Y	R61	Mouse16&17	None	Y	N
L5R61P1_M4	L5R61P1	777	2022-02-22	7	Astrocyte	1	2	Mouse16&17_Astrocyte_2	E8--M4	E8	M4	Y	Y	R61	Mouse16&17	None	Y	N
L5R61P1_M6	L5R61P1	777	2022-02-22	7	Astrocyte	1	2	Mouse16&17_Astrocyte_2	E9--M6	E9	M6	Y	Y	R61	Mouse16&17	None	Y	N
L5R61P1_M7	L5R61P1	777	2022-02-22	7	Astrocyte	1	2	Mouse16&17_Astrocyte_2	E10--M7	E10	M7	Y	Y	R61	Mouse16&17	None	Y	N
L6R61P1_M5	L6R61P1	777	2022-02-22	7	Neuron	1	3	Mouse16&17_Neuron_3	F1--M5	F1	M5	Y	Y	R61	Mouse16&17	None	Y	N
L6R61P1_M8	L6R61P1	777	2022-02-22	7	Neuron	1	3	Mouse16&17_Neuron_3	F2--M8	F2	M8	Y	Y	R61	Mouse16&17	None	Y	N
L6R61P1_M9	L6R61P1	777	2022-02-22	7	Neuron	1	3	Mouse16&17_Neuron_3	F3--M9	F3	M9	Y	Y	R61	Mouse16&17	None	Y	N
L6R61P1_M10	L6R61P1	777	2022-02-22	7	Neuron	1	3	Mouse16&17_Neuron_3	F4--M10	F4	M10	Y	Y	R61	Mouse16&17	None	Y	N
L6R61P1_M1	L6R61P1	777	2022-02-22	7	Neuron	1	3	Mouse16&17_Neuron_3	F5--M1	F5	M1	Y	Y	R61	Mouse16&17	None	Y	N
L6R61P1_M2	L6R61P1	777	2022-02-22	7	Neuron	1	3	Mouse16&17_Neuron_3	F6--M2	F6	M2	Y	Y	R61	Mouse16&17	None	Y	N
L6R61P1_M3	L6R61P1	777	2022-02-22	7	Neuron	1	3	Mouse16&17_Neuron_3	F7--M3	F7	M3	Y	Y	R61	Mouse16&17	None	Y	N
L6R61P1_M4	L6R61P1	777	2022-02-22	7	Neuron	1	3	Mouse16&17_Neuron_3	F8--M4	F8	M4	Y	Y	R61	Mouse16&17	None	Y	N
L6R61P1_M6	L6R61P1	777	2022-02-22	7	Neuron	1	3	Mouse16&17_Neuron_3	F9--M6	F9	M6	Y	Y	R61	Mouse16&17	None	Y	N
L6R61P1_M7	L6R61P1	777	2022-02-22	7	Neuron	1	3	Mouse16&17_Neuron_3	F10--M7	F10	M7	Y	Y	R61	Mouse16&17	None	Y	N
L7R61P1_M5	L7R61P1	777	2022-02-22	7	Neuron	1	3	Mouse16&17_Neuron_3	G1--M5	G1	M5	Y	Y	R61	Mouse16&17	None	Y	N
L7R61P1_M8	L7R61P1	777	2022-02-22	7	Neuron	1	3	Mouse16&17_Neuron_3	G2--M8	G2	M8	Y	Y	R61	Mouse16&17	None	Y	N
L7R61P1_M9	L7R61P1	777	2022-02-22	7	Neuron	1	3	Mouse16&17_Neuron_3	G3--M9	G3	M9	Y	Y	R61	Mouse16&17	None	Y	N
L7R61P1_M10	L7R61P1	777	2022-02-22	7	Astrocyte	1	3	Mouse16&17_Astrocyte_3	G4--M10	G4	M10	Y	Y	R61	Mouse16&17	None	Y	N
L7R61P1_M1	L7R61P1	777	2022-02-22	7	Astrocyte	1	3	Mouse16&17_Astrocyte_3	G5--M1	G5	M1	Y	Y	R61	Mouse16&17	None	Y	N
L7R61P1_M2	L7R61P1	777	2022-02-22	7	Astrocyte	1	3	Mouse16&17_Astrocyte_3	G6--M2	G6	M2	Y	Y	R61	Mouse16&17	None	Y	N
L7R61P1_M3	L7R61P1	777	2022-02-22	7	Astrocyte	1	3	Mouse16&17_Astrocyte_3	G7--M3	G7	M3	Y	Y	R61	Mouse16&17	None	Y	N
L7R61P1_M4	L7R61P1	777	2022-02-22	7	Astrocyte	1	3	Mouse16&17_Astrocyte_3	G8--M4	G8	M4	Y	Y	R61	Mouse16&17	None	Y	N
L7R61P1_M6	L7R61P1	777	2022-02-22	7	Astrocyte	1	3	Mouse16&17_Astrocyte_3	G9--M6	G9	M6	Y	Y	R61	Mouse16&17	None	Y	N
L7R61P1_M7	L7R61P1	777	2022-02-22	7	Astrocyte	1	3	Mouse16&17_Astrocyte_3	G10--M7	G10	M7	Y	Y	R61	Mouse16&17	None	Y	N
L8R61P1_M5	L8R61P1	777	2022-02-22	7	Astrocyte	1	3	Mouse16&17_Astrocyte_3	H1--M5	H1	M5	Y	Y	R61	Mouse16&17	None	Y	N
L8R61P1_M8	L8R61P1	777	2022-02-22	7	Astrocyte	1	3	Mouse16&17_Astrocyte_3	H2--M8	H2	M8	Y	Y	R61	Mouse16&17	None	Y	N
L8R61P1_M9	L8R61P1	777	2022-02-22	7	Astrocyte	1	3	Mouse16&17_Astrocyte_3	H3--M9	H3	M9	Y	Y	R61	Mouse16&17	None	Y	N
L8R61P1_M10	L8R61P1	777	2022-02-22	7	Astrocyte	1	3	Mouse16&17_Astrocyte_3	H4--M10	H4	M10	Y	Y	R61	Mouse16&17	None	Y	N
L8R61P1_M1	L8R61P1	777	2022-02-22	7	Astrocyte	1	3	Mouse16&17_Astrocyte_3	H5--M1	H5	M1	Y	Y	R61	Mouse16&17	None	Y	N
L8R61P1_M2	L8R61P1	777	2022-02-22	7	Astrocyte	1	3	Mouse16&17_Astrocyte_3	H6--M2	H6	M2	Y	Y	R61	Mouse16&17	None	Y	N
L8R61P1_M3	L8R61P1	777	2022-02-22	7		1			H7--M3	H7	M3	Y	Y	R61	Mouse16&17	None	Y	Y
L8R61P1_M4	L8R61P1	777	2022-02-22	7		1			H8--M4	H8	M4	Y	Y	R61	Mouse16&17	None	Y	Y
L8R61P1_M6	L8R61P1	777	2022-02-22	7		1			H9--M6	H9	M6	Y	Y	R61	Mouse16&17	None	Y	Y
L8R61P1_M7	L8R61P1	777	2022-02-22	7		1			H10--M7	H10	M7	Y	Y	R61	Mouse16&17	None	Y	Y
L9R61P1_M10	L9R61P1	777	2022-02-22	7	Neuron	1	2	Mouse16&17_Neuron_2	D11--M10	D11	M10	Y	Y	R61	Mouse16&17	None	Y	N
L9R61P1_M1	L9R61P1	777	2022-02-22	7	Astrocyte	1	2	Mouse16&17_Astrocyte_2	E11--M1	E11	M1	Y	Y	R61	Mouse16&17	None	Y	N
L9R61P1_M2	L9R61P1	777	2022-02-22	7	Neuron	1	3	Mouse16&17_Neuron_3	F11--M2	F11	M2	Y	Y	R61	Mouse16&17	None	Y	N
L9R61P1_M3	L9R61P1	777	2022-02-22	7	Astrocyte	1	3	Mouse16&17_Astrocyte_3	G11--M3	G11	M3	Y	Y	R61	Mouse16&17	None	Y	N
L9R61P1_M4	L9R61P1	777	2022-02-22	7		1			H11--M4	H11	M4	N	Y	R61	Mouse16&17	None	Y	Y
L9R61P1_M6	L9R61P1	777	2022-02-22	7	Neuron	1	1	Mouse16&17_Neuron_1	A12--M6	A12	M6	Y	Y	R61	Mouse16&17	None	Y	N
L9R61P1_M7	L9R61P1	777	2022-02-22	7	Astrocyte	1	1	Mouse16&17_Astrocyte_1	B12--M7	B12	M7	Y	Y	R61	Mouse16&17	None	Y	N
L10R61P12_M5	L10R61P12	777	2022-02-22	7	Neuron	1	2	Mouse16&17_Neuron_2	C12--M5	C12	M5	Y	Y	R61	Mouse16&17	None	Y	N
L10R61P12_M8	L10R61P12	777	2022-02-22	7	Neuron	1	2	Mouse16&17_Neuron_2	D12--M8	D12	M8	Y	Y	R61	Mouse16&17	None	Y	N
L10R61P12_M9	L10R61P12	777	2022-02-22	7	Neuron	1	3	Mouse16&17_Neuron_3	E12--M9	E12	M9	Y	Y	R61	Mouse16&17	None	Y	N
L10R61P12_M10	L10R61P12	777	2022-02-22	7	Neuron	1	3	Mouse16&17_Neuron_3	F12--M10	F12	M10	Y	Y	R61	Mouse16&17	None	Y	N
L10R61P12_M1	L10R61P12	777	2022-02-22	7	Astrocyte	1	3	Mouse16&17_Astrocyte_3	G12--M1	G12	M1	Y	Y	R61	Mouse16&17	None	Y	N
L10R61P12_M2	L10R61P12	777	2022-02-22	7		1			H12--M2	H12	M2	Y	N	R61	Mouse16&17	None	Y	Y
L10R61P12_M3	L10R61P12	777	2022-02-22	7	Neuron	2	4	Mouse16&17_Neuron_4	C12--M3	C12	M3	Y	Y	R61	Mouse16&17	None	Y	N
L10R61P12_M4	L10R61P12	777	2022-02-22	7	Neuron	2	4	Mouse16&17_Neuron_4	D12--M4	D12	M4	Y	Y	R61	Mouse16&17	None	Y	N
L10R61P12_M6	L10R61P12	777	2022-02-22	7	Neuron	2	4	Mouse16&17_Neuron_4	E12--M6	E12	M6	Y	Y	R61	Mouse16&17	None	Y	N
L10R61P12_M7	L10R61P12	777	2022-02-22	7	Neuron	2	4	Mouse16&17_Neuron_4	F12 --M7	F12	M7	Y	Y	R61	Mouse16&17	None	Y	N
L11R61P2_M5	L11R61P2	777	2022-02-22	7	Astrocyte	2	4	Mouse16&17_Astrocyte_4	A1--M5	A1	M5	Y	Y	R61	Mouse16&17	None	Y	N
L11R61P2_M8	L11R61P2	777	2022-02-22	7	Astrocyte	2	4	Mouse16&17_Astrocyte_4	A2--M8	A2	M8	Y	Y	R61	Mouse16&17	None	Y	N
L11R61P2_M9	L11R61P2	777	2022-02-22	7	Astrocyte	2	4	Mouse16&17_Astrocyte_4	A3--M9	A3	M9	Y	Y	R61	Mouse16&17	None	Y	N
L11R61P2_M10	L11R61P2	777	2022-02-22	7	Astrocyte	2	4	Mouse16&17_Astrocyte_4	A4--M10	A4	M10	Y	Y	R61	Mouse16&17	None	Y	N
L11R61P2_M1	L11R61P2	777	2022-02-22	7	Astrocyte	2	4	Mouse16&17_Astrocyte_4	A5--M1	A5	M1	Y	Y	R61	Mouse16&17	None	Y	N
L11R61P2_M2	L11R61P2	777	2022-02-22	7	Astrocyte	2	4	Mouse16&17_Astrocyte_4	A6--M2	A6	M2	Y	Y	R61	Mouse16&17	None	Y	N
L11R61P2_M3	L11R61P2	777	2022-02-22	7	Astrocyte	2	4	Mouse16&17_Astrocyte_4	A7--M3	A7	M3	Y	Y	R61	Mouse16&17	None	Y	N
L11R61P2_M4	L11R61P2	777	2022-02-22	7	Astrocyte	2	4	Mouse16&17_Astrocyte_4	A8--M4	A8	M4	Y	Y	R61	Mouse16&17	None	Y	N
L11R61P2_M6	L11R61P2	777	2022-02-22	7	Astrocyte	2	4	Mouse16&17_Astrocyte_4	A9--M6	A9	M6	Y	Y	R61	Mouse16&17	None	Y	N
L11R61P2_M7	L11R61P2	777	2022-02-22	7	Astrocyte	2	4	Mouse16&17_Astrocyte_4	A10--M7	A10	M7	Y	Y	R61	Mouse16&17	None	Y	N
L12R61P2_M5	L12R61P2	777	2022-02-22	7		2	4		B1--M5	B1	M5	N	Y	R61	Mouse16&17	None	Y	Y
L12R61P2_M8	L12R61P2	777	2022-02-22	7		2	4		B2--M8	B2	M8	N	Y	R61	Mouse16&17	None	Y	Y
L12R61P2_M9	L12R61P2	777	2022-02-22	7	Astrocyte	2	4	Mouse16&17_Astrocyte_4	B3--M9	B3	M9	Y	Y	R61	Mouse16&17	None	Y	N
L12R61P2_M10	L12R61P2	777	2022-02-22	7	Astrocyte	2	5	Mouse16&17_Astrocyte_5	B4--M10	B4	M10	Y	Y	R61	Mouse16&17	None	Y	N
L12R61P2_M1	L12R61P2	777	2022-02-22	7	Astrocyte	2	5	Mouse16&17_Astrocyte_5	B5--M1	B5	M1	Y	Y	R61	Mouse16&17	None	Y	N
L12R61P2_M2	L12R61P2	777	2022-02-22	7	Astrocyte	2	5	Mouse16&17_Astrocyte_5	B6--M2	B6	M2	Y	Y	R61	Mouse16&17	None	Y	N
L12R61P2_M3	L12R61P2	777	2022-02-22	7	Astrocyte	2	5	Mouse16&17_Astrocyte_5	B7--M3	B7	M3	Y	Y	R61	Mouse16&17	None	Y	N
L12R61P2_M4	L12R61P2	777	2022-02-22	7	Astrocyte	2	5	Mouse16&17_Astrocyte_5	B8--M4	B8	M4	Y	Y	R61	Mouse16&17	None	Y	N
L12R61P2_M6	L12R61P2	777	2022-02-22	7	Astrocyte	2	5	Mouse16&17_Astrocyte_5	B9--M6	B9	M6	Y	Y	R61	Mouse16&17	None	Y	N
L12R61P2_M7	L12R61P2	777	2022-02-22	7	Astrocyte	2	5	Mouse16&17_Astrocyte_5	B10--M7	B10	M7	Y	Y	R61	Mouse16&17	None	Y	N
L13R61P2_M8	L13R61P2	777	2022-02-22	7	Neuron	2	4	Mouse16&17_Neuron_4	C2--M8	C2	M8	Y	Y	R61	Mouse16&17	None	Y	N
L13R61P2_M9	L13R61P2	777	2022-02-22	7	Neuron	2	4	Mouse16&17_Neuron_4	C3--M9	C3	M9	Y	Y	R61	Mouse16&17	None	Y	N
L13R61P2_M10	L13R61P2	777	2022-02-22	7	Neuron	2	4	Mouse16&17_Neuron_4	C4--M10	C4	M10	Y	Y	R61	Mouse16&17	None	Y	N
L13R61P2_M1	L13R61P2	777	2022-02-22	7	Neuron	2	4	Mouse16&17_Neuron_4	C5--M1	C5	M1	Y	Y	R61	Mouse16&17	None	Y	N
L13R61P2_M2	L13R61P2	777	2022-02-22	7	Neuron	2	4	Mouse16&17_Neuron_4	C6--M2	C6	M2	Y	Y	R61	Mouse16&17	None	Y	N
L13R61P2_M3	L13R61P2	777	2022-02-22	7	Neuron	2	4	Mouse16&17_Neuron_4	C7--M3	C7	M3	Y	Y	R61	Mouse16&17	None	Y	N
L13R61P2_M4	L13R61P2	777	2022-02-22	7	Neuron	2	4	Mouse16&17_Neuron_4	C8--M4	C8	M4	Y	Y	R61	Mouse16&17	None	Y	N
L13R61P2_M6	L13R61P2	777	2022-02-22	7	Neuron	2	4	Mouse16&17_Neuron_4	C9--M6	C9	M6	Y	Y	R61	Mouse16&17	None	Y	N
L13R61P2_M7	L13R61P2	777	2022-02-22	7	Neuron	2	4	Mouse16&17_Neuron_4	C10--M7	C10	M7	Y	Y	R61	Mouse16&17	None	Y	N
L15R61P2_M8	L15R61P2	777	2022-02-22	7	Neuron	2	5	Mouse16&17_Neuron_5	E2--M8	E2	M8	Y	Y	R61	Mouse16&17	None	Y	N
L15R61P2_M9	L15R61P2	777	2022-02-22	7	Neuron	2	5	Mouse16&17_Neuron_5	E3--M9	E3	M9	Y	Y	R61	Mouse16&17	None	Y	N
L15R61P2_M10	L15R61P2	777	2022-02-22	7	Neuron	2	5	Mouse16&17_Neuron_5	E4--M10	E4	M10	Y	Y	R61	Mouse16&17	None	Y	N
L15R61P2_M1	L15R61P2	777	2022-02-22	7	Neuron	2	5	Mouse16&17_Neuron_5	E5--M1	E5	M1	Y	Y	R61	Mouse16&17	None	Y	N
L15R61P2_M2	L15R61P2	777	2022-02-22	7	Neuron	2	5	Mouse16&17_Neuron_5	E6--M2	E6	M2	Y	Y	R61	Mouse16&17	None	Y	N
L15R61P2_M3	L15R61P2	777	2022-02-22	7	Neuron	2	6	Mouse16&17_Neuron_6	E7--M3	E7	M3	Y	Y	R61	Mouse16&17	None	Y	N
L15R61P2_M4	L15R61P2	777	2022-02-22	7	Neuron	2	6	Mouse16&17_Neuron_6	E8--M4	E8	M4	Y	Y	R61	Mouse16&17	None	Y	N
L15R61P2_M6	L15R61P2	777	2022-02-22	7	Neuron	2	6	Mouse16&17_Neuron_6	E9--M6	E9	M6	Y	Y	R61	Mouse16&17	None	Y	N
L15R61P2_M7	L15R61P2	777	2022-02-22	7	Neuron	2	6	Mouse16&17_Neuron_6	E10--M7	E10	M7	Y	Y	R61	Mouse16&17	None	Y	N
L16R61P2_M8	L16R61P2	777	2022-02-22	7	Neuron	2	6	Mouse16&17_Neuron_6	F2--M8	F2	M8	Y	Y	R61	Mouse16&17	None	Y	N
L16R61P2_M9	L16R61P2	777	2022-02-22	7	Neuron	2	6	Mouse16&17_Neuron_6	F3--M9	F3	M9	Y	Y	R61	Mouse16&17	None	Y	N
L16R61P2_M10	L16R61P2	777	2022-02-22	7	Neuron	2	6	Mouse16&17_Neuron_6	F4--M10	F4	M10	Y	Y	R61	Mouse16&17	None	Y	N
L16R61P2_M1	L16R61P2	777	2022-02-22	7	Neuron	2	6	Mouse16&17_Neuron_6	F5--M1	F5	M1	Y	Y	R61	Mouse16&17	None	Y	N
L16R61P2_M2	L16R61P2	777	2022-02-22	7	Neuron	2	6	Mouse16&17_Neuron_6	F6--M2	F6	M2	Y	Y	R61	Mouse16&17	None	Y	N
L16R61P2_M3	L16R61P2	777	2022-02-22	7	Neuron	2	6	Mouse16&17_Neuron_6	F7--M3	F7	M3	Y	Y	R61	Mouse16&17	None	Y	N
L16R61P2_M4	L16R61P2	777	2022-02-22	7	Neuron	2	6	Mouse16&17_Neuron_6	F8--M4	F8	M4	Y	Y	R61	Mouse16&17	None	Y	N
L16R61P2_M6	L16R61P2	777	2022-02-22	7	Neuron	2	6	Mouse16&17_Neuron_6	F9--M6	F9	M6	Y	Y	R61	Mouse16&17	None	Y	N
L16R61P2_M7	L16R61P2	777	2022-02-22	7	Neuron	2	6	Mouse16&17_Neuron_6	F10--M7	F10	M7	Y	Y	R61	Mouse16&17	None	Y	N
L17R61P2_M8	L17R61P2	777	2022-02-22	7	Neuron	2	4	Mouse16&17_Neuron_4	G2--M8	G2	M8	Y	Y	R61	Mouse16&17	None	Y	N
L17R61P2_M9	L17R61P2	777	2022-02-22	7	Neuron	2	4	Mouse16&17_Neuron_4	G3--M9	G3	M9	Y	Y	R61	Mouse16&17	None	Y	N
L17R61P2_M10	L17R61P2	777	2022-02-22	7	Neuron	2	4	Mouse16&17_Neuron_4	G4--M10	G4	M10	Y	Y	R61	Mouse16&17	None	Y	N
L17R61P2_M1	L17R61P2	777	2022-02-22	7	Neuron	2	4	Mouse16&17_Neuron_4	G5--M1	G5	M1	Y	Y	R61	Mouse16&17	None	Y	N
L17R61P2_M2	L17R61P2	777	2022-02-22	7	Neuron	2	4	Mouse16&17_Neuron_4	G6--M2	G6	M2	Y	Y	R61	Mouse16&17	None	Y	N
L17R61P2_M3	L17R61P2	777	2022-02-22	7	Neuron	2	4	Mouse16&17_Neuron_4	G7--M3	G7	M3	Y	Y	R61	Mouse16&17	None	Y	N
L17R61P2_M4	L17R61P2	777	2022-02-22	7	Neuron	2	4	Mouse16&17_Neuron_4	G8--M4	G8	M4	Y	Y	R61	Mouse16&17	None	Y	N
L17R61P2_M6	L17R61P2	777	2022-02-22	7	Neuron	2	4	Mouse16&17_Neuron_4	G9--M6	G9	M6	Y	Y	R61	Mouse16&17	None	Y	N
L17R61P2_M7	L17R61P2	777	2022-02-22	7	Neuron	2	4	Mouse16&17_Neuron_4	G10--M7	G10	M7	Y	Y	R61	Mouse16&17	None	Y	N
L18R61P2_M5	L18R61P2	777	2022-02-22	7	Neuron	2	4	Mouse16&17_Neuron_4	H1--M5	H1	M5	Y	Y	R61	Mouse16&17	None	Y	N
L18R61P2_M8	L18R61P2	777	2022-02-22	7	Neuron	2	4	Mouse16&17_Neuron_4	H2--M8	H2	M8	Y	Y	R61	Mouse16&17	None	Y	N
L18R61P2_M9	L18R61P2	777	2022-02-22	7	Neuron	2	4	Mouse16&17_Neuron_4	H3--M9	H3	M9	Y	Y	R61	Mouse16&17	None	Y	N
L18R61P2_M10	L18R61P2	777	2022-02-22	7	Neuron	2	4	Mouse16&17_Neuron_4	H4--M10	H4	M10	Y	Y	R61	Mouse16&17	None	Y	N
L18R61P2_M1	L18R61P2	777	2022-02-22	7	Neuron	2	4	Mouse16&17_Neuron_4	H5--M1	H5	M1	Y	Y	R61	Mouse16&17	None	Y	N
L18R61P2_M2	L18R61P2	777	2022-02-22	7	Neuron	2	4	Mouse16&17_Neuron_4	H6--M2	H6	M2	Y	Y	R61	Mouse16&17	None	Y	N
L18R61P2_M3	L18R61P2	777	2022-02-22	7	Neuron	2	4	Mouse16&17_Neuron_4	G12--M3	G12	M3	Y	Y	R61	Mouse16&17	None	Y	N
L18R61P2_M4	L18R61P2	777	2022-02-22	7		2			H12--M4	H12	M4	Y	N	R61	Mouse16&17	None	Y	Y
L18R61P2_M6	L18R61P2	777	2022-02-22	7		2			H9--M6	H9	M6	Y	Y	R61	Mouse16&17	None	Y	Y
L18R61P2_M7	L18R61P2	777	2022-02-22	7		2			H10--M7	H10	M7	Y	Y	R61	Mouse16&17	None	Y	Y
L19R61P2_M5	L19R61P2	777	2022-02-22	7	Astrocyte	2	4	Mouse16&17_Astrocyte_4	A11--M5	A11	M5	Y	Y	R61	Mouse16&17	None	Y	N
L19R61P2_M8	L19R61P2	777	2022-02-22	7	Astrocyte	2	5	Mouse16&17_Astrocyte_5	B11--M8	B11	M8	Y	Y	R61	Mouse16&17	None	Y	N
L19R61P2_M9	L19R61P2	777	2022-02-22	7	Neuron	2	4	Mouse16&17_Neuron_4	C11--M9	C11	M9	Y	Y	R61	Mouse16&17	None	Y	N
L19R61P2_M10	L19R61P2	777	2022-02-22	7	Neuron	2	4	Mouse16&17_Neuron_4	D11--M10	D11	M10	Y	Y	R61	Mouse16&17	None	Y	N
L19R61P2_M1	L19R61P2	777	2022-02-22	7	Neuron	2	6	Mouse16&17_Neuron_6	E11--M1	E11	M1	Y	Y	R61	Mouse16&17	None	Y	N
L19R61P2_M2	L19R61P2	777	2022-02-22	7	Neuron	2	6	Mouse16&17_Neuron_6	F11--M2	F11	M2	Y	Y	R61	Mouse16&17	None	Y	N
L19R61P2_M3	L19R61P2	777	2022-02-22	7	Neuron	2	4	Mouse16&17_Neuron_4	G11--M3	G11	M3	Y	Y	R61	Mouse16&17	None	Y	N
L19R61P2_M4	L19R61P2	777	2022-02-22	7		2			H11--M4	H11	M4	N	Y	R61	Mouse16&17	None	Y	Y
L19R61P2_M6	L19R61P2	777	2022-02-22	7	Astrocyte	2	4	Mouse16&17_Astrocyte_4	A12--M6	A12	M6	Y	Y	R61	Mouse16&17	None	Y	N
L19R61P2_M7	L19R61P2	777	2022-02-22	7	Astrocyte	2	5	Mouse16&17_Astrocyte_5	B12--M7	B12	M7	Y	Y	R61	Mouse16&17	None	Y	N
DepSeq-L1_M1	DepSeq-L1	799	2020-08-28	3	Neuron	1	3	Mouse04_Neuron_3	D11--M1	D11	M1	Y	Y	R23	Mouse04	None	Y	N
DepSeq-L1_M2	DepSeq-L1	799	2020-08-28	3	Neuron	1	6	Mouse04_Neuron_6	E12--M2	E12	M2	Y	Y	R23	Mouse04	None	Y	N
DepSeq-L1_M3	DepSeq-L1	799	2020-08-28	3	Neuron	2	5	Mouse04_Neuron_5	E11--M3	E11	M3	Y	Y	R23	Mouse04	None	Y	N
DepSeq-L2_M2	DepSeq-L2	799	2021-02-12	3	Astrocyte	1	13	Mouse08_Astrocyte_13	A5--M2	A5	M2	Y	Y	R30	Mouse08	None	Y	N
DepSeq-L2_M3	DepSeq-L2	799	2021-02-12	3	Astrocyte	1	14	Mouse08_Astrocyte_14	B5--M3	B5	M3	Y	Y	R30	Mouse08	None	Y	N
DepSeq-L2_M4	DepSeq-L2	799	2021-02-12	3	Astrocyte	1	14	Mouse08_Astrocyte_14	C5--M4	C5	M4	Y	Y	R30	Mouse08	None	Y	N
DepSeq-L2_M6	DepSeq-L2	799	2021-02-12	3	Astrocyte	1	16	Mouse08_Astrocyte_16	F5--M6	F5	M6	Y	Y	R30	Mouse08	None	Y	N
DepSeq-L2_M7	DepSeq-L2	799	2021-02-12	3	Astrocyte	1	17	Mouse08_Astrocyte_17	G5--M7	G5	M7	Y	Y	R30	Mouse08	None	Y	N
DepSeq-L2_M8	DepSeq-L2	799	2021-02-12	3	Astrocyte	1	15	Mouse08_Astrocyte_15	D12--M8	D12	M8	Y	Y	R30	Mouse08	None	Y	N
DepSeq-L3_M1	DepSeq-L3	799	2021-02-12	3	Astrocyte	1	16	Mouse08_Astrocyte_16	E12--M1	E12	M1	Y	Y	R30	Mouse08	None	Y	N
DepSeq-L3_M2	DepSeq-L3	799	2021-02-12	3	Astrocyte	2	19	Mouse08_Astrocyte_19	C5--M2	C5	M2	Y	Y	R30	Mouse08	None	Y	N
DepSeq-L3_M3	DepSeq-L3	799	2021-02-12	3	Astrocyte	2	19	Mouse08_Astrocyte_19	D5--M3	D5	M3	Y	Y	R30	Mouse08	None	Y	N
DepSeq-L3_M4	DepSeq-L3	799	2021-02-12	3	Astrocyte	2	21	Mouse08_Astrocyte_21	E5--M4	E5	M4	Y	Y	R30	Mouse08	None	Y	N
DepSeq-L3_M6	DepSeq-L3	799	2021-02-05	3	Astrocyte	3	8	Mouse07_Astrocyte_8	D5--M6	D5	M6	Y	Y	R29	Mouse07	None	Y	N
DepSeq-L1_M7	DepSeq-L1	799	2020-09-15	3	Neuron	1	1	Mouse06_Neuron_1	A5--M7	A5	M7	Y	Y	R25	Mouse06	None	Y	N
DepSeq-L1_M8	DepSeq-L1	799	2020-09-15	3	Neuron	1	3	Mouse06_Neuron_3	D4--M8	D4	M8	Y	Y	R25	Mouse06	None	Y	N
DepSeq-L2_M1	DepSeq-L2	799	2020-09-15	3	Neuron	1	2	Mouse06_Neuron_2	C11--M1	C11	M1	Y	Y	R25	Mouse06	None	Y	N
DepSeq-L3_M7	DepSeq-L3	799	2021-02-05	3	Astrocyte	3	8	Mouse07_Astrocyte_8	C11--M7	C11	M7	Y	Y	R29	Mouse07	None	Y	N
DepSeq-L1_M4	DepSeq-L1	799	2020-08-14	3	Neuron	1	6	Mouse02_Neuron_6	D5--M4	D5	M4	Y	Y	R20	Mouse02	None	Y	N
DepSeq-L1_M6	DepSeq-L1	799	2020-08-14	3	Neuron	2	9	Mouse02_Neuron_9	B5--M6	B5	M6	Y	Y	R20	Mouse02	None	Y	N
DepSeq-L3_M8	DepSeq-L3	799	2021-02-05	3	Astrocyte	2	4	Mouse07_Astrocyte_4	A5--M8	A5	M8	Y	Y	R29	Mouse07	None	Y	N
DepSeq-L4_M1	DepSeq-L4	799	2021-08-03	7	Neuron	2	3	Mouse09_Neuron_3	B5--M1	B5	M1	Y	Y	R45	Mouse09	None	Y	N
DepSeq-L4_M2	DepSeq-L4	799	2021-08-03	7	Neuron	2	3	Mouse09_Neuron_3	C5--M2	C5	M2	Y	Y	R45	Mouse09	None	Y	N
DepSeq-L4_M4	DepSeq-L4	799	2021-10-05	7	Astrocyte	1	2	Mouse12_Astrocyte_2	H3--M4	H3	M4	Y	Y	R53	Mouse12	None	Y	N
DepSeq-L4_M6	DepSeq-L4	799	2021-10-05	7	Astrocyte	2	2	Mouse12_Astrocyte_2	A11--M6	A11	M6	Y	Y	R53	Mouse12	None	Y	N
DepSeq-L4_M3	DepSeq-L4	799	2020-08-17	7	Neuron	1	1	Mouse10_Neuron_1	A11--M3	A11	M3	Y	Y	R46	Mouse10	None	Y	N
DepSeq-L4_M7	DepSeq-L4	799	2022-02-22	7	Astrocyte	1	2	Mouse16&17_Astrocyte_2	E1--M7	E1	M7	Y	Y	R61	Mouse16&17	None	Y	N
DepSeq-L4_M8	DepSeq-L4	799	2022-02-22	7	Neuron	1	1	Mouse16&17_Neuron_1	A11--M8	A11	M8	Y	Y	R61	Mouse16&17	None	Y	N
DepSeq-L5_M1	DepSeq-L5	799	2022-02-22	7	Astrocyte	1	1	Mouse16&17_Astrocyte_1	B11--M1	B11	M1	Y	Y	R61	Mouse16&17	None	Y	N
DepSeq-L5_M2	DepSeq-L5	799	2022-02-22	7	Neuron	1	2	Mouse16&17_Neuron_2	C11--M2	C11	M2	Y	Y	R61	Mouse16&17	None	Y	N
DepSeq-L5_M3	DepSeq-L5	799	2022-02-22	7	Neuron	2	4	Mouse16&17_Neuron_4	C1--M3	C1	M3	Y	Y	R61	Mouse16&17	None	Y	N
DepSeq-L5_M4	DepSeq-L5	799	2022-02-22	7	Neuron	2	5	Mouse16&17_Neuron_5	E1--M4	E1	M4	Y	Y	R61	Mouse16&17	None	Y	N
DepSeq-L5_M6	DepSeq-L5	799	2022-02-22	7	Neuron	2	6	Mouse16&17_Neuron_6	F1--M6	F1	M6	Y	Y	R61	Mouse16&17	None	Y	N
DepSeq-L5_M7	DepSeq-L5	799	2022-02-22	7	Neuron	2	4	Mouse16&17_Neuron_4	G1--M7	G1	M7	Y	Y	R61	Mouse16&17	None	Y	N
