# Supplementary material for: Single-mitochondrion sequencing uncovers distinct mutational patterns and heteroplasmy landscape in mouse astrocytes and neurons
Source: BMC Biol. 2024 Jul 29;22:162. doi: 10.1186/s12915-024-01953-7 (PMC11287894; doi:10.1186/s12915-024-01953-7)
Supplement: Supplementary file 31 — Additional file 31: Dataset S8. SNV AF table and samples support for each of the 1032 SNVs. [file 12915_2024_1953_MOESM31_ESM.xlsx]

## Sheet: README
Sheet A, AF (QC&AF filtered): after QC and low-AF filtering, at each position, the AF (%) of the reference and the four variants (including deletion) in each non-control mitochondrion. The reference AF is recorded in column “=”, and the column of the actual reference base is always zero in order to make columns F-K sum up to 100%.
Sheet B, SNV support: for each SNV site or each variant allele, the number of mitochondria, cells and mice supporting it.
Sheet C, VAF of the inherited SNVs: the variant AF (%) in non-control mitochondria for each inherited SNV (low AF included).

## Sheet: A. AF table (QC&AF filtered)
SampleID	Target	pos	ref	depth	=	A	C	G	T	del
L1R24P1C_M1	Region1	9461	T	14335	0.0488315	0.0488315	99.9023	0	0	0
L1R24P1C_M1	Region3	9027	G	12284	0.00814067	99.9919	0	0	0	0
L1R24P1C_M2	Region1	9461	T	75025	0.0293236	0.0506498	99.9147	0.00533156	0	0
L1R24P1C_M2	Region3	9027	G	255233	0.0144966	99.9718	0.00274259	0	0.0109704	0
L1R24P1C_M2	Region8	16125	A	57	87.7193	0	5.26316	7.01754	0	0
L1R24P1C_M3	Region1	9461	T	86245	0.04522	0.0486985	99.9061	0	0	0
L1R24P1C_M3	Region3	9027	G	290177	0.0182647	99.9697	0.00137847	0	0.0106831	0
L1R24P1C_M3	Region8	16073	C	150	92	0	0	0	8	0
L1R24P1C_M4	Region1	9461	T	51390	0.0525394	0.0836739	99.8618	0.0019459	0	0
L1R24P1C_M4	Region3	9027	G	127969	0.00937727	99.9797	0.00156288	0	0.00937727	0
L1R24P1C_M4	Region8	16092	A	88	92.0455	0	6.81818	1.13636	0	0
L1R24P1C_M4	Region8	16099	A	108	61.1111	0	34.2593	0.925926	0	3.7037
L1R24P1C_M4	Region8	16105	T	157	72.6115	0.636943	0	26.1146	0	0.636943
L1R24P1C_M4	Region8	16108	T	128	82.0312	2.34375	0	15.625	0	0
L1R24P1C_M4	Region8	16110	T	141	63.1206	0	0.70922	36.1702	0	0
L1R24P1C_M4	Region8	16111	T	210	91.4286	0.47619	0	8.09524	0	0
L1R24P1C_M4	Region8	16118	A	219	87.2146	0	11.8721	0	0	0.913242
L1R24P1C_M4	Region8	16120	A	153	94.7712	0	5.22876	0	0	0
L1R24P1C_M4	Region8	16125	A	382	89.267	0	2.87958	7.59162	0	0.26178
L1R24P1C_M4	Region8	16133	T	141	84.3972	9.21986	0	6.38298	0	0
L1R24P1C_M5	Region1	9398	T	188	90.4255	0	9.57447	0	0	0
L1R24P1C_M5	Region1	9457	T	172	94.7674	0	5.23256	0	0	0
L1R24P1C_M5	Region1	9461	T	166	0	0	100	0	0	0
L1R24P1C_M5	Region3	9027	G	111	0	100	0	0	0	0
L1R24P1C_M6	Region1	9373	T	300	88	0.333333	0	11.6667	0	0
L1R24P1C_M6	Region1	9461	T	188	1.06383	0	98.9362	0	0	0
L1R24P1C_M6	Region3	9027	G	190	29.4737	70.5263	0	0	0	0
L1R24P1C_M6	Region6	13764	T	309	93.8511	0	6.14887	0	0	0
L1R24P1C_M6	Region6	13765	T	337	94.362	0	0	5.63798	0	0
L1R24P1C_M6	Region6	13766	A	288	91.3194	0	0	7.98611	0	0.694444
L1R24P1C_M6	Region6	13830	T	195	88.2051	0.512821	9.74359	1.53846	0	0
L1R24P1C_M7	Region1	9461	T	19678	1.96158	0.0355727	98.0028	0	0	0
L1R24P1C_M7	Region3	9027	G	5951	0.0168039	99.9832	0	0	0	0
L1R24P1C_M7	Region4	6460	A	3859	94.7396	0	0	5.26043	0	0
L1R24P1C_M7	Region5	3782	A	577	93.9341	0	6.06586	0	0	0
L1R24P1C_M7	Region12	1226	A	208	89.4231	0	0	10.5769	0	0
L1R24P1C_M8	Region1	9419	C	94	94.6809	0	0	0	5.31915	0
L1R24P1C_M8	Region1	9445	C	89	93.2584	0	0	0	0	6.74157
L1R24P1C_M8	Region1	9461	T	83	4.81928	0	95.1807	0	0	0
L1R24P1C_M8	Region3	9027	G	129	0.775194	99.2248	0	0	0	0
L1R24P1C_M8	Region6	13747	A	86	93.0233	0	0	6.97674	0	0
L1R24P1C_M9	Region3	9027	G	6115	0.163532	99.7874	0.0163532	0	0.0327065	0
L1R24P1C_M10	Region2	12816	A	87	90.8046	0	0	9.1954	0	0
L1R24P1C_M10	Region2	12831	A	92	79.3478	0	0	0	20.6522	0
L1R24P1C_M10	Region3	9027	G	10040	0.219124	99.741	0	0	0.0398406	0
L1R24P1C_M10	Region6	13763	A	1871	92.7846	0	0	7.21539	0	0
L2R24P1C_M1	Region1	9461	T	13724	0.0364325	0.0364325	99.9271	0	0	0
L2R24P1C_M1	Region3	9027	G	7486	0.160299	99.7996	0.0133583	0	0.0267165	0
L2R24P1C_M1	Region6	13759	A	11856	94.2561	0	0.00843455	5.73549	0	0
L2R24P1C_M1	Region9	7646	G	132	93.9394	6.06061	0	0	0	0
L2R24P1C_M1	Region9	7656	C	109	92.6606	0.917431	0	0	6.42202	0
L2R24P1C_M2	Region1	9461	T	135297	0.0162605	0.0406513	99.9423	0.000739115	0	0
L2R24P1C_M2	Region3	9027	G	469750	0.00851517	99.9757	0.00276743	0	0.0129856	0
L2R24P1C_M2	Region8	16094	C	56	92.8571	0	0	7.14286	0	0
L2R24P1C_M2	Region8	16111	T	72	88.8889	0	0	11.1111	0	0
L2R24P1C_M2	Region8	16118	A	57	89.4737	0	8.77193	1.75439	0	0
L2R24P1C_M2	Region10	2673	G	1367	94.8061	5.1207	0	0	0.0731529	0
L2R24P1C_M3	Region1	9461	T	41401	0.048308	0.0434772	99.9058	0.0024154	0	0
L2R24P1C_M3	Region3	9027	G	138053	0.0202821	99.9631	0.00434616	0	0.0123141	0
L2R24P1C_M3	Region7	3076	C	519	94.605	0.192678	0	0	5.20231	0
L2R24P1C_M4	Region1	9461	T	48995	0.0163282	0.0632718	99.9163	0.00408205	0	0
L2R24P1C_M4	Region3	9027	G	233118	0.00772141	99.9816	0.00300277	0	0.00772141	0
L2R24P1C_M4	Region6	13755	G	78737	92.2146	7.72318	0.0050802	0	0.0546122	0.0025401
L2R24P1C_M4	Region6	13764	T	78145	92.9554	0.0511869	6.97805	0.00511869	0	0.0102374
L2R24P1C_M4	Region7	3013	C	599	88.9816	0	0	0	11.0184	0
L2R24P1C_M4	Region8	16113	A	58	94.8276	0	5.17241	0	0	0
L2R24P1C_M4	Region8	16118	A	52	94.2308	0	5.76923	0	0	0
L2R24P1C_M4	Region10	2667	G	227	88.9868	0	0	0	11.0132	0
L2R24P1C_M5	Region1	9461	T	147	0	0	100	0	0	0
L2R24P1C_M5	Region3	9027	G	81	2.46914	97.5309	0	0	0	0
L2R24P1C_M5	Region6	13825	C	88	93.1818	0	0	0	6.81818	0
L2R24P1C_M6	Region1	9413	A	328	92.6829	0	0	7.31707	0	0
L2R24P1C_M6	Region1	9461	T	257	0	0	100	0	0	0
L2R24P1C_M6	Region3	8972	A	8770	93.6032	0	0.0342075	6.31699	0.04561	0
L2R24P1C_M6	Region3	9027	G	124	14.5161	84.6774	0	0	0.806452	0
L2R24P1C_M7	Region1	9461	T	25229	0.245749	0.0554917	99.6988	0	0	0
L2R24P1C_M7	Region3	9027	G	8862	0.0225683	99.9661	0.0112841	0	0	0
L2R24P1C_M7	Region7	3068	A	255	90.9804	0	0	0.392157	8.62745	0
L2R24P1C_M8	Region1	9461	T	166	1.80723	0	98.1928	0	0	0
L2R24P1C_M8	Region1	9468	T	173	94.2197	0.578035	5.20231	0	0	0
L2R24P1C_M8	Region3	9027	G	176	2.84091	97.1591	0	0	0	0
L2R24P1C_M8	Region6	13786	C	66	93.9394	6.06061	0	0	0	0
L2R24P1C_M9	Region3	9027	G	167	2.39521	97.6048	0	0	0	0
L2R24P1C_M9	Region6	13726	A	50	94	0	0	6	0	0
L2R24P1C_M10	Region1	9388	C	51	94.1176	0	0	0	5.88235	0
L2R24P1C_M10	Region2	12831	A	128	85.1562	0	0	0	14.8438	0
L2R24P1C_M10	Region3	9027	G	10256	0.0682527	99.9025	0	0	0.0292512	0
L2R24P1C_M10	Region7	3097	T	129	94.5736	0	5.42636	0	0	0
L3R24P1C_M1	Region1	9461	T	11693	0.992047	0.0513128	98.9566	0	0	0
L3R24P1C_M1	Region3	9027	G	3675	0.163265	99.8367	0	0	0	0
L3R24P1C_M1	Region9	7577	C	75	94.6667	0	0	0	5.33333	0
L3R24P1C_M1	Region10	2719	T	75	94.6667	0	5.33333	0	0	0
L3R24P1C_M2	Region1	9461	T	42713	0.0702362	0.0608714	99.8689	0	0	0
L3R24P1C_M2	Region3	9027	G	127167	0.0479684	99.9324	0.0102228	0	0.00943641	0
L3R24P1C_M2	Region8	16125	A	85	87.0588	0	4.70588	7.05882	0	1.17647
L3R24P1C_M2	Region10	2708	A	93	90.3226	0	0	9.67742	0	0
L3R24P1C_M3	Region1	9461	T	29066	0.0344045	0.0653685	99.8933	0.00688089	0	0
L3R24P1C_M3	Region3	9027	G	68683	0.0334872	99.9418	0.00582386	0	0.0189275	0
L3R24P1C_M4	Region1	9414	A	55847	94.7786	0	0.00716243	5.18202	0.0322309	0
L3R24P1C_M4	Region1	9461	T	44060	0.0317749	0.0794371	99.8865	0.00226963	0	0
L3R24P1C_M4	Region1	9469	A	36856	94.4053	0	0.10853	5.48079	0.00542652	0
L3R24P1C_M4	Region3	9027	G	282982	0.0812773	99.8919	0.00812773	0	0.0187291	0
L3R24P1C_M4	Region7	3097	T	582	91.4089	0	8.41924	0.171821	0	0
L3R24P1C_M4	Region8	16092	A	132	93.9394	0	5.30303	0	0.757576	0
L3R24P1C_M4	Region8	16099	A	60	70	0	26.6667	1.66667	0	1.66667
L3R24P1C_M4	Region8	16105	T	85	76.4706	0	0	23.5294	0	0
L3R24P1C_M4	Region8	16108	T	90	81.1111	2.22222	0	16.6667	0	0
L3R24P1C_M4	Region8	16110	T	77	63.6364	1.2987	1.2987	33.7662	0	0
L3R24P1C_M4	Region8	16111	T	177	91.5254	0	0.564972	7.9096	0	0
L3R24P1C_M4	Region8	16118	A	111	93.6937	0	5.40541	0.900901	0	0
L3R24P1C_M4	Region8	16125	A	131	77.0992	0	3.81679	19.084	0	0
L3R24P1C_M4	Region10	2652	A	515	88.1553	0	0	11.8447	0	0
L3R24P1C_M5	Region1	9461	T	95	0	0	100	0	0	0
L3R24P1C_M6	Region1	9417	G	277	88.4477	11.5523	0	0	0	0
L3R24P1C_M6	Region1	9428	A	214	94.8598	0	0	5.14019	0	0
L3R24P1C_M6	Region1	9461	T	208	0	0	100	0	0	0
L3R24P1C_M6	Region3	9027	G	74	33.7838	66.2162	0	0	0	0
L3R24P1C_M7	Region1	9461	T	13613	0.0293837	0.0514214	99.9192	0	0	0
L3R24P1C_M7	Region3	9027	G	3214	0.342253	99.6266	0	0	0.0311139	0
L3R24P1C_M7	Region6	13835	G	9552	94.8388	0.031407	0.031407	0	5.09841	0
L3R24P1C_M7	Region7	3098	T	110	83.6364	0	16.3636	0	0	0
L3R24P1C_M7	Region10	2626	A	213	94.8357	0	0	5.16432	0	0
L3R24P1C_M7	Region12	1241	A	368	91.0326	0	0	8.96739	0	0
L3R24P1C_M8	Region1	9461	T	93	0	0	100	0	0	0
L3R24P1C_M8	Region3	9027	G	78	3.84615	96.1538	0	0	0	0
L3R24P1C_M9	Region3	9027	G	133	0.75188	99.2481	0	0	0	0
L3R24P1C_M9	Region6	13817	T	55	92.7273	0	5.45455	1.81818	0	0
L3R24P1C_M10	Region2	12831	A	170	90	0	0	0	10	0
L3R24P1C_M10	Region3	9027	G	16285	0.393	99.564	0.00614062	0	0.0368437	0
L3R24P1C_M10	Region4	6450	G	90	93.3333	6.66667	0	0	0	0
L4R24P1C_M1	Region1	9457	T	13245	91.6119	0.0528501	8.32767	0.00755002	0	0
L4R24P1C_M1	Region1	9461	T	13000	0.00769231	0.0153846	99.9769	0	0	0
L4R24P1C_M1	Region3	9027	G	7486	0.267165	99.6928	0.0133583	0	0.0267165	0
L4R24P1C_M1	Region12	1282	T	200	85	0	15	0	0	0
L4R24P1C_M1	Region12	1291	A	233	75.5365	0	0	24.4635	0	0
L4R24P1C_M2	Region1	9461	T	111739	0.0232685	0.047432	99.9266	0.00268483	0	0
L4R24P1C_M2	Region3	9027	G	336754	0.0151446	99.9721	0.00296953	0	0.00979944	0
L4R24P1C_M3	Region1	9461	T	100844	0.0277657	0.0585062	99.9127	0.000991631	0	0
L4R24P1C_M3	Region3	9027	G	347512	0.00805728	99.9764	0.00201432	0	0.0135247	0
L4R24P1C_M3	Region9	7572	A	264	92.0455	0	0	7.95455	0	0
L4R24P1C_M3	Region10	2633	C	381	94.7507	0	0	0	5.24934	0
L4R24P1C_M4	Region1	9461	T	81946	0.0195251	0.0976253	99.8828	0	0	0
L4R24P1C_M4	Region3	9027	G	249836	0.126883	99.8507	0.00440289	0	0.0180118	0
L4R24P1C_M4	Region4	6468	C	21985	94.7328	0.0773254	0	0.00454856	5.18535	0
L4R24P1C_M4	Region8	16125	A	54	94.4444	0	0	5.55556	0	0
L4R24P1C_M5	Region1	9457	T	135	88.8889	0.740741	10.3704	0	0	0
L4R24P1C_M5	Region1	9461	T	144	0	0	100	0	0	0
L4R24P1C_M5	Region3	9027	G	72	6.94444	93.0556	0	0	0	0
L4R24P1C_M5	Region6	13747	A	78	92.3077	0	0	7.69231	0	0
L4R24P1C_M6	Region1	9422	C	301	90.0332	0	0	0	9.96678	0
L4R24P1C_M6	Region1	9461	T	281	0	0	100	0	0	0
L4R24P1C_M6	Region3	9027	G	299	2.00669	97.9933	0	0	0	0
L4R24P1C_M6	Region6	13786	C	128	93.75	0	0	0	6.25	0
L4R24P1C_M7	Region1	9461	T	23890	0.0334868	0.0502302	99.9121	0.00418585	0	0
L4R24P1C_M7	Region3	9027	G	4470	0.290828	99.6868	0	0	0.0223714	0
L4R24P1C_M7	Region10	2676	A	460	85.6522	0	0	14.3478	0	0
L4R24P1C_M8	Region1	9461	T	54	0	0	100	0	0	0
L4R24P1C_M8	Region3	9016	T	369	94.8509	0	5.14905	0	0	0
L4R24P1C_M8	Region3	9027	G	93	11.828	88.172	0	0	0	0
L4R24P1C_M8	Region6	13766	A	58	93.1034	0	0	0	0	6.89655
L4R24P1C_M8	Region6	13773	C	59	91.5254	0	0	0	8.47458	0
L4R24P1C_M8	Region6	13785	C	50	88	0	0	0	12	0
L4R24P1C_M9	Region3	9027	G	119	1.68067	98.3193	0	0	0	0
L4R24P1C_M9	Region6	13766	A	68	89.7059	0	0	0	0	10.2941
L4R24P1C_M10	Region2	12831	A	64	65.625	0	0	0	34.375	0
L4R24P1C_M10	Region2	12891	C	63	85.7143	0	0	0	14.2857	0
L4R24P1C_M10	Region3	9027	G	6057	0.247647	99.7028	0	0	0.0495295	0
L5R24P1C_M1	Region1	9461	T	94468	0.0232883	0.0582208	99.9164	0.00211712	0	0
L5R24P1C_M1	Region3	9027	G	2482	0.0805802	99.8791	0	0	0.0402901	0
L5R24P1C_M2	Region1	9461	T	25630	0.0195084	0.0507218	99.9259	0.00390168	0	0
L5R24P1C_M2	Region3	9027	G	52448	0.0514796	99.9333	0	0	0.0152532	0
L5R24P1C_M2	Region10	2722	T	138	94.9275	0	5.07246	0	0	0
L5R24P1C_M3	Region1	9461	T	17010	0.458554	0.0470312	99.4944	0	0	0
L5R24P1C_M3	Region3	9027	G	43878	0	99.9954	0	0	0.00455809	0
L5R24P1C_M4	Region1	9461	T	20195	0.00495172	0.0693241	99.9257	0	0	0
L5R24P1C_M4	Region3	9027	G	47394	0.105499	99.884	0.00421994	0	0.00632992	0
L5R24P1C_M4	Region12	1297	A	372	88.7097	0	0	11.2903	0	0
L5R24P1C_M5	Region1	9457	T	103	94.1748	0	5.82524	0	0	0
L5R24P1C_M5	Region1	9461	T	109	0	0	100	0	0	0
L5R24P1C_M6	Region1	9461	T	3518	0.0568505	0.0284252	99.9147	0	0	0
L5R24P1C_M6	Region3	9027	G	795	1.25786	98.7421	0	0	0	0
L5R24P1C_M7	Region1	9461	T	378521	0.031174	0.0338158	99.934	0.00105674	0	0
L5R24P1C_M7	Region3	9027	G	290522	0.00206525	99.9804	0.0044747	0	0.0130799	0
L5R24P1C_M7	Region8	16094	C	1952	92.7254	0.461066	0	6.25	0.563525	0
L5R24P1C_M7	Region8	16095	C	1597	93.1747	0.187852	0	6.07389	0.563557	0
L5R24P1C_M7	Region8	16099	A	961	57.128	0	36.4204	0.416233	0.104058	5.93132
L5R24P1C_M7	Region8	16105	T	1256	57.8025	0.636943	0.0796178	41.0828	0	0.398089
L5R24P1C_M7	Region8	16108	T	1335	71.985	0.599251	0.524345	26.7416	0	0.149813
L5R24P1C_M7	Region8	16110	T	1315	47.5285	0.456274	0.684411	51.3308	0	0
L5R24P1C_M7	Region8	16111	T	2437	89.126	0.246204	0.0410341	10.5868	0	0
L5R24P1C_M7	Region8	16118	A	1566	82.3755	0	16.3474	0.191571	0	1.08557
L5R24P1C_M7	Region8	16120	A	1011	88.4273	0	10.9792	0.395648	0.197824	0
L5R24P1C_M7	Region8	16133	T	362	47.7901	26.5193	0.276243	25.4144	0	0
L5R24P1C_M7	Region8	16140	T	388	86.3402	11.5979	0	2.06186	0	0
L5R24P1C_M8	Region1	9461	T	9433	0.0212022	0.254426	99.7244	0	0	0
L5R24P1C_M8	Region3	9027	G	4588	0.305144	99.6295	0.021796	0	0.043592	0
L5R24P1C_M8	Region8	16113	A	53	88.6792	0	11.3208	0	0	0
L5R24P1C_M10	Region3	8961	A	1715	89.9125	0	0.058309	10.0292	0	0
L5R24P1C_M10	Region3	9027	G	1295	0.46332	99.5367	0	0	0	0
L6R24P1C_M1	Region1	9457	T	8255	92.5379	0.0363416	7.4258	0	0	0
L6R24P1C_M1	Region1	9461	T	8142	0	0.049128	99.9509	0	0	0
L6R24P1C_M1	Region2	12846	A	1970	94.8223	0	0	5.17766	0	0
L6R24P1C_M1	Region3	8936	T	6225	94.8273	0.0160643	5.14056	0.0160643	0	0
L6R24P1C_M1	Region3	9027	G	4686	0.0213402	99.9573	0.0213402	0	0	0
L6R24P1C_M1	Region12	1270	G	230	91.7391	8.26087	0	0	0	0
L6R24P1C_M2	Region1	9461	T	79526	0.0289214	0.0477831	99.9233	0	0	0
L6R24P1C_M2	Region3	9027	G	222173	0.0157535	99.9721	0.0031507	0	0.00900199	0
L6R24P1C_M2	Region12	1274	C	103	91.2621	0	0	0	8.73786	0
L6R24P1C_M3	Region1	9461	T	133906	0.745299	0.0589966	99.195	0.000746793	0	0
L6R24P1C_M3	Region3	9027	G	373238	0.00776984	99.9794	0.00428681	0	0.00857362	0
L6R24P1C_M4	Region1	9461	T	90897	0.0231031	1.24867	98.7282	0	0	0
L6R24P1C_M4	Region3	9027	G	174141	0.00516823	99.9816	0.00229699	0	0.0109107	0
L6R24P1C_M4	Region6	13766	A	70463	90.3666	0	0.00141918	0.0241261	0.0198686	9.58801
L6R24P1C_M4	Region7	3028	A	349	93.9828	0	0.286533	5.73066	0	0
L6R24P1C_M4	Region7	3081	C	395	93.9241	0.506329	0	0	5.56962	0
L6R24P1C_M4	Region8	16118	A	57	92.9825	0	5.26316	0	0	1.75439
L6R24P1C_M4	Region8	16125	A	96	81.25	0	1.04167	16.6667	0	1.04167
L6R24P1C_M4	Region8	16140	T	55	94.5455	5.45455	0	0	0	0
L6R24P1C_M4	Region9	7628	T	266	92.4812	0	7.5188	0	0	0
L6R24P1C_M5	Region1	9457	T	109	92.6606	0	7.33945	0	0	0
L6R24P1C_M5	Region1	9461	T	104	0	0.961538	99.0385	0	0	0
L6R24P1C_M5	Region3	8936	T	111	92.7928	0.900901	6.30631	0	0	0
L6R24P1C_M5	Region3	9027	G	51	0	100	0	0	0	0
L6R24P1C_M6	Region1	9428	A	187	82.3529	0	0	17.6471	0	0
L6R24P1C_M6	Region1	9461	T	159	0	0	100	0	0	0
L6R24P1C_M6	Region3	9027	G	63	12.6984	87.3016	0	0	0	0
L6R24P1C_M6	Region6	13741	A	133	80.4511	0	0	19.5489	0	0
L6R24P1C_M7	Region1	9461	T	8799	0.0681896	0.0454597	99.8864	0	0	0
L6R24P1C_M7	Region1	9469	A	7299	94.3965	0	0.0959035	5.5076	0	0
L6R24P1C_M7	Region3	9027	G	2782	0.0718907	99.9281	0	0	0	0
L6R24P1C_M7	Region5	3800	T	604	90.894	0	9.10596	0	0	0
L6R24P1C_M8	Region1	9416	T	64	92.1875	0	7.8125	0	0	0
L6R24P1C_M8	Region1	9461	T	62	0	1.6129	98.3871	0	0	0
L6R24P1C_M8	Region3	8990	A	317	94.0063	0	0	5.99369	0	0
L6R24P1C_M8	Region3	9027	G	73	1.36986	98.6301	0	0	0	0
L6R24P1C_M9	Region3	9027	G	153	3.26797	96.732	0	0	0	0
L6R24P1C_M10	Region2	12831	A	135	79.2593	0	0	0	20.7407	0
L6R24P1C_M10	Region3	9027	G	6238	0.0480923	99.9519	0	0	0	0
L6R24P1C_M10	Region4	6437	A	56	94.6429	0	0	5.35714	0	0
L8R24P1C_M1	Region1	9461	T	12666	0.0157903	0.0868467	99.8658	0.0315806	0	0
L8R24P1C_M1	Region3	9027	G	13166	0.0151906	99.9772	0	0	0.00759532	0
L8R24P1C_M2	Region1	9461	T	128199	0.0280813	0.0397819	99.9197	0.0124806	0	0
L8R24P1C_M2	Region3	9027	G	257201	0.0252721	99.9596	0.00427681	0	0.0108864	0
L8R24P1C_M2	Region10	2698	A	294	91.1565	0	0	8.84354	0	0
L8R24P1C_M3	Region1	9461	T	90576	0.0452659	0.0574104	98.9931	0.904213	0	0
L8R24P1C_M3	Region3	9027	G	247637	0.00686489	99.9802	0.00323054	0	0.00969161	0
L8R24P1C_M3	Region10	2637	A	578	93.9446	0	0	6.05536	0	0
L8R24P1C_M4	Region1	9387	T	69030	93.5608	0.0173837	6.41895	0.00289729	0	0
L8R24P1C_M4	Region1	9461	T	51954	0.0250221	0.0731416	99.8807	0.0211726	0	0
L8R24P1C_M4	Region3	9027	G	144204	0.073507	99.9057	0.00485423	0	0.0159496	0
L8R24P1C_M4	Region4	6443	T	9207	94.2109	0	5.78907	0	0	0
L8R24P1C_M4	Region6	13764	T	47342	94.3623	0.0718178	5.54265	0.0105614	0	0.0126737
L8R24P1C_M4	Region10	2622	A	363	67.7686	0	0	32.2314	0	0
L8R24P1C_M5	Region1	9461	T	218	0	0	100	0	0	0
L8R24P1C_M5	Region3	9027	G	109	0	100	0	0	0	0
L8R24P1C_M6	Region1	9461	T	382	0	0	100	0	0	0
L8R24P1C_M6	Region3	9027	G	129	27.907	72.093	0	0	0	0
L8R24P1C_M6	Region6	13784	A	91	89.011	0	0	10.989	0	0
L8R24P1C_M6	Region6	13822	T	98	92.8571	0	6.12245	1.02041	0	0
L8R24P1C_M7	Region1	9461	T	11661	0.042878	0.0514536	99.8971	0.00857559	0	0
L8R24P1C_M7	Region3	9027	G	9614	0.228833	99.7712	0	0	0	0
L8R24P1C_M8	Region1	9461	T	171	0	0	100	0	0	0
L8R24P1C_M8	Region3	9027	G	203	20.197	79.3103	0	0	0.492611	0
L8R24P1C_M9	Region3	9027	G	223	5.8296	94.1704	0	0	0	0
L8R24P1C_M10	Region3	9027	G	4781	0.0209161	99.9582	0.0209161	0	0	0
L9R24P1C_M1	Region1	9461	T	53811	0.0687592	0.057609	99.8736	0	0	0
L9R24P1C_M1	Region3	9027	G	24932	0.00401091	99.988	0	0	0.00802182	0
L9R24P1C_M1	Region4	6545	T	21762	94.3434	0.0183807	5.6107	0.027571	0	0
L9R24P1C_M1	Region7	3042	T	2342	92.0581	0.0853971	7.85653	0	0	0
L9R24P1C_M1	Region8	16094	C	50	92	0	0	8	0	0
L9R24P1C_M1	Region8	16125	A	77	89.6104	0	1.2987	9.09091	0	0
L9R24P1C_M1	Region9	7641	T	112	88.3929	0.892857	10.7143	0	0	0
L9R24P1C_M2	Region1	9461	T	279755	0.362103	0.0464692	99.5882	0.0032171	0	0
L9R24P1C_M2	Region3	9027	G	574573	0.00208851	99.9798	0.00643956	0	0.0116608	0
L9R24P1C_M3	Region1	9461	T	14182	0.0282048	0.0493583	99.9224	0	0	0
L9R24P1C_M3	Region3	9027	G	113414	0.00529035	99.9824	0.00264518	0	0.00969898	0
L9R24P1C_M4	Region1	9461	T	17462	0.0171802	0.0916275	99.8855	0.00572672	0	0
L9R24P1C_M4	Region3	9027	G	104014	0.0596074	99.9154	0.00769127	0	0.0173054	0
L9R24P1C_M4	Region6	13766	A	7395	92.6437	0	0	0.0135227	0	7.3428
L9R24P1C_M4	Region7	3103	G	1101	89.2825	10.6267	0.0908265	0	0	0
L9R24P1C_M4	Region8	16095	C	103	91.2621	0	0	8.73786	0	0
L9R24P1C_M4	Region8	16099	A	55	69.0909	0	25.4545	0	1.81818	3.63636
L9R24P1C_M4	Region8	16105	T	73	47.9452	0	0	52.0548	0	0
L9R24P1C_M4	Region8	16108	T	60	60	0	0	40	0	0
L9R24P1C_M4	Region8	16110	T	62	54.8387	0	1.6129	41.9355	0	1.6129
L9R24P1C_M4	Region8	16111	T	123	80.4878	0.813008	0	18.6992	0	0
L9R24P1C_M4	Region8	16118	A	89	86.5169	0	13.4831	0	0	0
L9R24P1C_M4	Region8	16119	A	114	93.8596	0	6.14035	0	0	0
L9R24P1C_M4	Region8	16120	A	75	93.3333	0	6.66667	0	0	0
L9R24P1C_M5	Region1	9457	T	327	91.7431	0.611621	7.03364	0.611621	0	0
L9R24P1C_M5	Region1	9461	T	324	0	0	100	0	0	0
L9R24P1C_M5	Region3	9027	G	226	0	100	0	0	0	0
L9R24P1C_M5	Region4	6545	T	147	91.8367	0	8.16327	0	0	0
L9R24P1C_M6	Region6	13778	A	51	94.1176	0	0	0	5.88235	0
L9R24P1C_M6	Region6	13779	T	52	94.2308	5.76923	0	0	0	0
L9R24P1C_M7	Region1	9461	T	5969	0.402077	0.0837661	99.5142	0	0	0
L9R24P1C_M7	Region1	9471	A	5361	93.1543	0	0	6.82708	0.0186532	0
L9R24P1C_M7	Region3	9027	G	1370	0.364964	99.635	0	0	0	0
L9R24P1C_M8	Region3	8993	C	185	92.4324	1.08108	0	0.540541	5.94595	0
L9R24P1C_M8	Region3	9027	G	82	13.4146	86.5854	0	0	0	0
L9R24P1C_M9	Region3	9027	G	98	4.08163	95.9184	0	0	0	0
L9R24P1C_M9	Region6	13785	C	57	94.7368	5.26316	0	0	0	0
L9R24P1C_M10	Region3	9027	G	9494	0.0421319	99.9368	0	0	0.0210659	0
L9R24P1C_M10	Region7	3027	C	73	91.7808	0	0	0	8.21918	0
L10R24P2C_M1	Region1	9461	T	334	0.598802	0	99.4012	0	0	0
L10R24P2C_M1	Region3	9027	G	127	0	100	0	0	0	0
L10R24P2C_M2	Region1	9461	T	12270	0.0570497	0.0325998	99.9104	0	0	0
L10R24P2C_M2	Region3	9027	G	57563	0.00521168	99.9809	0.00347445	0	0.0104234	0
L10R24P2C_M3	Region1	9461	T	117272	0.0187598	0.054574	99.9267	0	0	0
L10R24P2C_M3	Region3	9027	G	401992	0.00995045	99.9756	0.00522398	0	0.00920416	0
L10R24P2C_M4	Region1	9461	T	45062	0.0199725	0.0843283	99.8957	0	0	0
L10R24P2C_M4	Region3	9027	G	68387	0.00731133	99.9795	0.0043868	0	0.0087736	0
L10R24P2C_M6	Region3	9019	T	755	94.4371	0.13245	5.43046	0	0	0
L10R24P2C_M7	Region1	9461	T	1152	0	0	100	0	0	0
L10R24P2C_M7	Region3	9027	G	1860	0.215054	99.7849	0	0	0	0
L10R24P2C_M10	Region3	9027	G	2266	0.176523	99.8235	0	0	0	0
L10R24P2C_M10	Region6	13797	A	860	90.814	0	9.06977	0	0.116279	0
L15R24P2C_M1	Region1	9461	T	882	0.113379	0.113379	99.7732	0	0	0
L15R24P2C_M1	Region1	9468	T	844	61.7299	0	38.1517	0.118483	0	0
L15R24P2C_M1	Region3	9027	G	444	0	100	0	0	0	0
L15R24P2C_M2	Region1	9461	T	74344	0.0322824	0.0443882	99.9206	0.0026902	0	0
L15R24P2C_M2	Region3	9027	G	142384	0.00351163	99.9789	0.00491628	0	0.0126419	0
L15R24P2C_M2	Region9	7660	A	71	94.3662	0	0	0	5.6338	0
L15R24P2C_M3	Region1	9461	T	126508	0.0229235	0.0592848	99.9162	0.00158093	0	0
L15R24P2C_M3	Region3	9027	G	167658	0.025051	99.9582	0.00477162	0	0.011929	0
L15R24P2C_M3	Region12	1237	A	2213	75.8699	0	0	24.085	0.0451875	0
L15R24P2C_M4	Region1	9461	T	55135	0.0272059	0.087059	99.8839	0.00181373	0	0
L15R24P2C_M4	Region3	9027	G	113665	0.031672	99.9569	0.00439889	0	0.00703823	0
L15R24P2C_M4	Region4	6443	T	90733	94.9004	0.0176342	5.07313	0.00881708	0	0
L15R24P2C_M4	Region7	3014	C	778	89.4602	0.128535	0	0	10.4113	0
L15R24P2C_M4	Region8	16111	T	53	92.4528	0	0	7.54717	0	0
L15R24P2C_M4	Region8	16125	A	64	89.0625	0	1.5625	7.8125	0	1.5625
L15R24P2C_M4	Region9	7593	G	558	93.5484	6.45161	0	0	0	0
L15R24P2C_M7	Region1	9391	A	2486	91.7538	0	0	8.20595	0.0402253	0
L15R24P2C_M7	Region1	9461	T	2159	0.0926355	0	99.9074	0	0	0
L15R24P2C_M7	Region1	9468	T	2176	91.7739	0	8.2261	0	0	0
L15R24P2C_M7	Region2	12831	A	641	92.8237	0	0.156006	0	7.02028	0
L15R24P2C_M7	Region3	9027	G	1832	0.0545852	99.9454	0	0	0	0
L15R24P2C_M7	Region6	13779	T	5337	90.6127	0.168634	9.21866	0	0	0
L15R24P2C_M7	Region6	13787	C	4108	88.851	0.194742	0	0	10.9542	0
L15R24P2C_M7	Region10	2725	C	65	89.2308	10.7692	0	0	0	0
L15R24P2C_M8	Region1	9391	A	87	93.1034	0	1.14943	5.74713	0	0
L15R24P2C_M8	Region1	9461	T	65	0	0	100	0	0	0
L15R24P2C_M8	Region1	9468	T	63	88.8889	0	11.1111	0	0	0
L15R24P2C_M8	Region3	9027	G	56	5.35714	94.6429	0	0	0	0
L15R24P2C_M9	Region6	13779	T	74	83.7838	0	16.2162	0	0	0
L15R24P2C_M9	Region6	13787	C	54	81.4815	1.85185	0	0	16.6667	0
L15R24P2C_M10	Region3	9027	G	123	0.813008	99.187	0	0	0	0
L16R24P3C_M1	Region1	9461	T	1097	0	0	100	0	0	0
L16R24P3C_M1	Region1	9468	T	1098	82.878	0.0910747	17.031	0	0	0
L16R24P3C_M1	Region3	9027	G	481	0	100	0	0	0	0
L16R24P3C_M2	Region1	9461	T	135851	0.0287079	0.0412216	99.9286	0.0014722	0	0
L16R24P3C_M2	Region3	9027	G	229858	0.00217526	99.9813	0.00435051	0	0.0121814	0
L16R24P3C_M2	Region8	16111	T	59	84.7458	0	0	15.2542	0	0
L16R24P3C_M2	Region8	16125	A	97	92.7835	0	2.06186	5.15464	0	0
L16R24P3C_M2	Region10	2725	C	954	90.4612	0.314465	0	0	9.22432	0
L16R24P3C_M3	Region1	9461	T	219605	0.0341522	0.0610186	99.9044	0.000455363	0	0
L16R24P3C_M3	Region3	9027	G	358404	0.000558029	99.986	0.00334818	0	0.0100445	0
L16R24P3C_M3	Region8	16110	T	50	74	0	2	24	0	0
L16R24P3C_M3	Region8	16114	T	57	92.9825	7.01754	0	0	0	0
L16R24P3C_M3	Region8	16125	A	93	91.3978	0	3.22581	5.37634	0	0
L16R24P3C_M4	Region1	9461	T	45656	0.0394253	0.0832311	99.8752	0.00219029	0	0
L16R24P3C_M4	Region3	9027	G	104891	0.092477	99.8904	0.00381348	0	0.0133472	0
L16R24P3C_M4	Region7	3017	A	1107	83.3785	0	0	16.6215	0	0
L16R24P3C_M4	Region7	3028	A	879	90.785	0	0.227531	8.98749	0	0
L16R24P3C_M4	Region8	16092	A	127	92.9134	0	6.29921	0.787402	0	0
L16R24P3C_M4	Region8	16094	C	329	93.617	0.303951	0	5.77508	0.303951	0
L16R24P3C_M4	Region8	16095	C	243	91.7695	2.46914	0	5.34979	0.411523	0
L16R24P3C_M4	Region8	16099	A	150	66	0	30	0.666667	0	3.33333
L16R24P3C_M4	Region8	16105	T	223	65.9193	0.44843	0.896861	32.7354	0	0
L16R24P3C_M4	Region8	16108	T	210	80.4762	0.952381	0.47619	18.0952	0	0
L16R24P3C_M4	Region8	16110	T	191	64.3979	2.09424	1.57068	31.9372	0	0
L16R24P3C_M4	Region8	16111	T	353	91.2181	0.283286	0	8.49858	0	0
L16R24P3C_M4	Region8	16118	A	284	86.9718	0	11.9718	0.704225	0	0.352113
L16R24P3C_M4	Region8	16133	T	167	82.6347	12.5749	0	4.79042	0	0
L16R24P3C_M4	Region8	16140	T	158	94.3038	5.06329	0	0.632911	0	0
L16R24P3C_M4	Region12	1278	T	3704	92.5486	0	7.4514	0	0	0
L16R24P3C_M7	Region1	9461	T	3591	0.0835422	0.0556948	99.8608	0	0	0
L16R24P3C_M7	Region2	12831	A	1697	94.343	0	0	0	5.65704	0
L16R24P3C_M7	Region3	9027	G	5296	0.0377644	99.9622	0	0	0	0
L16R24P3C_M7	Region6	13766	A	5298	94.4885	0	0	0.018875	0.018875	5.47376
L16R24P3C_M7	Region10	2687	A	182	94.5055	0	0	5.49451	0	0
L16R24P3C_M8	Region1	9461	T	74	0	0	100	0	0	0
L16R24P3C_M8	Region3	9027	G	107	0	100	0	0	0	0
L16R24P3C_M9	Region3	9027	G	137	1.45985	98.5401	0	0	0	0
L16R24P3C_M9	Region6	13766	A	74	87.8378	0	0	0	0	12.1622
L16R24P3C_M10	Region2	12831	A	54	62.963	0	0	0	37.037	0
L16R24P3C_M10	Region3	9027	G	1109	0	100	0	0	0	0
L17R24P3C_M1	Region1	9461	T	1325	0	0	100	0	0	0
L17R24P3C_M1	Region1	9468	T	1346	85.5126	0	14.4874	0	0	0
L17R24P3C_M1	Region3	9027	G	431	0.232019	99.768	0	0	0	0
L17R24P3C_M2	Region1	9461	T	84276	0.0486497	0.0486497	99.9015	0.00118658	0	0
L17R24P3C_M2	Region3	9027	G	192234	0.020808	99.962	0.0036414	0	0.0135252	0
L17R24P3C_M2	Region8	16124	C	73	94.5205	0	0	5.47945	0	0
L17R24P3C_M3	Region1	9461	T	198524	0.881002	0.0554089	99.0636	0	0	0
L17R24P3C_M3	Region3	9027	G	260611	0.0122788	99.9716	0.00537199	0	0.010744	0
L17R24P3C_M3	Region10	2695	G	2826	94.2321	5.66171	0	0	0.106157	0
L17R24P3C_M4	Region1	9461	T	47865	0.0835684	0.0710331	99.8454	0	0	0
L17R24P3C_M4	Region3	9027	G	92097	0.0206304	99.9631	0.00434325	0	0.0119439	0
L17R24P3C_M4	Region6	13746	A	62371	94.1447	0	0.0128265	5.81681	0.00641324	0.0192397
L17R24P3C_M4	Region8	16099	A	82	63.4146	0	31.7073	1.21951	0	3.65854
L17R24P3C_M4	Region8	16105	T	104	70.1923	0.961538	0	28.8462	0	0
L17R24P3C_M4	Region8	16108	T	109	83.4862	0.917431	0	15.5963	0	0
L17R24P3C_M4	Region8	16110	T	78	66.6667	2.5641	1.28205	29.4872	0	0
L17R24P3C_M4	Region8	16111	T	175	90.8571	1.14286	0	8	0	0
L17R24P3C_M4	Region8	16118	A	140	89.2857	0	9.28571	0	0	1.42857
L17R24P3C_M4	Region8	16120	A	126	88.0952	0	10.3175	0	1.5873	0
L17R24P3C_M4	Region8	16133	T	136	87.5	11.0294	0	1.47059	0	0
L17R24P3C_M4	Region10	2698	A	287	73.8676	0	0	26.1324	0	0
L17R24P3C_M5	Region1	9461	T	55	0	0	100	0	0	0
L17R24P3C_M6	Region3	8949	T	7600	92.2368	0	7.76316	0	0	0
L17R24P3C_M7	Region1	9461	T	1308	1.37615	0.152905	98.4709	0	0	0
L17R24P3C_M7	Region3	9027	G	750	0.4	99.6	0	0	0	0
L17R24P3C_M10	Region2	12831	A	70	68.5714	0	0	0	31.4286	0
L17R24P3C_M10	Region3	9027	G	997	0.200602	99.7994	0	0	0	0
L17R24P3C_M10	Region7	3024	C	53	86.7925	0	0	0	13.2075	0
L18R24P3C_M1	Region1	9461	T	1925	0.311688	0.0519481	99.6364	0	0	0
L18R24P3C_M1	Region1	9468	T	1895	88.971	0.105541	10.8707	0.0527704	0	0
L18R24P3C_M1	Region3	9027	G	448	0.669643	99.3304	0	0	0	0
L18R24P3C_M2	Region1	9461	T	56995	0.0175454	0.0473726	99.9333	0.00175454	0	0
L18R24P3C_M2	Region3	9027	G	143447	0.0243993	99.9617	0.00418273	0	0.0097597	0
L18R24P3C_M2	Region8	16059	A	245	88.5714	0	0	11.4286	0	0
L18R24P3C_M2	Region8	16097	C	106	84.9057	15.0943	0	0	0	0
L18R24P3C_M2	Region8	16111	T	73	93.1507	0	1.36986	5.47945	0	0
L18R24P3C_M2	Region12	1280	C	416	85.8173	0	0	0	14.1827	0
L18R24P3C_M3	Region1	9461	T	102229	0.0361933	0.040106	99.9217	0.00195639	0	0
L18R24P3C_M3	Region3	9027	G	215293	0.0106831	99.9712	0.00325138	0	0.0148635	0
L18R24P3C_M3	Region8	16108	T	55	83.6364	0	0	16.3636	0	0
L18R24P3C_M3	Region8	16111	T	62	90.3226	1.6129	0	8.06452	0	0
L18R24P3C_M3	Region8	16118	A	54	94.4444	0	5.55556	0	0	0
L18R24P3C_M3	Region8	16119	A	68	94.1176	0	5.88235	0	0	0
L18R24P3C_M3	Region10	2692	C	511	94.5205	0.195695	0	0	5.28376	0
L18R24P3C_M4	Region1	9461	T	45714	0.0284377	0.0678129	99.9037	0	0	0
L18R24P3C_M4	Region3	9027	G	143480	0.0487873	99.9366	0.00487873	0	0.00975746	0
L18R24P3C_M4	Region8	16092	A	160	92.5	0	6.875	0	0.625	0
L18R24P3C_M4	Region8	16099	A	187	59.893	0	34.7594	1.06952	0	4.27807
L18R24P3C_M4	Region8	16105	T	167	67.6647	0	0	32.3353	0	0
L18R24P3C_M4	Region8	16108	T	190	72.1053	2.10526	1.57895	24.2105	0	0
L18R24P3C_M4	Region8	16110	T	187	62.5668	1.60428	3.74332	31.5508	0	0.534759
L18R24P3C_M4	Region8	16111	T	337	91.0979	0.593472	0	8.30861	0	0
L18R24P3C_M4	Region8	16118	A	268	91.4179	0	7.46269	0.373134	0	0.746269
L18R24P3C_M4	Region8	16120	A	215	90.2326	0	9.30233	0	0.465116	0
L18R24P3C_M4	Region8	16133	T	119	76.4706	20.1681	0	3.36134	0	0
L18R24P3C_M4	Region8	16140	T	114	85.0877	13.1579	0.877193	0.877193	0	0
L18R24P3C_M4	Region9	7672	A	1089	93.4803	0	0.0918274	6.42792	0	0
L18R24P3C_M4	Region10	2672	G	357	79.5518	20.1681	0	0	0.280112	0
L18R24P3C_M6	Region1	9461	T	220	0	0	100	0	0	0
L18R24P3C_M6	Region3	9027	G	98	55.102	44.898	0	0	0	0
L18R24P3C_M7	Region1	9461	T	4911	0.122175	0.0407249	99.8371	0	0	0
L18R24P3C_M7	Region3	9027	G	3389	0.442608	99.5279	0	0	0.0295072	0
L18R24P3C_M8	Region1	9461	T	92	0	1.08696	98.913	0	0	0
L18R24P3C_M8	Region3	9027	G	83	19.2771	80.7229	0	0	0	0
L18R24P3C_M9	Region6	13785	C	61	91.8033	0	0	0	8.19672	0
L18R24P3C_M10	Region2	12831	A	119	79.8319	0	0	0	20.1681	0
L18R24P3C_M10	Region3	9027	G	2483	0.201369	99.7584	0	0	0.0402739	0
L18R24P3C_M10	Region7	3070	C	177	94.9153	0	0	0	5.08475	0
L19R24P3C_M1	Region1	9461	T	1983	1.15986	0.0504286	98.7897	0	0	0
L19R24P3C_M1	Region1	9468	T	2001	93.1034	0.149925	6.74663	0	0	0
L19R24P3C_M1	Region3	9027	G	250	3.2	96.4	0	0	0.4	0
L19R24P3C_M1	Region8	16105	T	50	94	0	0	6	0	0
L19R24P3C_M2	Region1	9461	T	29574	0.0912964	0.0202881	99.8884	0	0	0
L19R24P3C_M2	Region3	9027	G	59555	0.0889934	99.8909	0.00167912	0	0.0184703	0
L19R24P3C_M3	Region1	9461	T	32515	0.126096	0.0553591	99.8185	0	0	0
L19R24P3C_M3	Region3	9027	G	58567	0.0870798	99.8907	0.00853723	0	0.0136596	0
L19R24P3C_M3	Region8	16094	C	50	92	0	0	8	0	0
L19R24P3C_M3	Region8	16096	C	53	92.4528	0	0	0	7.54717	0
L19R24P3C_M4	Region1	9461	T	6687	5.26394	0.0598176	94.6762	0	0	0
L19R24P3C_M4	Region3	9027	G	23332	0.364307	99.5971	0.00428596	0	0.0342877	0
L19R24P3C_M4	Region10	2708	A	77	90.9091	0	0	9.09091	0	0
L19R24P3C_M6	Region1	9461	T	1380	2.46377	0	97.5362	0	0	0
L19R24P3C_M6	Region10	2689	A	154	91.5584	0	7.14286	1.2987	0	0
L19R24P3C_M6	Region10	2719	T	105	93.3333	0	0	6.66667	0	0
L19R24P3C_M7	Region1	9461	T	408	0.735294	0.490196	98.7745	0	0	0
L19R24P3C_M7	Region3	9027	G	176	7.95455	92.0455	0	0	0	0
L19R24P3C_M7	Region6	13805	A	3819	90.7829	0	0	0.0261849	0	9.19089
L19R24P3C_M7	Region6	13820	G	2956	82.3748	17.6252	0	0	0	0
L19R24P3C_M9	Region3	9027	G	93	8.60215	91.3978	0	0	0	0
L19R24P3C_M9	Region6	13805	A	69	82.6087	0	0	0	0	17.3913
L19R24P3C_M10	Region2	12831	A	108	76.8519	0	0	0	23.1481	0
L19R24P3C_M10	Region2	12892	C	54	94.4444	5.55556	0	0	0	0
L19R24P3C_M10	Region3	9027	G	2516	0.476948	99.4833	0	0	0.0397456	0
L19R24P3C_M10	Region5	3828	A	181	92.8177	0	0	7.18232	0	0
L19R24P3C_M10	Region6	13813	T	422	92.1801	0	0.236967	7.58294	0	0
L19R24P3C_M10	Region12	1302	T	218	53.211	0	46.789	0	0	0
L20R24P3C_M1	Region1	9461	T	14998	0.00666756	0.0733431	99.92	0	0	0
L20R24P3C_M1	Region3	9027	G	6824	0.087925	99.8974	0.0146542	0	0	0
L20R24P3C_M1	Region6	13785	C	9222	94.524	0.173498	0	0	0.0216873	5.28085
L20R24P3C_M1	Region7	3075	T	181	91.1602	0	8.83978	0	0	0
L20R24P3C_M1	Region10	2633	C	89	78.6517	0	0	0	21.3483	0
L20R24P3C_M2	Region1	9461	T	260734	0.023779	0.0437227	99.931	0.00153413	0	0
L20R24P3C_M2	Region3	9027	G	375817	0.000798261	99.9883	0.00159652	0	0.00931304	0
L20R24P3C_M2	Region10	2708	A	373	92.2252	0	0	7.7748	0	0
L20R24P3C_M3	Region1	9461	T	84172	0.0320772	0.0403935	99.9252	0.00237609	0	0
L20R24P3C_M3	Region3	9027	G	146766	0.00749492	99.985	0.00136271	0	0.00613221	0
L20R24P3C_M3	Region10	2661	A	105	89.5238	0	0	10.4762	0	0
L20R24P3C_M3	Region10	2691	C	94	94.6809	0	0	0	5.31915	0
L20R24P3C_M4	Region1	9461	T	93822	0.0266462	0.0650167	99.9073	0.00106585	0	0
L20R24P3C_M4	Region3	9027	G	316715	0.0435723	99.9318	0.0104195	0	0.0142084	0
L20R24P3C_M4	Region7	3009	G	1270	93.0709	6.92913	0	0	0	0
L20R24P3C_M4	Region8	16125	A	55	90.9091	0	1.81818	7.27273	0	0
L20R24P3C_M4	Region10	2680	G	377	88.3289	0	0	0	11.6711	0
L20R24P3C_M5	Region1	9461	T	153	0	0	100	0	0	0
L20R24P3C_M5	Region3	9027	G	75	1.33333	98.6667	0	0	0	0
L20R24P3C_M6	Region1	9397	T	211	90.9953	0	9.00474	0	0	0
L20R24P3C_M6	Region1	9404	A	234	94.4444	0	0	5.55556	0	0
L20R24P3C_M6	Region1	9461	T	205	0	0	100	0	0	0
L20R24P3C_M6	Region3	9027	G	53	5.66038	94.3396	0	0	0	0
L20R24P3C_M7	Region1	9461	T	19168	0.224332	0.0365192	99.7287	0.0104341	0	0
L20R24P3C_M7	Region3	9027	G	3609	0.55417	99.3904	0.0277085	0	0.0277085	0
L20R24P3C_M7	Region7	3050	A	384	94.5312	0	0	5.46875	0	0
L20R24P3C_M8	Region1	9459	A	124	87.9032	0	0	12.0968	0	0
L20R24P3C_M8	Region1	9461	T	119	0	0	100	0	0	0
L20R24P3C_M8	Region3	9027	G	124	12.9032	87.0968	0	0	0	0
L20R24P3C_M8	Region6	13786	C	66	93.9394	6.06061	0	0	0	0
L20R24P3C_M9	Region3	9027	G	313	0	100	0	0	0	0
L20R24P3C_M10	Region2	12831	A	56	87.5	0	0	0	12.5	0
L20R24P3C_M10	Region3	9027	G	2705	0.110906	99.8152	0.0369686	0	0.0369686	0
L20R24P3C_M10	Region7	3094	C	51	94.1176	0	0	0	5.88235	0
L8R23P1C_M1	Region1	9461	T	26333	0.0189876	0.0683553	99.9127	0	0	0
L8R23P1C_M1	Region3	9027	G	5383	0.092885	99.9071	0	0	0	0
L8R23P1C_M1	Region7	3047	C	224	93.75	0.446429	0	0	5.80357	0
L8R23P1C_M1	Region7	3104	A	187	93.0481	0	0	6.95187	0	0
L8R23P1C_M1	Region11	15243	C	56	92.8571	7.14286	0	0	0	0
L8R23P1C_M2	Region1	9461	T	150769	0.0192347	0.042449	99.937	0.00132653	0	0
L8R23P1C_M2	Region3	9027	G	156789	0.0235986	99.9675	0.0019134	0	0.0070158	0
L8R23P1C_M3	Region1	9461	T	141200	0.0311615	0.0616147	99.903	0.00424929	0	0
L8R23P1C_M3	Region3	9027	G	204758	0.00146514	99.9873	0.00244191	0	0.00879087	0
L8R23P1C_M4	Region1	9461	T	22331	0.0268685	0.0671712	99.9015	0.00447808	0	0
L8R23P1C_M4	Region3	9027	G	52824	0.0321823	99.9527	0.00378616	0	0.0113585	0
L8R23P1C_M5	Region1	9447	C	147	94.5578	5.44218	0	0	0	0
L8R23P1C_M5	Region1	9461	T	192	0	0	100	0	0	0
L8R23P1C_M5	Region3	9027	G	53	3.77358	94.3396	0	0	1.88679	0
L8R23P1C_M5	Region6	13786	C	72	93.0556	5.55556	0	1.38889	0	0
L8R23P1C_M6	Region1	9461	T	389	0	0	100	0	0	0
L8R23P1C_M6	Region3	9027	G	82	17.0732	82.9268	0	0	0	0
L8R23P1C_M6	Region6	13778	A	124	91.9355	0	0	0	8.06452	0
L8R23P1C_M6	Region6	13779	T	124	91.129	8.06452	0	0.806452	0	0
L8R23P1C_M6	Region6	13785	C	111	88.2883	10.8108	0	0	0	0.900901
L8R23P1C_M6	Region6	13786	C	78	79.4872	0	0	20.5128	0	0
L8R23P1C_M7	Region1	9461	T	62076	0.0257749	0.0483279	99.9259	0	0	0
L8R23P1C_M7	Region3	9027	G	15388	0.4549	99.5061	0.0129971	0	0.0259943	0
L8R23P1C_M7	Region8	16093	C	107	91.5888	0	0	1.86916	0.934579	5.60748
L8R23P1C_M7	Region8	16108	T	52	69.2308	0	0	30.7692	0	0
L8R23P1C_M7	Region8	16111	T	75	94.6667	0	0	5.33333	0	0
L8R23P1C_M7	Region8	16113	A	52	94.2308	0	5.76923	0	0	0
L8R23P1C_M7	Region8	16118	A	56	75	0	23.2143	0	0	1.78571
L8R23P1C_M7	Region8	16119	A	59	89.8305	0	10.1695	0	0	0
L8R23P1C_M8	Region1	9461	T	1033	0	0.290416	99.7096	0	0	0
L8R23P1C_M8	Region3	9027	G	384	25.2604	74.7396	0	0	0	0
L8R23P1C_M9	Region3	9027	G	201	0.995025	99.005	0	0	0	0
L8R23P1C_M10	Region3	9027	G	14341	0	99.9791	0	0	0.020919	0
L8R23P1C_M10	Region7	3051	G	76	94.7368	0	0	0	5.26316	0
L9R23P1C_M1	Region1	9461	T	1340	2.23881	0	97.7612	0	0	0
L9R23P1C_M1	Region1	9475	T	1340	90.8209	0	9.02985	0.0746269	0	0.0746269
L9R23P1C_M1	Region3	9027	G	516	1.35659	98.6434	0	0	0	0
L9R23P1C_M1	Region7	3021	A	54	29.6296	0	0	70.3704	0	0
L9R23P1C_M1	Region7	3024	C	56	28.5714	0	0	71.4286	0	0
L9R23P1C_M1	Region7	3035	A	56	92.8571	0	0	0	7.14286	0
L9R23P1C_M2	Region1	9461	T	72009	0.463831	0.0402727	99.4959	0	0	0
L9R23P1C_M2	Region3	9027	G	54094	0.0665508	99.9261	0	0	0.00739454	0
L9R23P1C_M3	Region1	9461	T	23906	0.355559	0.0418305	99.6026	0	0	0
L9R23P1C_M3	Region3	9027	G	28653	0.0383904	99.9581	0	0	0.00349004	0
L9R23P1C_M4	Region1	9461	T	3723	0.698362	0.0537201	99.2479	0	0	0
L9R23P1C_M4	Region3	9027	G	7006	0.0713674	99.9286	0	0	0	0
L9R23P1C_M5	Region1	9461	T	67	38.806	0	61.194	0	0	0
L9R23P1C_M6	Region1	9461	T	3155	70.6815	0.0316957	28.9699	0.316957	0	0
L9R23P1C_M6	Region3	8992	T	5600	89.4821	0.0178571	10.3571	0.142857	0	0
L9R23P1C_M6	Region8	16094	C	93	93.5484	0	0	6.45161	0	0
L9R23P1C_M6	Region8	16095	C	52	86.5385	0	0	13.4615	0	0
L9R23P1C_M6	Region8	16110	T	53	52.8302	0	0	47.1698	0	0
L9R23P1C_M6	Region8	16111	T	81	82.716	0	0	17.284	0	0
L9R23P1C_M6	Region8	16113	A	53	90.566	0	9.43396	0	0	0
L9R23P1C_M6	Region8	16118	A	68	89.7059	0	8.82353	0	0	1.47059
L9R23P1C_M6	Region8	16119	A	56	87.5	0	12.5	0	0	0
L9R23P1C_M6	Region10	2689	A	1111	94.1494	0	5.40054	0.360036	0.090009	0
L9R23P1C_M7	Region1	9461	T	9888	0.869741	0.0505663	99.0797	0	0	0
L9R23P1C_M7	Region3	9027	G	2141	0.373657	99.6263	0	0	0	0
L9R23P1C_M7	Region10	2702	C	197	91.8782	0	0	0	8.12183	0
L9R23P1C_M7	Region10	2724	C	183	92.8962	0	0	0	7.10383	0
L9R23P1C_M8	Region1	9384	G	258	94.5736	5.03876	0	0	0.387597	0
L9R23P1C_M8	Region1	9461	T	185	0.540541	0	99.4595	0	0	0
L9R23P1C_M8	Region3	9027	G	59	28.8136	71.1864	0	0	0	0
L9R23P1C_M10	Region3	8919	A	5352	94.3572	0	0	5.64275	0	0
L9R23P1C_M10	Region3	9027	G	3621	0	99.9724	0	0	0.0276167	0
L9R23P1C_M10	Region4	6431	C	80	93.75	0	0	0	6.25	0
L9R23P1C_M10	Region5	3791	A	107	86.9159	0	0	13.0841	0	0
L9R23P1C_M10	Region6	13763	A	5481	93.3041	0	0	6.65937	0.0364897	0
L10R23P1C_M1	Region1	9461	T	13136	0.00761267	0.0761267	99.9163	0	0	0
L10R23P1C_M1	Region3	9027	G	2572	0	100	0	0	0	0
L10R23P1C_M2	Region1	9461	T	286817	0.0543901	0.0414899	99.9031	0.00104596	0	0
L10R23P1C_M2	Region3	9027	G	242912	0.0185252	99.965	0.00329337	0	0.0131735	0
L10R23P1C_M3	Region1	9461	T	140476	0.0256272	0.0498306	99.9231	0.00142373	0	0
L10R23P1C_M3	Region3	9027	G	150238	0.0113154	99.978	0.00133122	0	0.00931855	0
L10R23P1C_M3	Region9	7593	G	140	95	5	0	0	0	0
L10R23P1C_M3	Region9	7623	A	118	94.9153	0	0	5.08475	0	0
L10R23P1C_M4	Region1	9461	T	18537	0.07013	0.0539462	99.8705	0.00539462	0	0
L10R23P1C_M4	Region3	9027	G	33466	0.0448216	99.9402	0.00597621	0	0.00896432	0
L10R23P1C_M5	Region1	9461	T	136	0	0	100	0	0	0
L10R23P1C_M6	Region1	9461	T	310	0.322581	0.322581	99.3548	0	0	0
L10R23P1C_M6	Region3	8935	A	11375	90.989	0	0	9.0022	0.00879121	0
L10R23P1C_M6	Region3	9027	G	60	1.66667	98.3333	0	0	0	0
L10R23P1C_M6	Region6	13786	C	85	94.1176	0	0	5.88235	0	0
L10R23P1C_M7	Region1	9461	T	10434	0.0383362	0.0670884	99.8946	0	0	0
L10R23P1C_M7	Region3	9027	G	164	2.43902	97.561	0	0	0	0
L10R23P1C_M7	Region6	13766	A	19343	82.8465	0	0.00516983	4.64251	0.0206793	12.4851
L10R23P1C_M7	Region7	3088	T	75	92	0	8	0	0	0
L10R23P1C_M7	Region12	1261	T	56	58.9286	0	41.0714	0	0	0
L10R23P1C_M8	Region3	8981	C	53	94.3396	5.66038	0	0	0	0
L10R23P1C_M9	Region6	13766	A	345	77.3913	0	0	4.34783	0	18.2609
L10R23P1C_M10	Region2	12858	C	51	94.1176	5.88235	0	0	0	0
L10R23P1C_M10	Region3	9027	G	27486	0.0327439	99.96	0	0	0.00727643	0
L11R23P1C_M1	Region1	9461	T	18342	0.0218079	0.0654236	99.9128	0	0	0
L11R23P1C_M1	Region3	9027	G	4289	0.303101	99.627	0	0	0.0699464	0
L11R23P1C_M1	Region7	3020	A	210	90.4762	0	0	9.52381	0	0
L11R23P1C_M1	Region12	1327	A	113	46.0177	0	53.9823	0	0	0
L11R23P1C_M2	Region1	9461	T	152351	0.0367572	0.0531667	99.9101	0	0	0
L11R23P1C_M2	Region3	9027	G	189586	0.0210986	99.9742	0	0	0.00474719	0
L11R23P1C_M2	Region10	2628	A	353	91.2181	0	0	8.78187	0	0
L11R23P1C_M2	Region10	2680	G	343	93.586	6.41399	0	0	0	0
L11R23P1C_M3	Region1	9461	T	137698	0.0341327	0.054467	99.9099	0.00145245	0	0
L11R23P1C_M3	Region3	9027	G	136976	0.00146011	99.9861	0.00292022	0	0.00949071	0
L11R23P1C_M4	Region1	9461	T	14369	0.048716	0.0556754	99.8956	0	0	0
L11R23P1C_M4	Region3	9027	G	49396	0.0587092	99.9332	0.00202446	0	0.00607337	0
L11R23P1C_M5	Region1	9461	T	161	0	0	100	0	0	0
L11R23P1C_M5	Region3	9027	G	53	1.88679	98.1132	0	0	0	0
L11R23P1C_M6	Region1	9461	T	221	0	0.452489	99.5475	0	0	0
L11R23P1C_M6	Region3	9027	G	88	18.1818	81.8182	0	0	0	0
L11R23P1C_M7	Region1	9461	T	30959	0.0323008	0.0516813	99.916	0	0	0
L11R23P1C_M7	Region3	9027	G	12274	0.366629	99.6089	0	0	0.0244419	0
L11R23P1C_M7	Region7	3102	T	134	94.0299	0	5.97015	0	0	0
L11R23P1C_M7	Region8	16065	A	197	94.9239	0	0	5.07614	0	0
L11R23P1C_M8	Region1	9461	T	552	0	0	100	0	0	0
L11R23P1C_M8	Region3	9027	G	294	22.449	77.551	0	0	0	0
L11R23P1C_M10	Region3	9027	G	13172	0.0607349	99.9165	0.00759186	0	0.0151837	0
L12R23P1C_M1	Region1	9461	T	20356	0.00491256	0.0491256	99.946	0	0	0
L12R23P1C_M1	Region3	9027	G	2492	0.24077	99.7592	0	0	0	0
L12R23P1C_M1	Region7	3006	T	248	94.3548	0	0	5.64516	0	0
L12R23P1C_M2	Region1	9461	T	317467	0.0226795	0.045989	99.9307	0.000629987	0	0
L12R23P1C_M2	Region3	9027	G	228268	0.0113901	99.9711	0.00438082	0	0.0131424	0
L12R23P1C_M3	Region1	9461	T	164025	0.0268252	0.0603567	99.9122	0.000609663	0	0
L12R23P1C_M3	Region3	9027	G	163900	0.00366077	99.9866	0.00305064	0	0.00671141	0
L12R23P1C_M3	Region10	2634	T	651	94.1628	0	5.83717	0	0	0
L12R23P1C_M3	Region10	2646	A	649	91.5254	0	0	8.47458	0	0
L12R23P1C_M4	Region1	9461	T	10398	0	0.0288517	99.9711	0	0	0
L12R23P1C_M4	Region3	9027	G	26104	0.0268158	99.9502	0.00766166	0	0.0153233	0
L12R23P1C_M5	Region1	9457	T	170	92.9412	0	7.05882	0	0	0
L12R23P1C_M5	Region1	9459	A	168	94.0476	0	0	5.95238	0	0
L12R23P1C_M5	Region1	9461	T	171	0	0	100	0	0	0
L12R23P1C_M6	Region1	9461	T	175	0	0	100	0	0	0
L12R23P1C_M6	Region3	8996	A	1773	92.2166	0	0.112803	7.67061	0	0
L12R23P1C_M6	Region3	9009	T	2127	93.1829	0	6.67607	0.141044	0	0
L12R23P1C_M7	Region1	9461	T	17701	0.028247	0.0338964	99.9322	0.0056494	0	0
L12R23P1C_M7	Region3	9027	G	5664	0.635593	99.3291	0.0176554	0	0.0176554	0
L12R23P1C_M7	Region8	16052	A	233	93.5622	0	0	6.43777	0	0
L12R23P1C_M8	Region1	9461	T	403	0	0.496278	99.5037	0	0	0
L12R23P1C_M8	Region3	9027	G	184	34.7826	65.2174	0	0	0	0
L12R23P1C_M9	Region3	9009	T	79	91.1392	1.26582	6.32911	1.26582	0	0
L12R23P1C_M10	Region3	8973	C	8312	93.6959	0.0481232	0	0	6.25602	0
L12R23P1C_M10	Region6	13835	G	779	93.3248	0	0	0	6.67522	0
L13R23P1C_M1	Region1	9461	T	19592	0.0306247	0.0153124	99.9439	0.0102082	0	0
L13R23P1C_M1	Region3	9027	G	7155	0.0279525	99.972	0	0	0	0
L13R23P1C_M1	Region8	16060	A	81	69.1358	0	0	30.8642	0	0
L13R23P1C_M2	Region1	9461	T	221874	0.0270424	0.0468735	99.9238	0.00225353	0	0
L13R23P1C_M2	Region3	9027	G	226241	0.0137022	99.9779	0.00221003	0	0.00618809	0
L13R23P1C_M2	Region9	7617	C	76	94.7368	0	0	0	5.26316	0
L13R23P1C_M3	Region1	9461	T	122012	0.0245877	0.0532734	99.9205	0.00163918	0	0
L13R23P1C_M3	Region3	9027	G	145175	0.00344412	99.9807	0.00137765	0	0.0144653	0
L13R23P1C_M4	Region1	9461	T	19246	0.0207835	0.0675465	99.9013	0.0103918	0	0
L13R23P1C_M4	Region3	9027	G	35838	0.050226	99.9358	0.00279033	0	0.0111613	0
L13R23P1C_M5	Region1	9461	T	245	0.408163	0.408163	99.1837	0	0	0
L13R23P1C_M5	Region3	9027	G	71	1.40845	98.5915	0	0	0	0
L13R23P1C_M6	Region1	9461	T	54	1.85185	0	98.1481	0	0	0
L13R23P1C_M7	Region1	9451	A	38161	92.8225	0	0.00262048	7.1408	0.0340662	0
L13R23P1C_M7	Region1	9461	T	38903	0.303319	0.0231345	99.6735	0	0	0
L13R23P1C_M7	Region3	9027	G	6534	0.0918274	99.9082	0	0	0	0
L13R23P1C_M7	Region7	3054	A	163	88.9571	0	0	11.0429	0	0
L13R23P1C_M7	Region8	16074	C	87	93.1034	0	0	0	6.89655	0
L13R23P1C_M7	Region12	1251	C	61	49.1803	0	0	0	50.8197	0
L13R23P1C_M8	Region1	9451	A	721	91.6782	0	0	8.32178	0	0
L13R23P1C_M8	Region1	9461	T	705	0	0	100	0	0	0
L13R23P1C_M8	Region3	9027	G	144	0	100	0	0	0	0
L13R23P1C_M8	Region6	13796	A	218	94.0367	0	0	0	0	5.9633
L13R23P1C_M9	Region3	9027	G	140	2.14286	97.8571	0	0	0	0
L13R23P1C_M10	Region3	9027	G	4791	0.0208725	99.9791	0	0	0	0
L13R23P1C_M10	Region6	13832	T	1148	94.2509	0.087108	5.66202	0	0	0
L14R23P1C_M1	Region1	9461	T	65806	0.0151962	0.0683828	99.9134	0.00303924	0	0
L14R23P1C_M1	Region3	9027	G	28961	0.0932288	99.8653	0.0138117	0	0.0276234	0
L14R23P1C_M1	Region6	13740	C	37358	94.7802	0.0294448	0	0.0026768	5.18497	0.0026768
L14R23P1C_M1	Region8	16074	C	98	94.898	0	0	0	5.10204	0
L14R23P1C_M1	Region12	1272	A	199	88.9447	0	0	11.0553	0	0
L14R23P1C_M2	Region1	9461	T	367843	0.0217484	0.0236514	99.9527	0.00190299	0	0
L14R23P1C_M2	Region3	9027	G	529411	0.00245556	99.9804	0.00793334	0	0.00925557	0
L14R23P1C_M2	Region8	16092	A	4364	91.4986	0	7.33272	1.05408	0.114574	0
L14R23P1C_M2	Region8	16094	C	12528	93.2391	0.255428	0	6.05045	0.454981	0
L14R23P1C_M2	Region8	16095	C	10045	92.5037	0.129418	0	6.76954	0.597312	0
L14R23P1C_M2	Region8	16099	A	6128	62.4184	0	32.1312	1.04439	0.163185	4.24282
L14R23P1C_M2	Region8	16105	T	8896	60.7464	0.56205	0.123651	38.2644	0	0.303507
L14R23P1C_M2	Region8	16108	T	9130	74.8412	0.843373	0.722892	23.5268	0	0.0657174
L14R23P1C_M2	Region8	16110	T	8077	49.1395	1.13904	0.866658	48.731	0	0.123808
L14R23P1C_M2	Region8	16111	T	15840	90.1073	0.32197	0.138889	9.43182	0	0
L14R23P1C_M2	Region8	16118	A	10956	84.1	0	14.7317	0.200803	0.00912742	0.958379
L14R23P1C_M2	Region8	16120	A	7104	90.259	0	9.26239	0.436374	0.0422297	0
L14R23P1C_M2	Region8	16133	T	2468	49.5543	31.5235	0.729335	18.1118	0	0.0810373
L14R23P1C_M2	Region8	16140	T	2930	83.3447	15.4608	0.307167	0.853242	0	0.0341297
L14R23P1C_M2	Region11	15248	C	59	94.9153	5.08475	0	0	0	0
L14R23P1C_M3	Region1	9461	T	129614	0.0331754	0.0586356	99.9059	0.00231456	0	0
L14R23P1C_M3	Region3	9027	G	162191	0.00739868	99.5234	0.455019	0	0.0141808	0
L14R23P1C_M3	Region10	2656	C	265	92.4528	1.13208	0	0	6.41509	0
L14R23P1C_M4	Region1	9461	T	46311	0.0237525	0.0690981	99.905	0.00215931	0	0
L14R23P1C_M4	Region3	9027	G	128043	0.0382684	99.9391	0.00859086	0	0.0140578	0
L14R23P1C_M5	Region1	9461	T	719	0	0.417246	99.5828	0	0	0
L14R23P1C_M5	Region3	9027	G	295	2.0339	97.9661	0	0	0	0
L14R23P1C_M5	Region4	6448	T	65	93.8462	0	6.15385	0	0	0
L14R23P1C_M5	Region6	13740	C	338	92.0118	0.295858	0	0	7.69231	0
L14R23P1C_M5	Region6	13836	G	209	93.3014	6.69856	0	0	0	0
L14R23P1C_M6	Region1	9461	T	1500	0	0.0666667	99.9333	0	0	0
L14R23P1C_M6	Region2	12811	G	167	92.2156	0.598802	0	0	7.18563	0
L14R23P1C_M6	Region3	8960	A	70117	93.6806	0	0.0313761	6.26952	0.0142619	0.00427856
L14R23P1C_M6	Region3	9027	G	275	30.9091	69.0909	0	0	0	0
L14R23P1C_M6	Region12	1225	G	57	68.4211	31.5789	0	0	0	0
L14R23P1C_M6	Region12	1248	G	55	85.4545	14.5455	0	0	0	0
L14R23P1C_M7	Region1	9461	T	272721	0.0275006	0.044001	99.9274	0.00110003	0	0
L14R23P1C_M7	Region3	9027	G	50299	0.151096	99.833	0.00596433	0	0.00994056	0
L14R23P1C_M7	Region8	16090	A	175	91.4286	0	1.14286	5.14286	0	2.28571
L14R23P1C_M7	Region8	16093	C	158	92.4051	0	0	0.632911	0.632911	6.32911
L14R23P1C_M7	Region8	16094	C	86	88.3721	2.32558	0	6.97674	2.32558	0
L14R23P1C_M7	Region8	16095	C	80	93.75	0	0	6.25	0	0
L14R23P1C_M7	Region8	16105	T	86	67.4419	2.32558	0	30.2326	0	0
L14R23P1C_M7	Region8	16108	T	98	81.6327	0	0	18.3673	0	0
L14R23P1C_M7	Region8	16110	T	87	55.1724	2.29885	2.29885	40.2299	0	0
L14R23P1C_M7	Region8	16111	T	140	90.7143	0.714286	0	8.57143	0	0
L14R23P1C_M7	Region8	16118	A	97	83.5052	0	14.433	0	0	2.06186
L14R23P1C_M7	Region8	16120	A	77	93.5065	0	6.49351	0	0	0
L14R23P1C_M7	Region12	1265	A	205	93.1707	0	0	6.82927	0	0
L14R23P1C_M8	Region1	9461	T	3181	0	0.157183	99.8428	0	0	0
L14R23P1C_M8	Region3	9027	G	1056	8.99621	90.9091	0	0	0.094697	0
L14R23P1C_M9	Region1	9461	T	70	0	0	100	0	0	0
L14R23P1C_M9	Region2	12811	G	214	93.9252	0	0	0	6.07477	0
L14R23P1C_M9	Region3	9027	G	975	2.15385	97.7436	0	0	0.102564	0
L14R23P1C_M10	Region1	9461	T	1766	0	0.226501	99.7735	0	0	0
L14R23P1C_M10	Region2	12811	G	3937	93.3198	0	0	0	6.68021	0
L14R23P1C_M10	Region3	9027	G	45829	0.0589147	99.9236	0.00654607	0	0.0109101	0
L14R23P1C_M10	Region5	3778	C	2211	52.1031	0.0452284	0	0	47.8517	0
L14R23P1C_M10	Region8	16091	A	338	92.6036	0	6.80473	0.295858	0.295858	0
L14R23P1C_M10	Region8	16095	C	275	91.6364	0.363636	0	7.27273	0.727273	0
L14R23P1C_M10	Region8	16099	A	194	64.9485	0	32.4742	0	0	2.57732
L14R23P1C_M10	Region8	16105	T	225	62.6667	2.66667	0	34.6667	0	0
L14R23P1C_M10	Region8	16108	T	217	71.4286	2.76498	1.38249	24.424	0	0
L14R23P1C_M10	Region8	16110	T	203	61.5764	0.985222	1.97044	35.468	0	0
L14R23P1C_M10	Region8	16111	T	326	89.5706	0.306748	0.306748	9.81595	0	0
L14R23P1C_M10	Region8	16113	A	266	92.4812	0	7.5188	0	0	0
L14R23P1C_M10	Region8	16118	A	308	88.3117	0	10.7143	0	0	0.974026
L14R23P1C_M10	Region8	16120	A	227	93.8326	0	5.72687	0	0.440529	0
L14R23P1C_M10	Region8	16133	T	76	75	18.4211	0	6.57895	0	0
L14R23P1C_M10	Region8	16140	T	75	85.3333	12	1.33333	1.33333	0	0
L15R23P1C_M1	Region1	9461	T	10506	0.0190367	0.076147	99.9048	0	0	0
L15R23P1C_M1	Region3	9027	G	5208	0.0384025	99.9616	0	0	0	0
L15R23P1C_M1	Region8	16125	A	60	90	0	1.66667	8.33333	0	0
L15R23P1C_M1	Region12	1248	G	646	91.3313	8.66873	0	0	0	0
L15R23P1C_M2	Region1	9461	T	177792	0.0241856	0.0466838	99.9286	0.000562455	0	0
L15R23P1C_M2	Region3	9027	G	240156	0.0104099	99.9734	0.00458036	0	0.0116591	0
L15R23P1C_M3	Region1	9461	T	200986	0.267183	0.05274	99.6781	0.00199019	0	0
L15R23P1C_M3	Region3	9027	G	277060	0.0144373	99.97	0.00288746	0	0.0126326	0
L15R23P1C_M3	Region12	1244	G	185	1.62162	98.3784	0	0	0	0
L15R23P1C_M4	Region1	9461	T	19538	0.0614188	0.0563005	99.8823	0	0	0
L15R23P1C_M4	Region3	9027	G	78508	0.0356652	99.9503	0.00254751	0	0.0114638	0
L15R23P1C_M5	Region1	9461	T	114	0	0	100	0	0	0
L15R23P1C_M5	Region1	9475	T	80	91.25	0	8.75	0	0	0
L15R23P1C_M5	Region3	9012	G	89	94.382	0	0	0	5.61798	0
L15R23P1C_M5	Region3	9027	G	52	0	98.0769	1.92308	0	0	0
L15R23P1C_M6	Region1	9391	A	97	91.7526	0	0	8.24742	0	0
L15R23P1C_M6	Region1	9451	A	106	93.3962	0	0	5.66038	0.943396	0
L15R23P1C_M6	Region1	9453	A	96	94.7917	0	0	5.20833	0	0
L15R23P1C_M6	Region1	9461	T	105	0	0	100	0	0	0
L15R23P1C_M6	Region3	9027	G	54	20.3704	79.6296	0	0	0	0
L1R23P2B_M1	Region1	9435	T	93225	90.6956	0.0343256	9.26468	0.00536337	0	0
L1R23P2B_M1	Region1	9461	T	76543	0.0222097	0.0836131	99.8929	0.00130646	0	0
L1R23P2B_M1	Region1	9465	C	71406	91.0036	0.149847	0	0.00140044	8.8452	0
L1R23P2B_M1	Region3	9027	G	48758	0.137413	99.8298	0.0205095	0	0.0123057	0
L1R23P2B_M1	Region9	7633	G	160	87.5	0	0	0	12.5	0
L1R23P2B_M2	Region1	9461	T	354661	0.0310155	0.055264	99.9112	0.00253763	0	0
L1R23P2B_M2	Region3	9027	G	1090444	0.000275117	99.9798	0.00724476	0	0.0126554	0
L1R23P2B_M2	Region8	16091	A	56	85.7143	0	14.2857	0	0	0
L1R23P2B_M2	Region8	16105	T	58	63.7931	0	0	36.2069	0	0
L1R23P2B_M2	Region8	16110	T	51	54.902	0	0	45.098	0	0
L1R23P2B_M2	Region8	16111	T	61	80.3279	0	0	19.6721	0	0
L1R23P2B_M2	Region8	16120	A	55	90.9091	0	9.09091	0	0	0
L1R23P2B_M2	Region8	16125	A	137	91.9708	0	1.45985	6.56934	0	0
L1R23P2B_M2	Region10	2708	A	2660	95	0	0	5	0	0
L1R23P2B_M3	Region1	9461	T	341601	0.114168	0.0638171	99.8211	0.000878218	0	0
L1R23P2B_M3	Region3	9027	G	296373	0.0101224	99.9602	0.0134965	0	0.0161958	0
L1R23P2B_M3	Region8	16050	T	448	89.5089	0	10.4911	0	0	0
L1R23P2B_M3	Region12	1303	T	5999	86.9812	0.0166694	13.0022	0	0	0
L1R23P2B_M4	Region1	9461	T	70962	0.0436854	0.0958259	99.8577	0.00281841	0	0
L1R23P2B_M4	Region3	9027	G	257449	0.00660325	99.9755	0.00932223	0	0.00854538	0
L1R23P2B_M4	Region8	16076	A	151	0.662252	0	0	99.3377	0	0
L1R23P2B_M5	Region1	9435	T	956	93.6192	0.41841	5.96234	0	0	0
L1R23P2B_M5	Region1	9461	T	780	0	0.641026	99.359	0	0	0
L1R23P2B_M5	Region1	9465	C	649	89.9846	0.924499	0	0	9.09091	0
L1R23P2B_M5	Region2	12866	C	102	93.1373	0.980392	0	0	5.88235	0
L1R23P2B_M5	Region2	12877	C	88	93.1818	0	0	0	6.81818	0
L1R23P2B_M5	Region3	9027	G	305	3.27869	96.7213	0	0	0	0
L1R23P2B_M6	Region1	9461	T	2017	0	0.0495786	99.9504	0	0	0
L1R23P2B_M6	Region3	9027	G	280	17.5	82.1429	0	0	0.357143	0
L1R23P2B_M7	Region1	9451	A	237832	94.4112	0	0.00504558	5.572	0.011773	0
L1R23P2B_M7	Region1	9461	T	212549	0.0456365	0.0555166	99.897	0.00188192	0	0
L1R23P2B_M7	Region3	8961	A	59807	90.6733	0	0.0886184	9.21297	0.0250807	0
L1R23P2B_M7	Region3	9027	G	46421	0.0990931	99.8815	0.0129252	0	0.00646259	0
L1R23P2B_M7	Region5	3835	T	3499	92.0835	0.0571592	7.77365	0.0857388	0	0
L1R23P2B_M7	Region7	3015	C	1028	93.1907	6.80934	0	0	0	0
L1R23P2B_M7	Region10	2636	A	484	63.4298	0	0	36.5702	0	0
L1R23P2B_M8	Region1	9461	T	3102	0.0644745	0.35461	99.5809	0	0	0
L1R23P2B_M8	Region3	8961	A	4522	91.8178	0	0.132685	8.04954	0	0
L1R23P2B_M8	Region3	9027	G	569	10.0176	89.9824	0	0	0	0
L1R23P2B_M9	Region3	9027	G	522	0.383142	99.6169	0	0	0	0
L1R23P2B_M9	Region6	13786	C	98	92.8571	5.10204	0	2.04082	0	0
L1R23P2B_M10	Region3	8960	A	67186	93.4272	0	0.0535826	6.50582	0.0119072	0.00148841
L1R23P2B_M10	Region3	9027	G	50592	0.0237192	99.9506	0.00988299	0	0.0158128	0
L2R23P2B_M1	Region1	9396	C	129809	89.52	10.4546	0	0.00462218	0.0207998	0
L2R23P2B_M1	Region1	9461	T	109672	0.0209716	0.0811511	99.8961	0.00182362	0	0
L2R23P2B_M1	Region3	9027	G	19558	0	99.9847	0	0	0.015339	0
L2R23P2B_M2	Region1	9461	T	354830	0.145985	0.0504467	99.8022	0.00140913	0	0
L2R23P2B_M2	Region3	9027	G	1021008	0.00440741	99.9752	0.00724774	0	0.0131243	0
L2R23P2B_M3	Region1	9461	T	340095	0.0235228	0.0720387	99.9027	0.00176421	0	0
L2R23P2B_M3	Region3	9027	G	290639	0.0233967	99.8283	0.0130746	0	0.135219	0
L2R23P2B_M3	Region8	16091	A	70	91.4286	0	8.57143	0	0	0
L2R23P2B_M3	Region8	16099	A	67	43.2836	0	50.7463	1.49254	0	4.47761
L2R23P2B_M3	Region8	16111	T	67	83.5821	0	0	16.4179	0	0
L2R23P2B_M3	Region8	16113	A	72	94.4444	0	5.55556	0	0	0
L2R23P2B_M3	Region8	16119	A	65	89.2308	0	10.7692	0	0	0
L2R23P2B_M3	Region8	16125	A	157	89.8089	0	3.18471	6.36943	0	0.636943
L2R23P2B_M3	Region12	1330	C	2606	82.3484	0.038373	0	0	17.5748	0.038373
L2R23P2B_M4	Region1	9461	T	65460	0.0397189	0.0870761	99.8732	0	0	0
L2R23P2B_M4	Region3	9027	G	171623	0.0291336	99.9417	0.0139841	0	0.0151495	0
L2R23P2B_M4	Region10	2657	C	79	87.3418	12.6582	0	0	0	0
L2R23P2B_M5	Region1	9396	C	1364	87.39	12.61	0	0	0	0
L2R23P2B_M5	Region1	9461	T	1195	0	0.41841	99.5816	0	0	0
L2R23P2B_M5	Region3	9027	G	139	0	100	0	0	0	0
L2R23P2B_M6	Region1	9461	T	1329	0	0	100	0	0	0
L2R23P2B_M6	Region3	9027	G	169	17.1598	82.2485	0	0	0.591716	0
L2R23P2B_M7	Region1	9461	T	146990	0.0346962	0.0591877	99.9054	0.000680318	0	0
L2R23P2B_M7	Region3	8960	A	31926	94.647	0	0.0751738	5.26217	0.012529	0.00313224
L2R23P2B_M7	Region3	9027	G	23631	0.101562	99.8773	0.00846346	0	0.0126952	0
L2R23P2B_M7	Region4	6439	A	19256	94.2823	0	0.0103864	5.70212	0.00519319	0
L2R23P2B_M7	Region4	6537	A	8034	94.0005	0	0.0622355	5.92482	0.0124471	0
L2R23P2B_M7	Region7	3081	C	298	94.2953	5.36913	0	0.33557	0	0
L2R23P2B_M8	Region1	9461	T	1864	0	0.160944	99.8391	0	0	0
L2R23P2B_M8	Region3	8960	A	1890	94.6561	0	0.10582	5.18519	0.0529101	0
L2R23P2B_M8	Region3	9027	G	281	2.13523	97.5089	0.355872	0	0	0
L2R23P2B_M8	Region6	13788	C	772	94.4301	0.388601	0	0	5.18135	0
L2R23P2B_M9	Region3	8989	A	439	93.1663	0	0	6.83371	0	0
L2R23P2B_M10	Region1	9457	T	148	93.9189	0.675676	5.40541	0	0	0
L2R23P2B_M10	Region1	9461	T	116	0	0	100	0	0	0
L2R23P2B_M10	Region2	12821	A	276	94.9275	0	0	5.07246	0	0
L2R23P2B_M10	Region2	12874	T	215	93.4884	0	6.51163	0	0	0
L2R23P2B_M10	Region3	8989	A	304895	85.2143	0	0.0196789	14.7536	0.0108234	0.00163991
L2R23P2B_M10	Region3	9027	G	240880	0.00166058	99.9809	0.0074726	0	0.00996347	0
L2R23P2B_M10	Region4	6439	A	134	74.6269	0	0	25.3731	0	0
L2R23P2B_M10	Region4	6531	G	61	90.1639	8.19672	0	0	1.63934	0
L2R23P2B_M10	Region7	3002	T	117	64.1026	0	35.8974	0	0	0
L3R23P2B_M1	Region1	9396	C	48843	86.2805	13.701	0	0.00204738	0.016379	0
L3R23P2B_M1	Region1	9459	A	44713	88.4441	0	0.0156554	11.5336	0.00670946	0
L3R23P2B_M1	Region1	9461	T	40911	0.021999	0.0757742	99.9022	0	0	0
L3R23P2B_M1	Region3	9027	G	17746	0.0169052	99.9493	0.0169052	0	0.0169052	0
L3R23P2B_M2	Region1	9461	T	355154	0.0261858	0.0501191	99.9217	0.00197098	0	0
L3R23P2B_M2	Region3	9027	G	833148	0.00036008	99.9798	0.00936208	0	0.0104423	0
L3R23P2B_M2	Region8	16091	A	105	86.6667	0	13.3333	0	0	0
L3R23P2B_M2	Region8	16092	A	65	86.1538	0	12.3077	0	1.53846	0
L3R23P2B_M2	Region8	16099	A	87	47.1264	0	48.2759	0	0	4.5977
L3R23P2B_M2	Region8	16105	T	95	51.5789	0	0	48.4211	0	0
L3R23P2B_M2	Region8	16108	T	92	55.4348	1.08696	0	42.3913	0	1.08696
L3R23P2B_M2	Region8	16110	T	64	62.5	0	3.125	31.25	0	3.125
L3R23P2B_M2	Region8	16111	T	122	85.2459	0.819672	0	13.9344	0	0
L3R23P2B_M2	Region8	16112	A	153	58.1699	0	0	41.8301	0	0
L3R23P2B_M2	Region8	16113	A	114	91.2281	0	8.77193	0	0	0
L3R23P2B_M2	Region8	16118	A	84	82.1429	0	15.4762	0	0	2.38095
L3R23P2B_M2	Region9	7617	C	214	94.3925	0	0	0	5.60748	0
L3R23P2B_M3	Region1	9461	T	230837	0.0212271	0.0706126	99.9064	0.00173282	0	0
L3R23P2B_M3	Region3	9027	G	181237	0.0171047	99.9581	0.0148976	0	0.00993175	0
L3R23P2B_M4	Region1	9461	T	119865	0.027531	0.08593	99.8849	0.00166854	0	0
L3R23P2B_M4	Region3	9027	G	205308	0.0462719	99.924	0.0170476	0	0.0126639	0
L3R23P2B_M4	Region10	2726	A	77	93.5065	0	0	6.49351	0	0
L3R23P2B_M5	Region1	9396	C	454	79.2952	20.7048	0	0	0	0
L3R23P2B_M5	Region1	9459	A	468	84.8291	0	0.213675	14.9573	0	0
L3R23P2B_M5	Region1	9461	T	399	0	0	100	0	0	0
L3R23P2B_M5	Region3	9027	G	105	0	100	0	0	0	0
L3R23P2B_M6	Region1	9461	T	1102	0	0.0907441	99.8185	0.0907441	0	0
L3R23P2B_M6	Region2	12831	A	123	93.4959	0	0	0	6.50407	0
L3R23P2B_M6	Region3	9027	G	227	20.2643	79.7357	0	0	0	0
L3R23P2B_M7	Region1	9461	T	147340	0.0291842	0.070585	99.8982	0.00203611	0	0
L3R23P2B_M7	Region3	9027	G	36249	0.0662087	99.8979	0.0165522	0	0.0193109	0
L3R23P2B_M7	Region7	3045	A	1151	93.3102	0	0.086881	6.60295	0	0
L3R23P2B_M8	Region1	9451	A	2541	93.6246	0	0	6.29673	0.0787092	0
L3R23P2B_M8	Region1	9461	T	2155	0.0464037	0.417633	99.536	0	0	0
L3R23P2B_M8	Region3	9027	G	417	0.479616	99.5204	0	0	0	0
L3R23P2B_M9	Region3	9027	G	1151	1.30321	98.523	0.086881	0	0.086881	0
L3R23P2B_M10	Region1	9461	T	96	0	0	100	0	0	0
L3R23P2B_M10	Region3	9027	G	115447	0.0285845	99.9532	0.00779579	0	0.0103944	0
L3R23P2B_M10	Region9	7670	G	435	94.023	0.229885	0	0	5.74713	0
L3R23P2B_M10	Region12	1292	A	377	88.5942	0	0	11.4058	0	0
L3R23P2B_M10	Region12	1298	A	352	89.7727	0	0	10.2273	0	0
L4R23P2B_M1	Region1	9461	T	50862	0.0216271	0.0707798	99.9076	0	0	0
L4R23P2B_M1	Region3	9027	G	15344	0.0782065	99.8827	0.0130344	0	0.0260688	0
L4R23P2B_M1	Region9	7656	C	69	94.2029	0	0	0	5.7971	0
L4R23P2B_M1	Region10	2635	A	587	92.3339	0	0	7.6661	0	0
L4R23P2B_M1	Region12	1224	A	577	91.6811	0	0	8.14558	0.17331	0
L4R23P2B_M2	Region1	9461	T	354941	0.0343719	0.0498674	99.9138	0.00197216	0	0
L4R23P2B_M2	Region3	9027	G	926373	0.00194306	99.9764	0.00917557	0	0.012522	0
L4R23P2B_M2	Region10	2718	T	677	93.2053	0.14771	6.64697	0	0	0
L4R23P2B_M3	Region1	9461	T	312816	0.0287709	0.0895095	99.8808	0.00095903	0	0
L4R23P2B_M3	Region3	9027	G	266633	0.015752	99.958	0.0150019	0	0.0112514	0
L4R23P2B_M4	Region1	9461	T	198738	0.0513239	0.0986223	99.8485	0.00150953	0	0
L4R23P2B_M4	Region3	9027	G	214763	0.0609975	99.9059	0.016297	0	0.0167627	0
L4R23P2B_M4	Region8	16076	A	93	64.5161	0	0	35.4839	0	0
L4R23P2B_M5	Region1	9461	T	426	0	0.234742	99.7653	0	0	0
L4R23P2B_M5	Region3	9027	G	96	1.04167	98.9583	0	0	0	0
L4R23P2B_M5	Region6	13823	C	119	94.958	5.04202	0	0	0	0
L4R23P2B_M6	Region1	9461	T	879	0	0	99.8862	0.113766	0	0
L4R23P2B_M6	Region3	9027	G	117	23.0769	76.9231	0	0	0	0
L4R23P2B_M6	Region6	13785	C	198	93.4343	5.55556	0	0.505051	0	0.505051
L4R23P2B_M6	Region6	13786	C	169	91.716	1.18343	0	7.10059	0	0
L4R23P2B_M7	Region1	9461	T	16331	0.0306166	0.0428633	99.9204	0.00612332	0	0
L4R23P2B_M7	Region3	8961	A	9681	94.5667	0	0.144613	5.25772	0.0309885	0
L4R23P2B_M7	Region3	8982	C	10321	89.3324	0.184091	0	0.00968898	10.4738	0
L4R23P2B_M7	Region3	9027	G	7407	0.243013	99.703	0.0405022	0	0.0135007	0
L4R23P2B_M7	Region7	3078	A	53	88.6792	0	0	11.3208	0	0
L4R23P2B_M7	Region10	2679	A	110	48.1818	0	0	51.8182	0	0
L4R23P2B_M7	Region12	1243	A	160	93.125	0	0	6.875	0	0
L4R23P2B_M8	Region1	9461	T	296	0	1.01351	98.9865	0	0	0
L4R23P2B_M8	Region3	8982	C	606	86.7987	0.49505	0	0	12.7063	0
L4R23P2B_M8	Region3	9027	G	154	7.79221	90.9091	0.649351	0	0.649351	0
L4R23P2B_M8	Region6	13764	T	313	94.5687	0.319489	0	0	0	5.11182
L4R23P2B_M9	Region3	9027	G	660	1.9697	98.0303	0	0	0	0
L4R23P2B_M10	Region1	9461	T	80	0	0	100	0	0	0
L4R23P2B_M10	Region2	12831	A	125	93.6	0	0	0	6.4	0
L4R23P2B_M10	Region3	9027	G	45858	0.0697806	99.8888	0.0152645	0	0.0261677	0
L5R23P2B_M1	Region1	9461	T	103617	0.0299179	0.0820329	99.8832	0.00482546	0	0
L5R23P2B_M1	Region1	9475	T	89484	92.5015	0.0424657	7.3745	0.0614635	0	0.0201153
L5R23P2B_M1	Region3	9027	G	47122	0.027588	99.9491	0.0042443	0	0.0190994	0
L5R23P2B_M1	Region5	3851	G	934	93.469	6.42398	0	0	0.107066	0
L5R23P2B_M1	Region6	13745	T	39692	93.9786	0.0151164	5.97853	0.025194	0	0.0025194
L5R23P2B_M1	Region6	13747	A	41967	91.448	0	0.00238282	8.54243	0.00714847	0
L5R23P2B_M1	Region9	7572	A	142	74.6479	0	2.11268	23.2394	0	0
L5R23P2B_M2	Region1	9461	T	355621	0.0362746	0.0435857	99.9187	0.00140599	0	0
L5R23P2B_M2	Region3	9027	G	830352	0.00421508	99.9725	0.00903231	0	0.0142108	0
L5R23P2B_M2	Region10	2723	C	1596	94.4862	0.0626566	0	0	5.45113	0
L5R23P2B_M3	Region1	9461	T	338774	0.0312893	0.0749762	99.8923	0.00147591	0	0
L5R23P2B_M3	Region3	9027	G	310896	0.00739797	99.9678	0.0109361	0	0.013831	0
L5R23P2B_M3	Region8	16125	A	106	87.7358	0	0.943396	9.43396	0	1.88679
L5R23P2B_M3	Region12	1275	T	3752	82.8891	0.0266525	17.0842	0	0	0
L5R23P2B_M4	Region1	9461	T	105388	0.0275174	0.105325	99.8643	0.00284662	0	0
L5R23P2B_M4	Region3	9027	G	267502	0.0314016	99.9383	0.013084	0	0.0171961	0
L5R23P2B_M4	Region8	16076	A	57	68.4211	0	0	31.5789	0	0
L5R23P2B_M4	Region10	2657	C	142	90.1408	9.85915	0	0	0	0
L5R23P2B_M5	Region1	9461	T	966	0.10352	0.310559	99.5859	0	0	0
L5R23P2B_M5	Region1	9475	T	725	91.7241	0.275862	7.86207	0	0	0.137931
L5R23P2B_M5	Region3	9027	G	317	0.630915	99.0536	0	0	0.315457	0
L5R23P2B_M5	Region6	13745	T	294	89.7959	0	10.2041	0	0	0
L5R23P2B_M5	Region6	13747	A	320	91.875	0	0	8.125	0	0
L5R23P2B_M6	Region1	9396	C	1351	94.5966	5.4034	0	0	0	0
L5R23P2B_M6	Region1	9461	T	1107	0.993677	0.0903342	98.916	0	0	0
L5R23P2B_M6	Region3	9027	G	163	15.3374	84.6626	0	0	0	0
L5R23P2B_M7	Region1	9461	T	107364	0.036325	0.0642674	99.8985	0.000931411	0	0
L5R23P2B_M7	Region3	8927	A	48123	93.0678	0	0.0540282	6.86158	0.0145461	0.00207801
L5R23P2B_M7	Region3	9027	G	37710	0.185627	99.7826	0.0212145	0	0.0106073	0
L5R23P2B_M7	Region7	3027	C	339	93.5103	0	0	0	6.48968	0
L5R23P2B_M8	Region1	9461	T	1384	0.0722543	0.289017	99.5665	0.0722543	0	0
L5R23P2B_M8	Region3	8927	A	3530	94.4759	0	0.113314	5.41076	0	0
L5R23P2B_M8	Region3	9027	G	515	15.3398	84.6602	0	0	0	0
L5R23P2B_M8	Region6	13788	C	994	88.833	5.13078	0	0.100604	5.93561	0
L5R23P2B_M8	Region6	13797	A	1135	92.4229	0	0.0881057	7.48899	0	0
L5R23P2B_M9	Region3	9027	G	442	0.904977	98.6425	0.226244	0	0.226244	0
L5R23P2B_M10	Region3	9027	G	49064	0.124327	99.8308	0.0122289	0	0.0326105	0
L5R23P2B_M10	Region12	1288	A	170	90	0	0	10	0	0
L6R23P2B_M1	Region1	9461	T	81577	0.0269684	0.074776	99.8983	0	0	0
L6R23P2B_M1	Region3	9027	G	29768	0.0403117	99.9395	0.0100779	0	0.0100779	0
L6R23P2B_M1	Region9	7586	T	179	93.2961	0	6.70391	0	0	0
L6R23P2B_M2	Region1	9461	T	354088	0.0338899	0.0516821	99.913	0.00141208	0	0
L6R23P2B_M2	Region3	9027	G	1150338	0.000173862	99.9833	0.00582438	0	0.0106925	0
L6R23P2B_M3	Region1	9461	T	348240	0.0275672	0.0542729	99.9161	0.00201011	0	0
L6R23P2B_M3	Region3	9027	G	858853	0.00104791	99.9757	0.0130406	0	0.0102462	0
L6R23P2B_M3	Region8	16096	C	133	11.2782	0	0	0	88.7218	0
L6R23P2B_M3	Region8	16105	T	90	94.4444	0	0	5.55556	0	0
L6R23P2B_M4	Region1	9461	T	125330	0.115695	0.0965451	99.7838	0.00398947	0	0
L6R23P2B_M4	Region3	9027	G	273449	0.03401	99.9404	0.00987387	0	0.0157251	0
L6R23P2B_M4	Region8	16076	A	98	70.4082	0	0	29.5918	0	0
L6R23P2B_M4	Region10	2657	C	61	88.5246	11.4754	0	0	0	0
L6R23P2B_M5	Region1	9461	T	558	0	0.358423	99.6416	0	0	0
L6R23P2B_M5	Region3	9027	G	176	1.13636	98.8636	0	0	0	0
L6R23P2B_M5	Region6	13824	C	74	91.8919	8.10811	0	0	0	0
L6R23P2B_M6	Region1	9461	T	54	0	1.85185	98.1481	0	0	0
L6R23P2B_M7	Region1	9461	T	133	0	0	100	0	0	0
L6R23P2B_M8	Region3	9027	G	51	0	100	0	0	0	0
L6R23P2B_M10	Region3	8989	A	145	93.1034	0	0	6.89655	0	0
L7R23P2B_M1	Region1	9461	T	74223	2.1907	0.0714064	97.7379	0	0	0
L7R23P2B_M1	Region3	8989	A	27661	94.917	0	0.036152	5.02874	0.0108456	0.0072304
L7R23P2B_M1	Region3	9027	G	20274	0.123311	99.852	0.00493243	0	0.0197297	0
L7R23P2B_M1	Region10	2660	T	716	90.5028	0	9.49721	0	0	0
L7R23P2B_M1	Region10	2662	A	858	86.014	0	0	13.986	0	0
L7R23P2B_M2	Region1	9461	T	357485	0.0279732	0.0472747	99.922	0.00279732	0	0
L7R23P2B_M2	Region3	9027	G	1011046	0.00148361	99.9804	0.00652789	0	0.0115722	0
L7R23P2B_M2	Region10	2676	A	1297	88.4348	0	0	11.5652	0	0
L7R23P2B_M2	Region10	2723	C	889	87.6265	0	0	0	12.3735	0
L7R23P2B_M3	Region1	9461	T	255495	0.0234838	0.0841504	99.8896	0.00273978	0	0
L7R23P2B_M3	Region3	9027	G	187287	0.0282988	99.9434	0.0170861	0	0.0112127	0
L7R23P2B_M3	Region8	16056	A	120	82.5	0	0	17.5	0	0
L7R23P2B_M4	Region1	9461	T	139295	0.0897376	0.0961987	99.8126	0.0014358	0	0
L7R23P2B_M4	Region3	9027	G	184444	0.0628917	99.9133	0.0119277	0	0.0119277	0
L7R23P2B_M4	Region9	7620	A	60	95	0	0	5	0	0
L7R23P2B_M4	Region9	7653	T	58	93.1034	0	6.89655	0	0	0
L7R23P2B_M4	Region10	2657	C	58	91.3793	8.62069	0	0	0	0
L7R23P2B_M5	Region1	9461	T	643	3.26594	0.777605	95.9565	0	0	0
L7R23P2B_M5	Region3	9027	G	129	0.775194	99.2248	0	0	0	0
L7R23P2B_M6	Region1	9461	T	1659	0	0.180832	99.7589	0.0602773	0	0
L7R23P2B_M6	Region3	9027	G	260	29.6154	70.3846	0	0	0	0
L7R23P2B_M7	Region1	9461	T	20671	0.0532146	0.0435393	99.8984	0.0048377	0	0
L7R23P2B_M7	Region3	8914	A	11007	94.2491	0	0.00908513	5.7418	0	0
L7R23P2B_M7	Region3	8927	A	8248	93.3681	0	0.0242483	6.55917	0.0484966	0
L7R23P2B_M7	Region3	8975	A	8493	94.3954	0	0.0706464	5.51042	0.0235488	0
L7R23P2B_M7	Region3	9027	G	6643	0.135481	99.8043	0.0150534	0	0.0451603	0
L7R23P2B_M7	Region6	13789	C	6897	93.3884	6.56807	0	0.0289981	0.0144991	0
L7R23P2B_M7	Region9	7632	T	150	90	0	10	0	0	0
L7R23P2B_M7	Region10	2665	T	140	78.5714	0	20.7143	0.714286	0	0
L7R23P2B_M8	Region1	9461	T	316	0	0	100	0	0	0
L7R23P2B_M8	Region3	8914	A	866	94.5727	0	0	5.42725	0	0
L7R23P2B_M8	Region3	9027	G	124	14.5161	85.4839	0	0	0	0
L7R23P2B_M8	Region6	13772	A	96	93.75	0	6.25	0	0	0
L1R30P1B_M1	Region1	9461	T	207	0	0	100	0	0	0
L1R30P1B_M1	Region1	9468	T	215	80.9302	0	19.0698	0	0	0
L1R30P1B_M1	Region2	12831	A	319	69.5925	0	0	0	30.4075	0
L1R30P1B_M1	Region3	9027	G	264	4.54545	95.4545	0	0	0	0
L1R30P1B_M1	Region4	6432	G	64	87.5	0	12.5	0	0	0
L1R30P1B_M1	Region6	13778	A	226	92.4779	0	0	0	7.52212	0
L1R30P1B_M1	Region6	13779	T	202	90.5941	9.40594	0	0	0	0
L1R30P1B_M1	Region6	13785	C	200	89.5	10.5	0	0	0	0
L1R30P1B_M1	Region6	13786	C	161	85.7143	0	0	14.2857	0	0
L1R30P1B_M2	Region1	9461	T	68626	0.0145717	0.06703	99.9169	0.00145717	0	0
L1R30P1B_M2	Region3	9027	G	196626	0.0310234	99.9527	0.00406864	0	0.0122059	0
L1R30P1B_M2	Region8	16090	A	53	92.4528	0	5.66038	0	0	1.88679
L1R30P1B_M3	Region1	9461	T	19556	0.0204541	0.0613622	99.9182	0	0	0
L1R30P1B_M3	Region3	9027	G	108642	0.0239318	99.9623	0.00552273	0	0.00828409	0
L1R30P1B_M4	Region1	9461	T	117	0	0	100	0	0	0
L1R30P1B_M4	Region3	9027	G	183	6.01093	92.3497	1.0929	0	0.546448	0
L1R30P1B_M4	Region4	6529	C	229	93.8865	5.24017	0	0	0.436681	0.436681
L1R30P1B_M4	Region7	3033	T	98	94.898	0	5.10204	0	0	0
L1R30P1B_M4	Region9	7622	C	93	94.6237	5.37634	0	0	0	0
L1R30P1B_M6	Region1	9461	T	670	0	0	99.8507	0.149254	0	0
L1R30P1B_M6	Region3	9027	G	431	6.2645	93.5035	0	0	0.232019	0
L1R30P1B_M7	Region1	9461	T	15052	0.0398618	0.0531491	99.9003	0.00664364	0	0
L1R30P1B_M7	Region3	9027	G	20034	0.39433	99.5807	0.00499151	0	0.0199661	0
L1R30P1B_M7	Region12	1328	A	219	88.5845	0	0	11.4155	0	0
L1R30P1B_M8	Region1	9461	T	336	0	0.297619	99.7024	0	0	0
L1R30P1B_M8	Region3	9027	G	439	29.1572	70.8428	0	0	0	0
L1R30P1B_M9	Region3	9027	G	122	8.19672	91.8033	0	0	0	0
L1R30P1B_M10	Region2	12831	A	96	88.5417	0	0	0	11.4583	0
L1R30P1B_M10	Region3	9027	G	16621	0.517418	99.4525	0.00601649	0	0.0240659	0
L1R30P1B_M10	Region4	6499	C	56	92.8571	1.78571	0	0	5.35714	0
L1R30P1B_M10	Region7	3086	A	121	93.3884	0	0	6.61157	0	0
L2R30P1B_M1	Region1	9461	T	364	0.824176	0.274725	98.9011	0	0	0
L2R30P1B_M1	Region1	9468	T	345	60.8696	0	39.1304	0	0	0
L2R30P1B_M1	Region2	12831	A	291	83.5052	0	0	0	16.4948	0
L2R30P1B_M1	Region3	9027	G	296	1.01351	98.9865	0	0	0	0
L2R30P1B_M2	Region1	9461	T	149015	0.0429487	0.081871	99.8738	0.00134215	0	0
L2R30P1B_M2	Region3	9027	G	356679	0.0117753	99.968	0.00644838	0	0.0137378	0
L2R30P1B_M2	Region8	16028	T	445	84.2697	0.224719	15.5056	0	0	0
L2R30P1B_M2	Region8	16093	C	73	93.1507	0	0	0	0	6.84932
L2R30P1B_M2	Region8	16096	C	57	94.7368	0	0	5.26316	0	0
L2R30P1B_M2	Region8	16118	A	75	94.6667	0	5.33333	0	0	0
L2R30P1B_M2	Region8	16120	A	54	92.5926	0	7.40741	0	0	0
L2R30P1B_M3	Region1	9461	T	32374	0.0247112	0.0772225	99.895	0.0030889	0	0
L2R30P1B_M3	Region3	9027	G	169811	0.0188445	99.967	0.00647779	0	0.00765557	0
L2R30P1B_M3	Region12	1309	T	139	94.2446	0	5.7554	0	0	0
L2R30P1B_M4	Region1	9461	T	3413	1.90448	0.146499	97.949	0	0	0
L2R30P1B_M4	Region3	9027	G	9423	0.435106	99.5331	0.0106123	0	0.0212247	0
L2R30P1B_M6	Region1	9461	T	289	0	0	100	0	0	0
L2R30P1B_M6	Region3	9027	G	158	15.1899	84.8101	0	0	0	0
L2R30P1B_M7	Region1	9461	T	6278	8.64925	0.0637146	91.287	0	0	0
L2R30P1B_M7	Region3	9027	G	17230	0.295995	99.6692	0	0	0.034823	0
L2R30P1B_M8	Region1	9461	T	152	11.1842	0	88.8158	0	0	0
L2R30P1B_M8	Region3	9027	G	364	18.956	81.044	0	0	0	0
L2R30P1B_M9	Region3	9027	G	222	2.7027	97.2973	0	0	0	0
L2R30P1B_M10	Region2	12907	T	121	94.2149	0	5.78512	0	0	0
L2R30P1B_M10	Region3	9027	G	12736	0.141332	99.843	0	0	0.0157035	0
L3R30P1B_M1	Region1	9390	T	103	92.233	0	0	7.76699	0	0
L3R30P1B_M1	Region1	9461	T	96	1.04167	0	98.9583	0	0	0
L3R30P1B_M1	Region1	9468	T	101	94.0594	0	5.94059	0	0	0
L3R30P1B_M1	Region3	9027	G	138	1.44928	98.5507	0	0	0	0
L3R30P1B_M1	Region6	13778	A	83	92.7711	0	0	0	7.22892	0
L3R30P1B_M1	Region6	13779	T	81	90.1235	9.87654	0	0	0	0
L3R30P1B_M1	Region6	13785	C	77	87.013	12.987	0	0	0	0
L3R30P1B_M1	Region6	13786	C	74	86.4865	0	0	13.5135	0	0
L3R30P1B_M2	Region1	9461	T	92	2.17391	1.08696	96.7391	0	0	0
L3R30P1B_M2	Region2	12831	A	219	88.1279	0	0	0	11.8721	0
L3R30P1B_M2	Region3	9027	G	211	4.2654	95.7346	0	0	0	0
L3R30P1B_M2	Region6	13785	C	76	93.4211	5.26316	0	0	0	1.31579
L3R30P1B_M2	Region6	13786	C	62	93.5484	0	0	6.45161	0	0
L3R30P1B_M2	Region8	16091	A	65	93.8462	0	6.15385	0	0	0
L3R30P1B_M2	Region8	16094	C	71	88.7324	1.40845	0	9.85915	0	0
L3R30P1B_M2	Region8	16105	T	83	87.9518	0	0	12.0482	0	0
L3R30P1B_M2	Region8	16108	T	91	89.011	0	0	10.989	0	0
L3R30P1B_M2	Region8	16110	T	81	87.6543	1.23457	0	11.1111	0	0
L3R30P1B_M2	Region8	16118	A	137	94.1606	0	5.10949	0	0	0.729927
L3R30P1B_M2	Region8	16120	A	96	93.75	0	6.25	0	0	0
L3R30P1B_M2	Region8	16125	A	249	93.9759	0	0.401606	5.62249	0	0
L3R30P1B_M3	Region1	9461	T	28245	0.0566472	0.138078	99.8053	0	0	0
L3R30P1B_M3	Region3	9027	G	166857	0.0077911	99.973	0.00479452	0	0.0143836	0
L3R30P1B_M4	Region1	9461	T	2446	1.96239	0.163532	97.8741	0	0	0
L3R30P1B_M4	Region3	9027	G	11708	0.0597882	99.9231	0.00854117	0	0.00854117	0
L3R30P1B_M4	Region4	6510	C	54	90.7407	7.40741	0	0	1.85185	0
L3R30P1B_M6	Region1	9461	T	109	0	1.83486	98.1651	0	0	0
L3R30P1B_M6	Region3	9027	G	136	16.1765	83.8235	0	0	0	0
L3R30P1B_M7	Region1	9461	T	6096	1.68963	0.082021	98.2283	0	0	0
L3R30P1B_M7	Region3	8932	C	21654	92.1077	0.0138543	0	0.00923617	7.86922	0
L3R30P1B_M7	Region3	9027	G	14431	0.43656	99.5288	0.0207886	0	0.0138591	0
L3R30P1B_M7	Region12	1244	G	82	92.6829	7.31707	0	0	0	0
L3R30P1B_M7	Region12	1270	G	71	94.3662	5.6338	0	0	0	0
L3R30P1B_M8	Region1	9461	T	160	0.625	0.625	98.75	0	0	0
L3R30P1B_M8	Region3	8932	C	1817	91.3594	0	0	0	8.64062	0
L3R30P1B_M8	Region3	9027	G	401	20.1995	79.8005	0	0	0	0
L3R30P1B_M9	Region3	9027	G	506	2.56917	97.4308	0	0	0	0
L3R30P1B_M10	Region3	9027	G	24576	0.0813802	99.9146	0.00406901	0	0	0
L3R30P1B_M10	Region6	13763	A	3238	92.3101	0	0	7.62817	0.0617665	0
L3R30P1B_M10	Region7	3078	A	111	94.5946	0	0	5.40541	0	0
L4R30P1B_M1	Region1	9461	T	374	0.534759	0	99.4652	0	0	0
L4R30P1B_M1	Region1	9468	T	393	86.7684	0	13.2316	0	0	0
L4R30P1B_M1	Region2	12831	A	170	69.4118	0	0	0	30.5882	0
L4R30P1B_M1	Region3	9027	G	392	34.4388	65.5612	0	0	0	0
L4R30P1B_M1	Region6	13778	A	160	93.75	0	0	0.625	5.625	0
L4R30P1B_M1	Region6	13779	T	140	95	5	0	0	0	0
L4R30P1B_M1	Region6	13786	C	105	93.3333	0	0	6.66667	0	0
L4R30P1B_M2	Region1	9461	T	25119	0.0477726	0.07564	99.8726	0.00398105	0	0
L4R30P1B_M2	Region3	9027	G	76995	0.418209	99.561	0.00389636	0	0.0168842	0
L4R30P1B_M3	Region1	9461	T	342044	0.0459005	0.0608109	99.8915	0.00175416	0	0
L4R30P1B_M3	Region3	9027	G	95788	0.844573	99.1116	0.0156596	0	0.0281872	0
L4R30P1B_M3	Region10	2644	A	56	92.8571	0	0	7.14286	0	0
L4R30P1B_M4	Region1	9461	T	7744	1.54959	0.0774793	98.3729	0	0	0
L4R30P1B_M4	Region3	9027	G	45916	0.215611	99.7648	0.00435578	0	0.0152452	0
L4R30P1B_M4	Region7	3033	T	71	94.3662	0	5.6338	0	0	0
L4R30P1B_M5	Region1	9461	T	130	0	0	100	0	0	0
L4R30P1B_M6	Region1	9461	T	512	0.585938	0.195312	99.2188	0	0	0
L4R30P1B_M6	Region3	8961	A	15810	94.5604	0	0.0695762	0.0632511	5.30677	0
L4R30P1B_M6	Region3	9027	G	528	19.697	80.303	0	0	0	0
L4R30P1B_M7	Region1	9461	T	2379	4.11938	0	95.8806	0	0	0
L4R30P1B_M7	Region1	9476	T	2535	93.215	0.0394477	6.74556	0	0	0
L4R30P1B_M7	Region3	9027	G	10238	1.03536	98.7302	0.00976753	0	0.224653	0
L4R30P1B_M8	Region3	9027	G	245	37.1429	62.8571	0	0	0	0
L4R30P1B_M8	Region6	13820	G	76	94.7368	0	0	0	5.26316	0
L4R30P1B_M9	Region3	9027	G	244	4.5082	95.4918	0	0	0	0
L4R30P1B_M10	Region3	9027	G	30594	0.382428	99.6012	0.00653723	0	0.00980584	0
L4R30P1B_M10	Region6	13763	A	4767	94.1263	0	0	5.87372	0	0
L4R30P1B_M10	Region9	7615	A	50	88	0	0	12	0	0
L5R30P1B_M1	Region1	9461	T	108	0	0	100	0	0	0
L5R30P1B_M1	Region2	12831	A	121	69.4215	0	0	0	30.5785	0
L5R30P1B_M1	Region3	9027	G	177	78.5311	21.4689	0	0	0	0
L5R30P1B_M2	Region1	9461	T	68046	0.0323311	0.0705405	99.8971	0	0	0
L5R30P1B_M2	Region3	9027	G	136315	0.268496	99.7117	0.00586876	0	0.0139383	0
L5R30P1B_M2	Region9	7660	A	460	94.3478	0	0	5.65217	0	0
L5R30P1B_M3	Region1	9461	T	18177	0.0220058	0.456621	99.5159	0.00550146	0	0
L5R30P1B_M3	Region3	9027	G	71135	0.0899698	99.8903	0.00562311	0	0.0140578	0
L5R30P1B_M3	Region10	2686	C	84	92.8571	0	0	0	7.14286	0
L5R30P1B_M4	Region1	9461	T	1216	2.54934	0.0822368	97.3684	0	0	0
L5R30P1B_M4	Region3	9027	G	4890	0.429448	99.5297	0.0204499	0	0.0204499	0
L5R30P1B_M5	Region1	9461	T	57	0	0	100	0	0	0
L5R30P1B_M6	Region1	9461	T	9182	0.0544544	0.0980179	99.8475	0	0	0
L5R30P1B_M7	Region1	9409	A	4541	94.5386	0	0	5.46135	0	0
L5R30P1B_M7	Region1	9461	T	3768	1.99045	0	98.0096	0	0	0
L5R30P1B_M7	Region1	9479	C	3322	92.8356	0	0	0	7.16436	0
L5R30P1B_M7	Region3	9027	G	7286	0.919572	99.0667	0	0	0.013725	0
L5R30P1B_M7	Region7	3068	A	78	93.5897	0	0	6.41026	0	0
L5R30P1B_M8	Region1	9461	T	76	2.63158	0	97.3684	0	0	0
L5R30P1B_M8	Region1	9479	C	67	91.0448	1.49254	0	0	7.46269	0
L5R30P1B_M8	Region3	9027	G	204	40.1961	59.8039	0	0	0	0
L5R30P1B_M9	Region3	9027	G	113	7.07965	92.9204	0	0	0	0
L5R30P1B_M10	Region3	9027	G	171	1.16959	98.8304	0	0	0	0
L6R30P1B_M1	Region1	9461	T	273	0.732601	0	99.2674	0	0	0
L6R30P1B_M1	Region1	9468	T	280	78.5714	0	21.4286	0	0	0
L6R30P1B_M1	Region1	9475	T	208	94.7115	0	5.28846	0	0	0
L6R30P1B_M1	Region2	12831	A	335	70.4478	0	0	0	29.5522	0
L6R30P1B_M1	Region3	9027	G	267	1.87266	98.1273	0	0	0	0
L6R30P1B_M1	Region4	6430	A	65	84.6154	0	12.3077	3.07692	0	0
L6R30P1B_M1	Region4	6432	G	79	89.8734	0	10.1266	0	0	0
L6R30P1B_M1	Region6	13779	T	223	93.722	6.27803	0	0	0	0
L6R30P1B_M1	Region6	13786	C	216	92.5926	0	0	7.40741	0	0
L6R30P1B_M2	Region1	9461	T	109480	1.39021	0.0657654	98.5422	0.00182682	0	0
L6R30P1B_M2	Region3	9027	G	246759	0.0518725	99.9356	0.00364728	0	0.00891558	0
L6R30P1B_M2	Region10	2631	A	757	91.8098	0	0	8.19022	0	0
L6R30P1B_M3	Region1	9461	T	24341	0.0616244	0.0944908	99.8439	0	0	0
L6R30P1B_M3	Region3	9027	G	192230	0.00156063	99.9802	0.00624252	0	0.0119648	0
L6R30P1B_M3	Region10	2659	C	146	94.5205	0	0	0	5.47945	0
L6R30P1B_M4	Region1	9461	T	2611	4.55764	0.0382995	95.4041	0	0	0
L6R30P1B_M4	Region3	9027	G	16149	0.0866927	99.8885	0.018577	0	0.00619233	0
L6R30P1B_M6	Region1	9461	T	351	0	0	100	0	0	0
L6R30P1B_M6	Region3	9027	G	408	8.08824	91.9118	0	0	0	0
L6R30P1B_M7	Region1	9461	T	2620	0.19084	0.114504	99.6947	0	0	0
L6R30P1B_M7	Region3	9027	G	403	3.97022	96.0298	0	0	0	0
L6R30P1B_M7	Region7	3034	T	333	94.5946	0	5.40541	0	0	0
L6R30P1B_M7	Region10	2631	A	59	94.9153	0	0	5.08475	0	0
L6R30P1B_M7	Region12	1265	A	81	44.4444	0	0	55.5556	0	0
L6R30P1B_M9	Region3	9027	G	246	2.03252	97.9675	0	0	0	0
L6R30P1B_M9	Region6	13742	T	179	93.2961	0	6.70391	0	0	0
L6R30P1B_M10	Region3	9027	G	15436	0.174916	99.8121	0.00647836	0	0.00647836	0
L6R30P1B_M10	Region4	6476	G	71	94.3662	5.6338	0	0	0	0
L6R30P1B_M10	Region7	3031	C	121	90.0826	0	0	0	9.91736	0
L7R30P1B_M1	Region2	12831	A	181	85.0829	0	0	0	14.9171	0
L7R30P1B_M1	Region3	9027	G	68	2.94118	97.0588	0	0	0	0
L7R30P1B_M1	Region4	6432	G	58	94.8276	0	5.17241	0	0	0
L7R30P1B_M1	Region11	15222	T	156	94.2308	0	0	5.76923	0	0
L7R30P1B_M1	Region11	15230	C	147	92.517	7.48299	0	0	0	0
L7R30P1B_M2	Region1	9461	T	25362	0.528349	0.0473149	99.4204	0.00394291	0	0
L7R30P1B_M2	Region3	9027	G	79276	0.051718	99.9306	0.00630708	0	0.0113527	0
L7R30P1B_M2	Region8	16095	C	51	84.3137	3.92157	0	11.7647	0	0
L7R30P1B_M2	Region8	16105	T	66	80.303	0	1.51515	18.1818	0	0
L7R30P1B_M2	Region8	16108	T	90	82.2222	1.11111	0	15.5556	0	1.11111
L7R30P1B_M2	Region8	16110	T	71	73.2394	0	0	26.7606	0	0
L7R30P1B_M2	Region8	16118	A	111	92.7928	0	7.20721	0	0	0
L7R30P1B_M2	Region8	16133	T	52	92.3077	7.69231	0	0	0	0
L7R30P1B_M2	Region8	16140	T	53	94.3396	5.66038	0	0	0	0
L7R30P1B_M3	Region1	9461	T	10940	0.0548446	0.0548446	99.8903	0	0	0
L7R30P1B_M3	Region3	9027	G	61463	0.0650798	99.917	0.00325399	0	0.014643	0
L7R30P1B_M4	Region3	9027	G	81	0	100	0	0	0	0
L7R30P1B_M4	Region7	3006	T	57	91.2281	0	8.77193	0	0	0
L7R30P1B_M6	Region1	9461	T	138	0	0	100	0	0	0
L7R30P1B_M6	Region3	9027	G	119	7.56303	92.437	0	0	0	0
L7R30P1B_M7	Region1	9383	A	2920	93.0137	0	0	6.9863	0	0
L7R30P1B_M7	Region1	9461	T	2278	2.2827	0.0877963	97.6295	0	0	0
L7R30P1B_M7	Region3	9027	G	5180	0.3861	99.5753	0.019305	0	0.019305	0
L7R30P1B_M7	Region7	3041	T	251	93.2271	0	6.77291	0	0	0
L7R30P1B_M7	Region7	3046	A	245	94.6939	0	0	5.30612	0	0
L7R30P1B_M7	Region7	3074	A	211	91.4692	0	0	8.53081	0	0
L7R30P1B_M8	Region1	9383	A	60	93.3333	0	0	6.66667	0	0
L7R30P1B_M8	Region3	9027	G	101	29.703	70.297	0	0	0	0
L7R30P1B_M9	Region3	9027	G	84	2.38095	97.619	0	0	0	0
L7R30P1B_M10	Region3	9027	G	3383	0.532072	99.4679	0	0	0	0
L7R30P1B_M10	Region12	1224	A	67	92.5373	0	0	7.46269	0	0
L8R30P1B_M1	Region1	9461	T	3609	0.055417	0.138543	99.806	0	0	0
L8R30P1B_M1	Region3	9027	G	482	0.207469	99.7925	0	0	0	0
L8R30P1B_M1	Region10	2662	A	120	92.5	0	0	7.5	0	0
L8R30P1B_M1	Region12	1277	T	356	93.2584	0	6.74157	0	0	0
L8R30P1B_M2	Region1	9461	T	29193	0.0650841	0.0719351	99.863	0	0	0
L8R30P1B_M2	Region3	9027	G	77515	0.00645036	99.9794	0.00387022	0	0.0103206	0
L8R30P1B_M2	Region11	15260	C	93	74.1935	0	0	0	25.8065	0
L8R30P1B_M3	Region1	9461	T	33366	0.248756	0.12288	99.6284	0	0	0
L8R30P1B_M3	Region3	9027	G	84644	0.0118142	99.9693	0.00590709	0	0.0129956	0
L8R30P1B_M3	Region8	16123	C	55	94.5455	5.45455	0	0	0	0
L8R30P1B_M3	Region12	1329	A	1078	90.538	0	0.463822	8.99814	0	0
L8R30P1B_M4	Region1	9461	T	14836	5.33163	0.128067	94.5403	0	0	0
L8R30P1B_M4	Region3	9027	G	25037	0.0319527	99.9561	0.00399409	0	0.00798818	0
L8R30P1B_M4	Region9	7561	A	241	93.361	0	5.80913	0	0	0.829876
L8R30P1B_M4	Region9	7582	G	250	89.6	10.4	0	0	0	0
L8R30P1B_M4	Region12	1233	A	730	55.0685	0	0	44.9315	0	0
L8R30P1B_M4	Region12	1273	C	674	82.1958	0.148368	0	0	17.6558	0
L8R30P1B_M6	Region1	9461	T	156	0	0	100	0	0	0
L8R30P1B_M7	Region1	9461	T	295	0.338983	0.338983	99.322	0	0	0
L8R30P1B_M7	Region3	8955	C	307	94.1368	0.325733	0	0	5.53746	0
L8R30P1B_M7	Region3	9027	G	295	0.338983	99.661	0	0	0	0
L8R30P1B_M10	Region3	9027	G	259	0.3861	99.6139	0	0	0	0
L8R30P1B_M10	Region6	13766	A	134	94.0299	0	0	0	0	5.97015
L9R30P2B_M1	Region1	9461	T	8189	2.43009	0.0610575	97.5089	0	0	0
L9R30P2B_M1	Region3	8913	C	2926	93.8824	0	0	0	6.11757	0
L9R30P2B_M1	Region3	9027	G	1955	0.153453	99.7954	0	0	0.0511509	0
L9R30P2B_M1	Region7	3046	A	369	92.4119	0	0	7.58808	0	0
L9R30P2B_M1	Region9	7635	C	61	91.8033	6.55738	0	0	1.63934	0
L9R30P2B_M1	Region9	7636	C	65	93.8462	6.15385	0	0	0	0
L9R30P2B_M1	Region10	2670	A	379	92.876	0	0	7.12401	0	0
L9R30P2B_M1	Region11	15191	C	126	92.8571	0	0	0	7.14286	0
L9R30P2B_M2	Region1	9461	T	6777	1.77069	0.118046	98.1113	0	0	0
L9R30P2B_M2	Region3	9027	G	25058	0.223482	99.7606	0.00399074	0	0.0119722	0
L9R30P2B_M3	Region1	9461	T	98807	0.0708452	0.121449	99.8057	0.00202415	0	0
L9R30P2B_M3	Region3	9027	G	187243	0.0240329	99.9562	0.00534065	0	0.0144198	0
L9R30P2B_M3	Region8	16124	C	98	90.8163	0	0	9.18367	0	0
L9R30P2B_M3	Region8	16125	A	91	72.5275	0	9.89011	15.3846	0	2.1978
L9R30P2B_M3	Region10	2642	A	211	90.0474	0	0	9.95261	0	0
L9R30P2B_M3	Region10	2673	G	190	93.1579	6.84211	0	0	0	0
L9R30P2B_M3	Region10	2689	A	165	87.8788	0	0	12.1212	0	0
L9R30P2B_M3	Region12	1255	C	7203	88.3243	0.0277662	0	0.0138831	11.634	0
L9R30P2B_M4	Region1	9461	T	41170	4.0685	0.0971581	95.8319	0.00242895	0	0
L9R30P2B_M4	Region3	9027	G	106214	0.0273034	99.951	0.00282449	0	0.0188299	0
L9R30P2B_M4	Region8	16125	A	58	81.0345	0	1.72414	17.2414	0	0
L9R30P2B_M4	Region9	7641	T	158	88.6076	0	11.3924	0	0	0
L9R30P2B_M4	Region10	2683	T	165	80.6061	19.3939	0	0	0	0
L9R30P2B_M4	Region10	2687	A	184	90.2174	0	0	9.78261	0	0
L9R30P2B_M4	Region12	1231	A	242	77.2727	0	0	22.7273	0	0
L9R30P2B_M4	Region12	1254	G	245	77.551	22.449	0	0	0	0
L9R30P2B_M5	Region3	8913	C	57	91.2281	1.75439	0	0	7.01754	0
L9R30P2B_M6	Region1	9461	T	91	3.2967	0	96.7033	0	0	0
L9R30P2B_M6	Region3	9027	G	221	28.0543	71.9457	0	0	0	0
L9R30P2B_M7	Region1	9461	T	2146	3.02889	0.139795	96.8313	0	0	0
L9R30P2B_M7	Region3	9027	G	2472	1.77994	98.2201	0	0	0	0
L9R30P2B_M7	Region8	16125	A	64	87.5	0	7.8125	4.6875	0	0
L9R30P2B_M7	Region9	7561	A	72	94.4444	0	0	0	0	5.55556
L9R30P2B_M8	Region3	9027	G	55	30.9091	69.0909	0	0	0	0
L9R30P2B_M9	Region3	9027	G	234	11.9658	87.1795	0	0	0.854701	0
L9R30P2B_M10	Region2	12831	A	56	92.8571	0	0	0	7.14286	0
L9R30P2B_M10	Region3	9027	G	7513	0.0931718	99.9068	0	0	0	0
L10R30P2B_M1	Region1	9461	T	4811	1.47578	0.0831428	98.4203	0.0207857	0	0
L10R30P2B_M1	Region3	9027	G	2180	0.366972	99.5413	0	0	0.0917431	0
L10R30P2B_M1	Region8	16125	A	54	85.1852	0	3.7037	11.1111	0	0
L10R30P2B_M2	Region1	9461	T	30972	0.577941	0.058117	99.3607	0.00322872	0	0
L10R30P2B_M2	Region3	9027	G	88272	0.040783	99.9468	0.00679717	0	0.00566431	0
L10R30P2B_M2	Region12	1253	A	117	65.812	0	0	34.188	0	0
L10R30P2B_M2	Region12	1291	A	110	72.7273	0	0	27.2727	0	0
L10R30P2B_M3	Region1	9461	T	93625	0.242457	0.0982644	99.6529	0.00640854	0	0
L10R30P2B_M3	Region3	9027	G	148330	0.082249	99.8975	0.00471921	0	0.015506	0
L10R30P2B_M4	Region1	9461	T	23661	4.90681	0.105659	94.9833	0.00422636	0	0
L10R30P2B_M4	Region3	9027	G	59675	0.107248	99.8659	0.0134059	0	0.0134059	0
L10R30P2B_M4	Region8	16045	G	99	65.6566	34.3434	0	0	0	0
L10R30P2B_M6	Region1	9461	T	68	2.94118	0	97.0588	0	0	0
L10R30P2B_M6	Region3	9027	G	96	19.7917	80.2083	0	0	0	0
L10R30P2B_M7	Region1	9461	T	4340	4.79263	0.0230415	95.1843	0	0	0
L10R30P2B_M7	Region2	12810	C	5713	93.8561	0.0175039	0	0.0175039	6.10887	0
L10R30P2B_M7	Region3	9027	G	3087	0.615484	99.3521	0	0	0.0323939	0
L10R30P2B_M8	Region3	9027	G	85	10.5882	88.2353	1.17647	0	0	0
L10R30P2B_M9	Region3	9027	G	82	7.31707	92.6829	0	0	0	0
L10R30P2B_M10	Region3	9027	G	3504	0	99.9715	0	0	0.0285388	0
L11R30P2B_M1	Region1	9461	T	4639	0.47424	0.129338	99.3964	0	0	0
L11R30P2B_M1	Region1	9463	A	3311	94.7146	0	0.0906071	5.19481	0	0
L11R30P2B_M1	Region3	9027	G	949	0.842993	99.157	0	0	0	0
L11R30P2B_M1	Region7	3084	T	196	91.3265	0	8.67347	0	0	0
L11R30P2B_M2	Region1	9461	T	20299	1.03453	0.0640426	98.8965	0.00492635	0	0
L11R30P2B_M2	Region3	9027	G	61354	0.0407471	99.9446	0.00488966	0	0.00977931	0
L11R30P2B_M3	Region1	9461	T	35420	0.0649351	0.104461	99.8306	0	0	0
L11R30P2B_M3	Region3	9027	G	87736	0.0900429	99.886	0.00341935	0	0.0205161	0
L11R30P2B_M3	Region8	16098	C	57	94.7368	5.26316	0	0	0	0
L11R30P2B_M3	Region10	2717	C	115	90.4348	0	0	0	9.56522	0
L11R30P2B_M4	Region1	9461	T	10894	1.4687	0.0826143	98.4487	0	0	0
L11R30P2B_M4	Region3	9027	G	40338	0.138827	99.8364	0.00991621	0	0.0148743	0
L11R30P2B_M4	Region9	7636	C	117	94.0171	5.98291	0	0	0	0
L11R30P2B_M6	Region1	9461	T	750	0	0.266667	99.7333	0	0	0
L11R30P2B_M6	Region3	9027	G	317	10.0946	89.9054	0	0	0	0
L11R30P2B_M7	Region1	9461	T	4480	1.60714	0.0669643	98.3259	0	0	0
L11R30P2B_M7	Region3	9027	G	4531	1.08144	98.8744	0	0	0.0441404	0
L11R30P2B_M7	Region12	1321	A	910	86.4835	0	0	13.5165	0	0
L11R30P2B_M8	Region1	9461	T	61	0	0	100	0	0	0
L11R30P2B_M8	Region3	9027	G	135	45.9259	54.0741	0	0	0	0
L11R30P2B_M10	Region3	9027	G	177	0.564972	99.435	0	0	0	0
L12R30P2B_M1	Region1	9461	T	5882	0.034002	0.119007	99.847	0	0	0
L12R30P2B_M1	Region3	8960	A	435	94.9425	0	0	5.05747	0	0
L12R30P2B_M1	Region3	9027	G	309	1.2945	98.7055	0	0	0	0
L12R30P2B_M1	Region7	3037	T	118	94.0678	0	5.9322	0	0	0
L12R30P2B_M1	Region10	2671	A	162	85.8025	0	0	14.1975	0	0
L12R30P2B_M2	Region1	9461	T	17305	1.7625	0.0577868	98.1797	0	0	0
L12R30P2B_M2	Region3	9027	G	38971	0.0872444	99.9051	0	0	0.00769803	0
L12R30P2B_M2	Region8	16081	T	271	94.8339	5.16605	0	0	0	0
L12R30P2B_M2	Region8	16125	A	51	94.1176	0	0	5.88235	0	0
L12R30P2B_M3	Region1	9461	T	33230	0.102317	0.111345	99.7863	0	0	0
L12R30P2B_M3	Region3	9027	G	56394	0.113487	99.8652	0.00709295	0	0.0141859	0
L12R30P2B_M3	Region8	16081	T	672	78.125	21.7262	0	0.14881	0	0
L12R30P2B_M3	Region8	16095	C	65	90.7692	0	0	9.23077	0	0
L12R30P2B_M3	Region8	16105	T	60	80	0	0	16.6667	0	3.33333
L12R30P2B_M3	Region8	16108	T	56	87.5	0	1.78571	8.92857	0	1.78571
L12R30P2B_M3	Region8	16118	A	57	94.7368	0	5.26316	0	0	0
L12R30P2B_M3	Region8	16133	T	54	92.5926	5.55556	0	1.85185	0	0
L12R30P2B_M3	Region10	2649	C	266	94.7368	0	0	0	5.26316	0
L12R30P2B_M4	Region1	9461	T	19632	3.51976	0.127343	96.3478	0.00509372	0	0
L12R30P2B_M4	Region3	9027	G	40255	0.273258	99.6969	0.0173891	0	0.0124208	0
L12R30P2B_M4	Region7	2994	G	177	90.3955	9.60452	0	0	0	0
L12R30P2B_M4	Region10	2615	T	85	91.7647	0	8.23529	0	0	0
L12R30P2B_M6	Region1	9461	T	775	1.16129	0	98.8387	0	0	0
L12R30P2B_M6	Region3	9027	G	310	16.129	83.871	0	0	0	0
L12R30P2B_M7	Region1	9461	T	10062	1.79885	0.0496919	98.1415	0.00993838	0	0
L12R30P2B_M7	Region3	9027	G	4443	1.57551	98.312	0	0	0.112537	0
L12R30P2B_M7	Region8	16081	T	54	87.037	12.963	0	0	0	0
L12R30P2B_M7	Region9	7564	A	95	91.5789	0	0	8.42105	0	0
L12R30P2B_M7	Region9	7651	G	85	94.1176	5.88235	0	0	0	0
L12R30P2B_M7	Region10	2707	G	287	89.8955	10.1045	0	0	0	0
L12R30P2B_M7	Region12	1291	A	1055	90.6161	0	0	9.2891	0	0.0947867
L12R30P2B_M8	Region1	9461	T	85	1.17647	1.17647	97.6471	0	0	0
L12R30P2B_M8	Region3	9027	G	170	44.1176	55.8824	0	0	0	0
L12R30P2B_M9	Region3	9027	G	58	1.72414	98.2759	0	0	0	0
L13R30P2B_M1	Region1	9461	T	5126	0.0195084	0.0585252	99.922	0	0	0
L13R30P2B_M1	Region3	9027	G	471	1.27389	98.7261	0	0	0	0
L13R30P2B_M1	Region12	1299	A	729	81.893	0	0	18.107	0	0
L13R30P2B_M3	Region1	9461	T	78377	0.0510354	0.107174	99.8405	0.00127588	0	0
L13R30P2B_M3	Region3	9027	G	151655	0.0534107	99.9248	0.00725331	0	0.0145066	0
L13R30P2B_M3	Region8	16105	T	60	88.3333	0	0	11.6667	0	0
L13R30P2B_M3	Region8	16110	T	51	84.3137	1.96078	0	13.7255	0	0
L13R30P2B_M3	Region8	16125	A	132	91.6667	0	1.51515	6.81818	0	0
L13R30P2B_M3	Region8	16133	T	62	90.3226	6.45161	0	3.22581	0	0
L13R30P2B_M4	Region1	9461	T	22874	1.08857	0.0874355	98.824	0	0	0
L13R30P2B_M4	Region3	9027	G	59700	0.041876	99.9447	0.00502513	0	0.00837521	0
L13R30P2B_M4	Region12	1254	G	493	54.5639	45.4361	0	0	0	0
L13R30P2B_M4	Region12	1272	A	469	92.5373	0	0.21322	7.24947	0	0
L13R30P2B_M6	Region1	9461	T	186	0.537634	0	99.4624	0	0	0
L13R30P2B_M6	Region3	9027	G	359	7.79944	92.2006	0	0	0	0
L13R30P2B_M7	Region1	9461	T	7461	3.17652	0.0402091	96.7699	0.013403	0	0
L13R30P2B_M7	Region3	9027	G	3728	6.65236	93.294	0	0	0.0536481	0
L13R30P2B_M7	Region7	3052	G	176	93.75	0	0	0	6.25	0
L13R30P2B_M7	Region11	15219	T	229	89.5197	0.436681	10.0437	0	0	0
L13R30P2B_M8	Region1	9461	T	80	2.5	2.5	95	0	0	0
L13R30P2B_M8	Region3	9027	G	93	26.8817	73.1183	0	0	0	0
L13R30P2B_M8	Region4	6518	C	93	93.5484	6.45161	0	0	0	0
L13R30P2B_M9	Region3	9027	G	164	6.09756	93.9024	0	0	0	0
L13R30P2B_M9	Region6	13727	A	65	93.8462	0	0	6.15385	0	0
L13R30P2B_M9	Region6	13766	A	55	90.9091	0	0	0	0	9.09091
L13R30P2B_M10	Region3	9027	G	2846	0.140548	99.8595	0	0	0	0
L14R30P2B_M1	Region1	9461	T	3987	0.802608	0.050163	99.1472	0	0	0
L14R30P2B_M1	Region3	9027	G	911	1.427	98.573	0	0	0	0
L14R30P2B_M1	Region6	13817	T	1739	94.5946	0	5.40541	0	0	0
L14R30P2B_M1	Region8	16105	T	79	91.1392	1.26582	0	6.32911	0	1.26582
L14R30P2B_M1	Region10	2620	T	242	78.9256	0	21.0744	0	0	0
L14R30P2B_M1	Region10	2682	G	221	86.4253	13.5747	0	0	0	0
L14R30P2B_M1	Region12	1270	G	428	94.8598	5.14019	0	0	0	0
L14R30P2B_M2	Region1	9461	T	17416	0.126321	0.0861277	99.7876	0	0	0
L14R30P2B_M2	Region3	9027	G	53538	0.132616	99.8599	0.00186783	0	0.0056035	0
L14R30P2B_M2	Region8	16105	T	78	91.0256	0	0	8.97436	0	0
L14R30P2B_M2	Region8	16125	A	166	91.5663	0	2.40964	6.0241	0	0
L14R30P2B_M2	Region10	2709	C	189	94.709	0	0	0	5.29101	0
L14R30P2B_M3	Region1	9461	T	2575	0.0776699	0.0776699	99.8447	0	0	0
L14R30P2B_M3	Region3	9027	G	12773	0.101777	99.8591	0.00782901	0	0.0313161	0
L14R30P2B_M3	Region8	16092	A	21658	90.4008	0	8.11709	1.27897	0.203158	0
L14R30P2B_M3	Region8	16094	C	52419	94.0327	0.322402	0	5.1756	0.469295	0
L14R30P2B_M3	Region8	16095	C	39801	91.3042	0.223612	0	7.94955	0.5226	0
L14R30P2B_M3	Region8	16099	A	28400	56.4014	0	38.0246	1.44718	0.0985915	4.02817
L14R30P2B_M3	Region8	16105	T	28477	66.0147	0.877901	0.231766	32.3524	0	0.523229
L14R30P2B_M3	Region8	16108	T	31305	77.6649	1.24261	0.683597	20.3226	0	0.0862482
L14R30P2B_M3	Region8	16110	T	26815	56.8115	1.29405	0.936043	40.8167	0	0.141712
L14R30P2B_M3	Region8	16118	A	47455	89.3014	0	9.62385	0.0969339	0.0126436	0.965125
L14R30P2B_M3	Region8	16120	A	39143	94.0424	0	5.77115	0.155839	0.0306568	0
L14R30P2B_M3	Region8	16133	T	10377	71.7645	23.1088	0.327648	4.69307	0	0.106004
L14R30P2B_M3	Region8	16140	T	11288	84.3994	14.4667	0.336641	0.77073	0	0.0265769
L14R30P2B_M4	Region1	9423	C	6499	94.7069	0.107709	0	0	5.18541	0
L14R30P2B_M4	Region1	9461	T	6354	5.94901	0.0944287	93.9566	0	0	0
L14R30P2B_M4	Region3	9027	G	18644	0.214546	99.764	0.00536366	0	0.016091	0
L14R30P2B_M4	Region8	16125	A	116	92.2414	0	0.862069	6.89655	0	0
L14R30P2B_M6	Region1	9461	T	956	0	0.104603	99.8954	0	0	0
L14R30P2B_M7	Region1	9461	T	1898	0.368809	0.052687	99.5785	0	0	0
L14R30P2B_M7	Region2	12852	T	7802	90.887	0.0384517	9.04896	0.0256345	0	0
L14R30P2B_M7	Region3	9027	G	1344	1.26488	98.5863	0	0	0.14881	0
L14R30P2B_M7	Region8	16120	A	91	87.9121	0	1.0989	0	10.989	0
L14R30P2B_M7	Region8	16122	C	163	93.2515	0.613497	0	0	6.13497	0
L14R30P2B_M7	Region8	16125	A	175	91.4286	0	6.28571	2.28571	0	0
L14R30P2B_M7	Region8	16133	T	126	91.2698	1.5873	7.14286	0	0	0
L14R30P2B_M7	Region12	1268	T	2473	94.5006	0	5.49939	0	0	0
L14R30P2B_M9	Region3	9027	G	141	2.83688	97.1631	0	0	0	0
L14R30P2B_M10	Region3	9027	G	65458	0.0443032	99.9389	0.00763849	0	0.00916618	0
L15R30P2B_M1	Region1	9461	T	3502	6.33923	0.11422	93.5465	0	0	0
L15R30P2B_M1	Region2	12822	A	1536	94.7266	0	0	5.27344	0	0
L15R30P2B_M1	Region3	9027	G	4481	0.111582	99.8438	0.0223164	0	0.0223164	0
L15R30P2B_M1	Region5	3872	G	123	91.0569	8.94309	0	0	0	0
L15R30P2B_M1	Region10	2633	C	274	93.0657	0	0	6.93431	0	0
L15R30P2B_M2	Region1	9461	T	24037	0.0540833	0.120647	99.8253	0	0	0
L15R30P2B_M2	Region3	9027	G	111488	0.157865	99.8269	0.00269087	0	0.0125574	0
L15R30P2B_M2	Region8	16073	C	109	88.0734	0	0	0	11.9266	0
L15R30P2B_M3	Region1	9461	T	3997	0.100075	0.0750563	99.8249	0	0	0
L15R30P2B_M3	Region3	9027	G	9367	0.117434	99.8719	0	0	0.0106758	0
L15R30P2B_M3	Region8	16100	C	62	93.5484	0	0	0	0	6.45161
L15R30P2B_M4	Region1	9461	T	62361	1.57951	0.123475	98.297	0	0	0
L15R30P2B_M4	Region3	9027	G	2595925	0.00134827	99.9809	0.00600942	0	0.0117107	0
L15R30P2B_M4	Region7	3069	G	97	89.6907	10.3093	0	0	0	0
L15R30P2B_M4	Region10	2715	A	99	83.8384	0	1.0101	14.1414	1.0101	0
L15R30P2B_M6	Region1	9461	T	79	0	0	100	0	0	0
L15R30P2B_M6	Region3	9027	G	258	10.8527	89.1473	0	0	0	0
L15R30P2B_M7	Region1	9461	T	7720	0.556995	0.0777202	99.3653	0	0	0
L15R30P2B_M7	Region3	9027	G	4236	1.74693	98.2295	0.0236072	0	0	0
L15R30P2B_M7	Region5	3872	G	8024	83.5369	16.4257	0.0373878	0	0	0
L15R30P2B_M7	Region7	3008	A	640	93.9062	0	0.15625	5.9375	0	0
L15R30P2B_M7	Region7	3045	A	619	93.3764	0	0	6.62359	0	0
L15R30P2B_M8	Region1	9402	A	77	93.5065	0	0	6.49351	0	0
L15R30P2B_M8	Region1	9419	C	68	88.2353	0	0	0	11.7647	0
L15R30P2B_M8	Region1	9426	T	76	94.7368	0	5.26316	0	0	0
L15R30P2B_M8	Region1	9461	T	58	1.72414	0	98.2759	0	0	0
L15R30P2B_M8	Region3	9027	G	163	34.9693	65.0307	0	0	0	0
L15R30P2B_M9	Region3	9027	G	204	3.43137	96.5686	0	0	0	0
L15R30P2B_M10	Region3	9027	G	10076	0.0496229	99.9504	0	0	0	0
L16R30P2B_M1	Region1	9461	T	5557	0.611841	0.0719813	99.3162	0	0	0
L16R30P2B_M1	Region3	9027	G	1058	0.756144	99.2439	0	0	0	0
L16R30P2B_M2	Region1	9461	T	2768	0.50578	0.0722543	99.422	0	0	0
L16R30P2B_M2	Region3	9027	G	49620	0.149133	99.8347	0.00604595	0	0.0100766	0
L16R30P2B_M2	Region8	16093	C	85	94.1176	0	0	0	0	5.88235
L16R30P2B_M2	Region8	16095	C	50	90	0	0	10	0	0
L16R30P2B_M2	Region8	16105	T	50	78	0	0	22	0	0
L16R30P2B_M2	Region8	16108	T	50	84	2	0	14	0	0
L16R30P2B_M2	Region8	16118	A	71	91.5493	0	8.4507	0	0	0
L16R30P2B_M2	Region8	16140	T	55	94.5455	5.45455	0	0	0	0
L16R30P2B_M2	Region10	2653	C	61	93.4426	0	0	0	6.55738	0
L16R30P2B_M3	Region1	9461	T	2918	0.23989	0.03427	99.7258	0	0	0
L16R30P2B_M3	Region3	9027	G	46269	0.0497093	99.9265	0.00648382	0	0.0172902	0
L16R30P2B_M3	Region7	3104	A	818	93.3985	0	0	0.366748	6.23472	0
L16R30P2B_M4	Region1	9461	T	5429	2.85504	0.0552588	97.0897	0	0	0
L16R30P2B_M4	Region3	9027	G	43724	0.210411	99.7599	0.0137224	0	0.0160095	0
L16R30P2B_M4	Region8	16125	A	51	92.1569	0	1.96078	5.88235	0	0
L16R30P2B_M4	Region12	1305	T	311	90.3537	0	9.6463	0	0	0
L16R30P2B_M6	Region1	9461	T	511	0.195695	0	99.8043	0	0	0
L16R30P2B_M6	Region3	9027	G	516	11.6279	88.3721	0	0	0	0
L16R30P2B_M7	Region1	9461	T	7838	4.45267	0.0637918	95.4835	0	0	0
L16R30P2B_M7	Region3	9027	G	8213	0.706197	99.2816	0.0121758	0	0	0
L16R30P2B_M7	Region8	16092	A	345	90.4348	0	8.69565	0.869565	0	0
L16R30P2B_M7	Region8	16094	C	775	82.1935	11.4839	0	5.41935	0.903226	0
L16R30P2B_M7	Region8	16095	C	702	92.8775	0.14245	0	6.69516	0.2849	0
L16R30P2B_M7	Region8	16099	A	551	70.0544	0	25.7713	1.08893	0	3.0853
L16R30P2B_M7	Region8	16105	T	753	83.3997	0.132802	0	16.0691	0	0.398406
L16R30P2B_M7	Region8	16108	T	913	89.0471	0.219058	0.438116	10.2957	0	0
L16R30P2B_M7	Region8	16110	T	753	76.8924	0.796813	0.531208	21.6467	0	0.132802
L16R30P2B_M7	Region8	16118	A	946	91.3319	0	7.82241	0.211416	0	0.634249
L16R30P2B_M7	Region8	16120	A	749	93.8585	0	5.8745	0.133511	0.133511	0
L16R30P2B_M8	Region1	9448	A	83	93.9759	0	0	6.0241	0	0
L16R30P2B_M8	Region1	9461	T	82	2.43902	0	97.561	0	0	0
L16R30P2B_M8	Region3	9027	G	209	37.799	62.201	0	0	0	0
L16R30P2B_M10	Region3	9027	G	14317	0.111755	99.8394	0.0209541	0	0.0279388	0
L21R29P3B_M1	Region1	9461	T	11171	0.626623	0.0447588	99.3286	0	0	0
L21R29P3B_M1	Region3	9027	G	1272	3.69497	96.305	0	0	0	0
L21R29P3B_M2	Region1	9461	T	3201	2.7179	0.0312402	97.2509	0	0	0
L21R29P3B_M2	Region3	9027	G	4545	1.0341	98.9439	0.0220022	0	0	0
L21R29P3B_M3	Region1	9461	T	8444	1.17243	0.106585	98.6973	0.0236855	0	0
L21R29P3B_M3	Region3	9027	G	9262	0.798964	99.1578	0	0	0.0431872	0
L21R29P3B_M4	Region1	9461	T	627	1.91388	0	98.0861	0	0	0
L21R29P3B_M4	Region3	9027	G	13010	63.4896	26.8101	3.91238	0	5.78786	0
L21R29P3B_M4	Region12	1231	A	108	94.4444	0	0	5.55556	0	0
L21R29P3B_M7	Region1	9461	T	3637	2.19962	0.0549904	97.7454	0	0	0
L21R29P3B_M7	Region3	9027	G	2609	3.4496	96.5504	0	0	0	0
L21R29P3B_M8	Region1	9461	T	52	1.92308	0	98.0769	0	0	0
L21R29P3B_M8	Region3	9027	G	135	73.3333	26.6667	0	0	0	0
L21R29P3B_M9	Region3	9027	G	86	11.6279	88.3721	0	0	0	0
L21R29P3B_M10	Region2	12831	A	234	94.4444	0	0	0	5.55556	0
L21R29P3B_M10	Region3	9027	G	4428	0.383921	99.5935	0	0	0.0225836	0
L22R29P3B_M1	Region1	9461	T	20467	0.996726	0.10749	98.8958	0	0	0
L22R29P3B_M1	Region3	9027	G	3748	0.373533	99.6265	0	0	0	0
L22R29P3B_M1	Region7	3013	C	250	94.8	0	0	0	5.2	0
L22R29P3B_M1	Region12	1249	A	429	88.345	0	0	11.655	0	0
L22R29P3B_M2	Region1	9461	T	7718	1.85281	0.0777403	98.0694	0	0	0
L22R29P3B_M2	Region3	9027	G	14852	0.646378	99.3334	0	0	0.0201993	0
L22R29P3B_M2	Region8	16086	C	152	94.7368	5.26316	0	0	0	0
L22R29P3B_M2	Region8	16125	A	67	86.5672	0	2.98507	8.95522	0	1.49254
L22R29P3B_M3	Region1	9461	T	15034	2.18837	0.0798191	97.7318	0	0	0
L22R29P3B_M3	Region3	9027	G	38143	0.283145	99.6592	0.0209737	0	0.036704	0
L22R29P3B_M3	Region8	16125	A	52	90.3846	0	1.92308	7.69231	0	0
L22R29P3B_M4	Region1	9461	T	12934	1.84784	0.39431	97.7578	0	0	0
L22R29P3B_M4	Region3	9027	G	32074	0.377253	99.5853	0.0124712	0	0.0218245	0.00311779
L22R29P3B_M4	Region8	16113	A	50	94	0	6	0	0	0
L22R29P3B_M4	Region8	16125	A	76	88.1579	0	3.94737	7.89474	0	0
L22R29P3B_M4	Region10	2680	G	87	94.2529	5.74713	0	0	0	0
L22R29P3B_M4	Region11	15238	T	58	94.8276	0	5.17241	0	0	0
L22R29P3B_M5	Region1	9461	T	53	5.66038	0	94.3396	0	0	0
L22R29P3B_M6	Region1	9461	T	59	0	0	100	0	0	0
L22R29P3B_M6	Region2	12831	A	51	58.8235	0	0	0	41.1765	0
L22R29P3B_M6	Region3	9027	G	132	44.697	55.303	0	0	0	0
L22R29P3B_M7	Region1	9461	T	6130	2.08809	0.146819	97.7651	0	0	0
L22R29P3B_M7	Region3	9027	G	7338	1.0357	98.9507	0	0	0.0136277	0
L22R29P3B_M7	Region8	16125	A	59	84.7458	0	0	13.5593	0	1.69492
L22R29P3B_M8	Region1	9461	T	61	1.63934	0	98.3607	0	0	0
L22R29P3B_M8	Region3	9027	G	192	39.5833	60.4167	0	0	0	0
L22R29P3B_M9	Region3	9027	G	241	9.95851	89.6266	0.414938	0	0	0
L22R29P3B_M10	Region1	9383	A	54	92.5926	0	0	7.40741	0	0
L22R29P3B_M10	Region2	12831	A	814	88.4521	0	0	0	11.5479	0
L22R29P3B_M10	Region3	9027	G	17881	0.212516	99.7539	0.0111851	0	0.0223701	0
L22R29P3B_M10	Region7	3034	T	102	93.1373	6.86275	0	0	0	0
L22R29P3B_M10	Region11	15243	C	80	88.75	0	0	11.25	0	0
L22R29P3B_M10	Region12	1290	T	231	94.3723	5.62771	0	0	0	0
L23R29P3B_M1	Region1	9461	T	15580	1.14891	0.12837	98.7227	0	0	0
L23R29P3B_M1	Region3	9027	G	3189	1.22295	98.777	0	0	0	0
L23R29P3B_M1	Region12	1253	A	295	90.8475	0	0	9.15254	0	0
L23R29P3B_M2	Region1	9461	T	6836	2.1065	0.117028	97.7765	0	0	0
L23R29P3B_M2	Region3	9027	G	16043	0.829022	99.146	0	0	0.024933	0
L23R29P3B_M2	Region8	16125	A	56	83.9286	0	5.35714	10.7143	0	0
L23R29P3B_M2	Region9	7595	C	52	94.2308	0	0	0	5.76923	0
L23R29P3B_M2	Region10	2662	A	71	88.7324	0	0	11.2676	0	0
L23R29P3B_M2	Region10	2671	A	80	95	0	0	0	5	0
L23R29P3B_M2	Region10	2708	A	57	87.7193	0	0	12.2807	0	0
L23R29P3B_M2	Region12	1328	A	120	94.1667	0	0	5.83333	0	0
L23R29P3B_M3	Region1	9461	T	16735	0.812668	0.17329	99.014	0	0	0
L23R29P3B_M3	Region3	9027	G	45866	0.303057	99.6686	0.00872106	0	0.0196224	0
L23R29P3B_M3	Region8	16125	A	66	72.7273	0	3.0303	24.2424	0	0
L23R29P3B_M3	Region10	2721	T	92	94.5652	0	5.43478	0	0	0
L23R29P3B_M3	Region11	15175	A	66	89.3939	0	0	10.6061	0	0
L23R29P3B_M4	Region1	9461	T	3468	2.13379	0.11534	97.7509	0	0	0
L23R29P3B_M4	Region3	9027	G	8434	1.26867	98.7195	0	0	0.0118568	0
L23R29P3B_M4	Region8	16125	A	74	89.1892	0	1.35135	9.45946	0	0
L23R29P3B_M5	Region1	9461	T	67	2.98507	1.49254	95.5224	0	0	0
L23R29P3B_M5	Region1	9475	T	70	94.2857	0	5.71429	0	0	0
L23R29P3B_M6	Region1	9461	T	82	1.21951	0	98.7805	0	0	0
L23R29P3B_M6	Region3	9027	G	149	40.9396	59.0604	0	0	0	0
L23R29P3B_M7	Region1	9461	T	33339	0.46792	0.0539908	99.4781	0	0	0
L23R29P3B_M7	Region3	9027	G	7613	1.31354	98.5945	0	0	0.091948	0
L23R29P3B_M7	Region8	16086	C	72	93.0556	6.94444	0	0	0	0
L23R29P3B_M7	Region8	16124	C	58	94.8276	0	0	5.17241	0	0
L23R29P3B_M8	Region1	9461	T	55	0	0	100	0	0	0
L23R29P3B_M8	Region3	9027	G	188	40.9574	58.5106	0	0	0.531915	0
L23R29P3B_M9	Region3	9027	G	235	11.4894	88.5106	0	0	0	0
L23R29P3B_M10	Region1	9461	T	608	0	0.328947	99.6711	0	0	0
L23R29P3B_M10	Region3	9027	G	18507	5.92208	93.878	0.0540336	0	0.145891	0
L24R29P3B_M1	Region1	9461	T	3977	0.88006	0.100578	99.0194	0	0	0
L24R29P3B_M1	Region3	9027	G	834	4.67626	95.2038	0	0	0.119904	0
L24R29P3B_M1	Region10	2630	A	459	94.5534	0	0	5.44662	0	0
L24R29P3B_M1	Region12	1306	A	297	87.8788	0	0	12.1212	0	0
L24R29P3B_M2	Region1	9461	T	22396	0.383997	0.0714413	99.5446	0	0	0
L24R29P3B_M2	Region3	9027	G	43893	11.2797	88.6975	0.0068348	0	0.0159479	0
L24R29P3B_M3	Region1	9461	T	60307	1.28675	0.0812509	98.6303	0.00165818	0	0
L24R29P3B_M3	Region3	9027	G	102612	0.146182	99.8139	0.00682181	0	0.0331345	0
L24R29P3B_M3	Region7	3104	A	303074	87.8413	0	0.0263962	0.0643407	12.0677	0.000329952
L24R29P3B_M3	Region8	16125	A	79	93.6709	0	0	5.06329	0	1.26582
L24R29P3B_M3	Region9	7660	A	708	92.9379	0	0	0	1.69492	5.36723
L24R29P3B_M4	Region1	9461	T	19494	7.78701	0.0872063	92.1258	0	0	0
L24R29P3B_M4	Region3	9027	G	58730	0.296271	99.6731	0.00340541	0	0.0272433	0
L24R29P3B_M6	Region3	9027	G	50	56	40	4	0	0	0
L24R29P3B_M7	Region1	9461	T	5643	1.3468	0.0708843	98.5823	0	0	0
L24R29P3B_M7	Region3	9027	G	3919	83.5417	15.6928	0.255167	0	0.510334	0
L24R29P3B_M8	Region1	9461	T	110	0	2.72727	97.2727	0	0	0
L24R29P3B_M9	Region3	9027	G	73	9.58904	90.411	0	0	0	0
L24R29P3B_M10	Region3	9027	G	143	1.3986	98.6014	0	0	0	0
L1R29P1B_M1	Region1	9428	A	30096	94.8199	0	0.0066454	5.16348	0.0099681	0
L1R29P1B_M1	Region1	9451	A	30913	92.7539	0	6.96147	0.28467	0	0
L1R29P1B_M1	Region1	9461	T	28164	0.479335	0.117171	99.3999	0.00355063	0	0
L1R29P1B_M1	Region3	9027	G	14029	0.0712809	99.9073	0	0	0.0213843	0
L1R29P1B_M2	Region1	9461	T	80961	0.0592878	0.0790504	99.8604	0.00123516	0	0
L1R29P1B_M2	Region3	9027	G	128537	0.0420112	99.9432	0.00388993	0	0.0108918	0
L1R29P1B_M3	Region1	9461	T	158576	0.0548633	0.102159	99.8411	0.00189184	0	0
L1R29P1B_M3	Region3	9027	G	386605	0.0134504	99.9679	0.00336261	0	0.0152611	0
L1R29P1B_M3	Region10	2625	A	1506	86.255	0	0	13.745	0	0
L1R29P1B_M4	Region1	9431	A	36105	94.5049	0	0	5.484	0.0110788	0
L1R29P1B_M4	Region1	9461	T	30299	0.0396053	0.135318	99.8251	0	0	0
L1R29P1B_M4	Region3	9027	G	192192	0.0359016	99.95	0.00260157	0	0.0114469	0
L1R29P1B_M4	Region7	3007	G	445	90.5618	9.4382	0	0	0	0
L1R29P1B_M4	Region7	3084	T	368	93.75	0	6.25	0	0	0
L1R29P1B_M5	Region1	9428	A	518	94.4015	0	0	5.40541	0.19305	0
L1R29P1B_M5	Region1	9451	A	540	95	0	5	0	0	0
L1R29P1B_M5	Region1	9461	T	417	0	0.959233	99.0408	0	0	0
L1R29P1B_M5	Region4	6431	C	231	94.3723	0	0	0	5.62771	0
L1R29P1B_M6	Region1	9461	T	1201	0.249792	0.0832639	99.6669	0	0	0
L1R29P1B_M6	Region3	9013	T	2262	90.9814	0.0442087	8.93015	0.0442087	0	0
L1R29P1B_M6	Region3	9027	G	802	89.6509	10.3491	0	0	0	0
L1R29P1B_M7	Region1	9461	T	31640	2.49684	0.0758534	97.4273	0	0	0
L1R29P1B_M7	Region3	9027	G	8935	0.179071	99.7985	0.0111919	0	0.0111919	0
L1R29P1B_M8	Region1	9461	T	168	0	0	100	0	0	0
L1R29P1B_M8	Region3	9027	G	157	10.1911	89.8089	0	0	0	0
L1R29P1B_M10	Region3	9027	G	598	0.501672	99.4983	0	0	0	0
L2R29P1B_M1	Region1	9461	T	225297	0.0643595	0.0736805	99.8611	0.000887717	0	0
L2R29P1B_M1	Region3	9027	G	14115	17.4283	82.0616	0.127524	0	0.382572	0
L2R29P1B_M1	Region4	6542	A	317025	91.1427	0	0.00599322	8.8422	0.00851668	0.000630865
L2R29P1B_M1	Region10	2689	A	119	94.1176	0	0	5.88235	0	0
L2R29P1B_M1	Region10	2707	G	127	92.126	0	0	0	7.87402	0
L2R29P1B_M1	Region10	2721	T	129	90.6977	0	9.30233	0	0	0
L2R29P1B_M2	Region1	9461	T	40391	0.0643708	0.0891288	99.844	0.0024758	0	0
L2R29P1B_M2	Region3	9027	G	59194	0.417272	99.5608	0.00506808	0	0.0168936	0
L2R29P1B_M2	Region4	6542	A	73	91.7808	0	0	8.21918	0	0
L2R29P1B_M2	Region8	16118	A	53	92.4528	0	5.66038	0	0	1.88679
L2R29P1B_M3	Region1	9461	T	77857	0.041101	0.0899084	99.8677	0.00128441	0	0
L2R29P1B_M3	Region3	9027	G	239630	0.0258732	99.9549	0.00584234	0	0.0133539	0
L2R29P1B_M3	Region10	2679	A	1118	90.7871	0	0	9.21288	0	0
L2R29P1B_M4	Region1	9444	A	12625	87.8653	0	0.0633663	12.0554	0.0158416	0
L2R29P1B_M4	Region1	9461	T	11460	0.034904	0.165794	99.7906	0.008726	0	0
L2R29P1B_M4	Region2	12822	A	938	94.6695	0	0	5.33049	0	0
L2R29P1B_M4	Region3	9027	G	65947	0.0818839	99.8969	0.00606548	0	0.0151637	0
L2R29P1B_M4	Region6	13801	A	16204	93.1498	0	0.265367	6.54159	0.0431992	0
L2R29P1B_M5	Region1	9461	T	3194	0	0.438322	99.5617	0	0	0
L2R29P1B_M5	Region3	9027	G	529	75.9924	23.2514	0.189036	0	0.567108	0
L2R29P1B_M5	Region4	6542	A	5029	91.6484	0	0.0198847	8.33168	0	0
L2R29P1B_M5	Region6	13741	A	166	93.9759	0	0	6.0241	0	0
L2R29P1B_M5	Region6	13769	A	174	94.2529	0	0	5.74713	0	0
L2R29P1B_M6	Region1	9461	T	269	0	0	100	0	0	0
L2R29P1B_M6	Region1	9468	T	273	93.4066	0	6.59341	0	0	0
L2R29P1B_M6	Region3	9027	G	154	77.9221	22.0779	0	0	0	0
L2R29P1B_M7	Region1	9461	T	164986	0.0454584	0.0563684	99.897	0.00121222	0	0
L2R29P1B_M7	Region3	9027	G	11452	29.4272	70.0227	0.148446	0	0.401677	0
L2R29P1B_M7	Region6	13801	A	11879	91.7249	0	0.151528	8.11516	0.00841822	0
L2R29P1B_M8	Region1	9461	T	3755	0.0532623	0.346205	99.5739	0.0266312	0	0
L2R29P1B_M10	Region3	9027	G	300	0	100	0	0	0	0
L3R29P1B_M1	Region1	9461	T	48270	0.0870106	0.122229	99.7908	0	0	0
L3R29P1B_M1	Region3	9027	G	10065	0.307998	99.6821	0.00993542	0	0	0
L3R29P1B_M1	Region8	16118	A	57	94.7368	0	5.26316	0	0	0
L3R29P1B_M1	Region8	16125	A	79	92.4051	0	0	7.59494	0	0
L3R29P1B_M2	Region1	9461	T	83200	0.475962	0.0925481	99.4279	0.00360577	0	0
L3R29P1B_M2	Region3	9027	G	106950	0.0261805	99.9579	0.00654511	0	0.00935016	0
L3R29P1B_M3	Region1	9461	T	54473	0.0624162	0.124832	99.8109	0.00183577	0	0
L3R29P1B_M3	Region3	9027	G	208111	0.019701	99.9664	0.00336359	0	0.0105713	0
L3R29P1B_M4	Region1	9406	T	20082	94.2486	0.0199183	5.72154	0.00995917	0	0
L3R29P1B_M4	Region1	9424	A	17916	93.5532	0	0	6.41884	0.0223264	0.0055816
L3R29P1B_M4	Region1	9461	T	15024	0.0798722	1.43104	98.4891	0	0	0
L3R29P1B_M4	Region3	9027	G	106382	0.287643	99.6851	0.00470004	0	0.0225602	0
L3R29P1B_M4	Region7	3016	T	445	94.1573	0	5.8427	0	0	0
L3R29P1B_M4	Region7	3054	A	473	90.9091	0	0	9.09091	0	0
L3R29P1B_M4	Region7	3080	C	382	89.0052	0	0	0	10.9948	0
L3R29P1B_M5	Region1	9461	T	736	0.13587	0.407609	99.4565	0	0	0
L3R29P1B_M5	Region3	9027	G	128	1.5625	98.4375	0	0	0	0
L3R29P1B_M6	Region1	9461	T	364	2.1978	0.274725	97.5275	0	0	0
L3R29P1B_M6	Region3	9027	G	109	12.844	87.156	0	0	0	0
L3R29P1B_M7	Region1	9461	T	20749	0.0530146	0.0626536	99.8843	0	0	0
L3R29P1B_M7	Region1	9480	T	18853	89.2166	0.0424336	10.5925	0.143213	0	0.0053042
L3R29P1B_M7	Region3	9027	G	11324	0.123631	99.8499	0	0	0.0264924	0
L3R29P1B_M7	Region5	3860	T	263	93.9163	0	6.08365	0	0	0
L3R29P1B_M8	Region1	9461	T	242	0	0.413223	99.5868	0	0	0
L3R29P1B_M8	Region3	9027	G	221	4.0724	95.9276	0	0	0	0
L3R29P1B_M10	Region3	8932	C	647	92.8903	0	0	0	7.10974	0
L3R29P1B_M10	Region3	8943	G	662	93.5045	0	6.19335	0	0.302115	0
L3R29P1B_M10	Region3	8968	T	612	92.6471	0	7.35294	0	0	0
L3R29P1B_M10	Region3	9027	G	392	0.765306	99.2347	0	0	0	0
L3R29P1B_M10	Region6	13728	T	232	91.8103	0	8.18966	0	0	0
L16R29P2B_M1	Region1	9461	T	15412	0.0194654	0.110304	99.8702	0	0	0
L16R29P2B_M1	Region3	9027	G	12270	0.0896496	99.9104	0	0	0	0
L16R29P2B_M1	Region6	13757	A	10535	91.495	0	0.0189843	8.38159	0.104414	0
L16R29P2B_M1	Region12	1232	G	491	94.9084	5.09165	0	0	0	0
L16R29P2B_M2	Region1	9461	T	67341	0.0326695	0.0504893	99.9168	0	0	0
L16R29P2B_M2	Region3	9027	G	100430	0.0428159	99.9333	0.0119486	0	0.0119486	0
L16R29P2B_M2	Region8	16099	A	76	52.6316	0	39.4737	1.31579	0	6.57895
L16R29P2B_M2	Region8	16105	T	124	70.9677	0	0	29.0323	0	0
L16R29P2B_M2	Region8	16108	T	124	78.2258	0	0	21.7742	0	0
L16R29P2B_M2	Region8	16110	T	119	62.1849	1.68067	0.840336	35.2941	0	0
L16R29P2B_M2	Region8	16111	T	187	94.1176	0	0	5.88235	0	0
L16R29P2B_M2	Region8	16118	A	156	83.9744	0	13.4615	0	0	2.5641
L16R29P2B_M2	Region8	16120	A	112	88.3929	0	11.6071	0	0	0
L16R29P2B_M2	Region8	16133	T	103	74.7573	23.301	0.970874	0.970874	0	0
L16R29P2B_M2	Region8	16140	T	83	89.1566	9.63855	0	1.20482	0	0
L16R29P2B_M3	Region1	9461	T	61055	0.0393088	0.0556875	99.9034	0.00163787	0	0
L16R29P2B_M3	Region3	9027	G	251434	0.00954525	99.9706	0.0123293	0	0.00755666	0
L16R29P2B_M3	Region10	2694	G	509	90.3733	9.62672	0	0	0	0
L16R29P2B_M4	Region1	9461	T	60693	0.0395433	0.0922676	99.8632	0.00494291	0	0
L16R29P2B_M4	Region3	8954	A	208922	94.3682	0	0.511674	5.09664	0.0224964	0.000957295
L16R29P2B_M4	Region3	9027	G	181233	0.0656613	99.9062	0.0121391	0	0.0160015	0
L16R29P2B_M5	Region1	9461	T	256	0	1.17188	98.8281	0	0	0
L16R29P2B_M5	Region3	9027	G	153	3.26797	96.732	0	0	0	0
L16R29P2B_M5	Region6	13757	A	188	93.617	0	0	6.38298	0	0
L16R29P2B_M6	Region1	9461	T	73	0	0	100	0	0	0
L16R29P2B_M6	Region3	9027	G	188	80.8511	19.1489	0	0	0	0
L16R29P2B_M7	Region1	9461	T	36012	0.0472065	0.0777519	99.875	0	0	0
L16R29P2B_M7	Region3	9027	G	5173	0.405954	99.5554	0.0193311	0	0.0193311	0
L16R29P2B_M7	Region5	3777	A	1073	94.6878	0	0	5.31221	0	0
L16R29P2B_M8	Region1	9419	C	127	93.7008	0	0	0.787402	5.51181	0
L16R29P2B_M8	Region1	9461	T	108	0	0.925926	99.0741	0	0	0
L16R29P2B_M8	Region3	9027	G	108	30.5556	68.5185	0.925926	0	0	0
L16R29P2B_M8	Region6	13751	T	115	93.913	0	5.21739	0.869565	0	0
L16R29P2B_M9	Region3	9027	G	130	1.53846	98.4615	0	0	0	0
L16R29P2B_M10	Region3	8983	C	3530	92.7479	0.0566572	0	0	7.19547	0
L16R29P2B_M10	Region3	9027	G	2782	0.0359454	99.9641	0	0	0	0
L16R29P2B_M10	Region6	13737	C	828	92.7536	0	0	0	7.24638	0
L16R29P2B_M10	Region6	13784	A	600	92	0	0	7.83333	0	0.166667
L20R29P2B_M1	Region1	9419	C	20390	94.2766	0.053948	0	0	5.66945	0
L20R29P2B_M1	Region1	9461	T	18092	0.198983	0.0994915	99.696	0.0055273	0	0
L20R29P2B_M1	Region3	8914	A	32943	90.4107	0	0.00303555	9.57411	0.0121422	0
L20R29P2B_M1	Region3	9027	G	18818	0.0318844	99.9575	0.00531406	0	0.00531406	0
L20R29P2B_M2	Region1	9461	T	138624	0.181065	0.0634811	99.7533	0.00216413	0	0
L20R29P2B_M2	Region3	9027	G	354708	0.0259368	99.9529	0.0101492	0	0.010995	0
L20R29P2B_M3	Region1	9461	T	303490	0.616495	0.075785	99.3057	0.001977	0	0
L20R29P2B_M3	Region3	9027	G	504249	0.00456124	99.9764	0.00832922	0	0.010709	0
L20R29P2B_M4	Region1	9461	T	47032	27.713	0.0637864	72.2168	0.00637864	0	0
L20R29P2B_M4	Region3	9027	G	150404	0.985346	98.8704	0.0870987	0	0.0571793	0
L20R29P2B_M4	Region8	16091	A	97	92.7835	0	7.21649	0	0	0
L20R29P2B_M4	Region8	16092	A	59	91.5254	0	8.47458	0	0	0
L20R29P2B_M4	Region8	16095	C	99	92.9293	1.0101	0	6.06061	0	0
L20R29P2B_M4	Region8	16099	A	57	68.4211	0	26.3158	0	0	5.26316
L20R29P2B_M4	Region8	16105	T	71	43.662	0	0	53.5211	0	2.8169
L20R29P2B_M4	Region8	16108	T	63	63.4921	0	0	36.5079	0	0
L20R29P2B_M4	Region8	16111	T	98	84.6939	1.02041	0	14.2857	0	0
L20R29P2B_M4	Region8	16114	T	109	92.6606	5.50459	0	1.83486	0	0
L20R29P2B_M4	Region8	16118	A	64	71.875	0	26.5625	0	0	1.5625
L20R29P2B_M4	Region8	16119	A	83	93.9759	0	6.0241	0	0	0
L20R29P2B_M4	Region8	16120	A	56	83.9286	0	16.0714	0	0	0
L20R29P2B_M4	Region8	16125	A	130	93.8462	0	5.38462	0.769231	0	0
L20R29P2B_M5	Region1	9419	C	346	92.7746	0.578035	0	0	6.6474	0
L20R29P2B_M5	Region1	9461	T	307	0.977199	0	99.0228	0	0	0
L20R29P2B_M5	Region3	8914	A	842	92.9929	0	0	7.00713	0	0
L20R29P2B_M5	Region3	9027	G	244	0.819672	99.1803	0	0	0	0
L20R29P2B_M6	Region3	9027	G	112	66.0714	33.9286	0	0	0	0
L20R29P2B_M7	Region1	9461	T	21473	0.21888	0.0605411	99.7206	0	0	0
L20R29P2B_M7	Region3	9027	G	6816	0.572183	99.3691	0.0293427	0	0.0293427	0
L20R29P2B_M8	Region1	9461	T	111	0	0	100	0	0	0
L20R29P2B_M8	Region3	9027	G	183	30.0546	69.3989	0.546448	0	0	0
L20R29P2B_M10	Region3	8983	C	978	92.9448	0	0	0	7.05521	0
L20R29P2B_M10	Region3	9027	G	727	0	100	0	0	0	0
L20R29P2B_M10	Region6	13737	C	318	94.9686	0	0	0	5.03145	0
L20R29P2B_M10	Region6	13784	A	223	94.1704	0	0	5.8296	0	0
L4R29P1B_M1	Region1	9461	T	27582	1.92517	0.0725111	97.9987	0.00362555	0	0
L4R29P1B_M1	Region3	9027	G	7821	0.179005	99.7826	0	0	0.0383583	0
L4R29P1B_M1	Region8	16125	A	54	90.7407	0	3.7037	5.55556	0	0
L4R29P1B_M1	Region10	2641	A	510	78.8235	0	0	21.1765	0	0
L4R29P1B_M1	Region12	1280	C	54	92.5926	7.40741	0	0	0	0
L4R29P1B_M2	Region1	9461	T	86023	0.0650989	0.0569615	99.8768	0.00116248	0	0
L4R29P1B_M2	Region3	9027	G	151619	0.0415515	99.9373	0.00857412	0	0.0125314	0
L4R29P1B_M2	Region8	16105	T	100	72	0	0	28	0	0
L4R29P1B_M2	Region8	16108	T	95	83.1579	0	0	16.8421	0	0
L4R29P1B_M2	Region8	16110	T	112	58.9286	2.67857	3.57143	34.8214	0	0
L4R29P1B_M2	Region8	16111	T	150	93.3333	0	0	6.66667	0	0
L4R29P1B_M2	Region8	16118	A	136	86.7647	0	11.7647	0	0	1.47059
L4R29P1B_M2	Region8	16125	A	207	87.9227	0	7.24638	3.86473	0	0.966184
L4R29P1B_M2	Region8	16133	T	92	90.2174	7.6087	0	2.17391	0	0
L4R29P1B_M2	Region8	16140	T	100	94	5	0	1	0	0
L4R29P1B_M2	Region12	1271	T	52	94.2308	0	5.76923	0	0	0
L4R29P1B_M3	Region1	9461	T	143318	0.0551222	0.0711704	99.873	0.000697749	0	0
L4R29P1B_M3	Region3	9027	G	324849	0.00584887	99.9791	0.00800372	0	0.00708021	0
L4R29P1B_M3	Region10	2680	G	1414	85.2192	14.7808	0	0	0	0
L4R29P1B_M3	Region12	1316	A	319	91.8495	0	0	8.15047	0	0
L4R29P1B_M4	Region1	9461	T	26945	0.0482464	0.0779365	99.8738	0	0	0
L4R29P1B_M4	Region3	9027	G	140836	0.0823653	99.8871	0.0127808	0	0.0177511	0
L4R29P1B_M5	Region1	9461	T	527	2.46679	0.379507	97.1537	0	0	0
L4R29P1B_M5	Region3	9027	G	109	1.83486	97.2477	0.917431	0	0	0
L4R29P1B_M5	Region6	13786	C	174	94.2529	5.74713	0	0	0	0
L4R29P1B_M6	Region1	9461	T	2149	1.44253	0	98.5109	0.0465333	0	0
L4R29P1B_M6	Region3	9027	G	1107	87.8049	12.1951	0	0	0	0
L4R29P1B_M7	Region1	9461	T	19371	0.0206494	0.072273	99.9071	0	0	0
L4R29P1B_M7	Region3	9027	G	6196	0.0484183	99.9193	0	0	0.0322789	0
L4R29P1B_M7	Region10	2649	C	231	94.8052	5.19481	0	0	0	0
L4R29P1B_M7	Region10	2652	A	231	93.0736	0	0	6.92641	0	0
L4R29P1B_M8	Region1	9461	T	202	0	0.990099	99.0099	0	0	0
L4R29P1B_M8	Region3	9027	G	131	3.05344	96.9466	0	0	0	0
L1R25P1B_M1	Region1	9461	T	13024	0.36855	0.0614251	99.57	0	0	0
L1R25P1B_M1	Region3	9027	G	698	0.716332	99.2837	0	0	0	0
L1R25P1B_M2	Region1	9461	T	2159	1.25058	0.185271	98.5642	0	0	0
L1R25P1B_M2	Region3	9027	G	3298	1.97089	98.0291	0	0	0	0
L1R25P1B_M3	Region1	9461	T	6473	1.28225	0.0926927	98.6251	0	0	0
L1R25P1B_M3	Region3	9027	G	15288	0.340136	99.6206	0.0196232	0	0.0196232	0
L1R25P1B_M4	Region1	9461	T	5760	2.03125	0.0868056	97.8819	0	0	0
L1R25P1B_M4	Region3	9027	G	11882	0.496549	99.4361	0.0336644	0	0.0336644	0
L1R25P1B_M7	Region1	9461	T	7221	3.18515	0.055394	96.7595	0	0	0
L1R25P1B_M7	Region3	9027	G	5046	1.07015	98.8704	0.0198177	0	0.0396354	0
L1R25P1B_M8	Region1	9461	T	93	4.30108	0	95.6989	0	0	0
L1R25P1B_M8	Region3	9027	G	141	36.8794	63.1206	0	0	0	0
L1R25P1B_M8	Region6	13803	C	60	95	5	0	0	0	0
L1R25P1B_M9	Region3	9027	G	139	10.7914	89.2086	0	0	0	0
L1R25P1B_M10	Region3	9027	G	14790	0.20284	99.7634	0.0270453	0	0.00676133	0
L1R25P1B_M10	Region12	1247	A	341	94.7214	0	0	5.27859	0	0
L2R25P1B_M1	Region1	9461	T	6015	0.182876	0.0498753	99.7672	0	0	0
L2R25P1B_M1	Region3	9027	G	1639	0.305064	99.6949	0	0	0	0
L2R25P1B_M1	Region12	1233	A	267	73.7828	0	0	26.2172	0	0
L2R25P1B_M2	Region1	9461	T	1414	0.636492	0.141443	99.1513	0.0707214	0	0
L2R25P1B_M2	Region3	9027	G	2318	1.12166	98.8783	0	0	0	0
L2R25P1B_M2	Region12	1233	A	67	70.1493	0	0	29.8507	0	0
L2R25P1B_M3	Region1	9461	T	6935	2.89834	0.100937	97.0007	0	0	0
L2R25P1B_M3	Region3	9027	G	16934	0.248022	99.6575	0.0590528	0	0.0354317	0
L2R25P1B_M4	Region1	9461	T	5874	2.65577	0.0510725	97.2932	0	0	0
L2R25P1B_M4	Region3	9027	G	9888	0.536003	99.4235	0	0	0.0404531	0
L2R25P1B_M7	Region1	9461	T	1922	2.28928	0.156087	97.5546	0	0	0
L2R25P1B_M7	Region3	9027	G	723	1.52144	98.2019	0.138313	0	0.138313	0
L2R25P1B_M7	Region6	13786	C	4382	93.77	0.73026	0	5.13464	0.36513	0
L2R25P1B_M9	Region3	9027	G	106	11.3208	88.6792	0	0	0	0
L2R25P1B_M10	Region3	9027	G	205	0.97561	99.0244	0	0	0	0
L3R25P1B_M1	Region1	9461	T	9522	0.808654	0.10502	99.0863	0	0	0
L3R25P1B_M1	Region3	9027	G	1466	0.545703	99.3861	0	0	0.0682128	0
L3R25P1B_M2	Region1	9461	T	3039	0.954261	0.0329056	99.0128	0	0	0
L3R25P1B_M2	Region3	9027	G	4897	0.735144	99.224	0.0408413	0	0	0
L3R25P1B_M3	Region1	9461	T	6411	2.27734	0.124786	97.5979	0	0	0
L3R25P1B_M3	Region3	9027	G	13210	0.340651	99.5761	0.0227101	0	0.0605602	0
L3R25P1B_M3	Region12	1260	A	243	94.2387	0	0	5.76132	0	0
L3R25P1B_M4	Region1	9461	T	6067	1.15378	0.0824131	98.7638	0	0	0
L3R25P1B_M4	Region3	9027	G	10225	0.371638	99.5306	0.0586797	0	0.0391198	0
L3R25P1B_M5	Region1	9461	T	56	1.78571	0	98.2143	0	0	0
L3R25P1B_M7	Region1	9461	T	4604	2.56299	0.086881	97.3501	0	0	0
L3R25P1B_M7	Region3	9027	G	2898	0.759144	99.2063	0	0	0.0345066	0
L3R25P1B_M8	Region1	9461	T	77	1.2987	0	98.7013	0	0	0
L3R25P1B_M8	Region3	9027	G	105	17.1429	82.8571	0	0	0	0
L3R25P1B_M8	Region6	13786	C	56	94.6429	5.35714	0	0	0	0
L3R25P1B_M9	Region3	9027	G	77	3.8961	94.8052	1.2987	0	0	0
L3R25P1B_M10	Region2	12831	A	317	94.0063	0	0	0	5.99369	0
L3R25P1B_M10	Region3	9027	G	11405	0.201666	99.7282	0.0613766	0	0.00876808	0
L3R25P1B_M10	Region4	6537	A	50	92	0	8	0	0	0
L4R25P1B_M1	Region1	9461	T	57076	0.532623	0.0876025	99.3798	0	0	0
L4R25P1B_M1	Region3	9027	G	3262	0.30656	99.6934	0	0	0	0
L4R25P1B_M1	Region10	2641	A	218	94.9541	0	0	5.04587	0	0
L4R25P1B_M1	Region10	2659	C	187	93.0481	0	0	0	5.34759	1.60428
L4R25P1B_M1	Region11	15285	C	63	90.4762	3.1746	0	0	6.34921	0
L4R25P1B_M2	Region1	9461	T	6361	0.440182	0.0471624	99.5127	0	0	0
L4R25P1B_M2	Region3	9027	G	14631	0.690315	99.2687	0.0068348	0	0.034174	0
L4R25P1B_M2	Region8	16125	A	59	88.1356	0	8.47458	3.38983	0	0
L4R25P1B_M3	Region1	9461	T	11570	1.84097	0.0864304	98.0726	0	0	0
L4R25P1B_M3	Region3	9027	G	38896	0.329083	99.5706	0.0539901	0	0.0462773	0
L4R25P1B_M3	Region12	1314	G	504	94.4444	5.15873	0	0	0.396825	0
L4R25P1B_M5	Region1	9461	T	62	4.83871	0	95.1613	0	0	0
L4R25P1B_M6	Region1	9461	T	80	1.25	0	98.75	0	0	0
L4R25P1B_M6	Region3	9027	G	104	38.4615	61.5385	0	0	0	0
L4R25P1B_M7	Region1	9461	T	8698	2.26489	0.0459876	97.6891	0	0	0
L4R25P1B_M7	Region3	9027	G	10471	1.09827	98.854	0.00955019	0	0.0382007	0
L4R25P1B_M7	Region11	15230	C	115	94.7826	0	0	0	5.21739	0
L4R25P1B_M8	Region1	9461	T	119	2.52101	0	97.479	0	0	0
L4R25P1B_M8	Region3	9027	G	249	32.9317	67.0683	0	0	0	0
L4R25P1B_M8	Region6	13786	C	60	95	5	0	0	0	0
L4R25P1B_M9	Region3	9027	G	205	8.78049	90.7317	0.487805	0	0	0
L4R25P1B_M10	Region2	12831	A	783	94.636	0	0.127714	0	5.23627	0
L4R25P1B_M10	Region3	9027	G	25383	0.181224	99.7951	0.00393964	0	0.0196982	0
L5R25P1B_M1	Region1	9461	T	20235	0.291574	0.0642451	99.6442	0	0	0
L5R25P1B_M1	Region3	9027	G	1287	0.543901	99.4561	0	0	0	0
L5R25P1B_M1	Region11	15178	A	65	86.1538	0	0	13.8462	0	0
L5R25P1B_M1	Region11	15266	C	56	92.8571	0	0	0	7.14286	0
L5R25P1B_M2	Region1	9461	T	2749	0.509276	0	99.4907	0	0	0
L5R25P1B_M2	Region3	9027	G	5462	0.933724	99.0114	0.0183083	0	0.0366166	0
L5R25P1B_M3	Region1	9461	T	8502	3.16396	0.0588097	96.7772	0	0	0
L5R25P1B_M3	Region3	9027	G	21245	0.338903	99.6046	0.0423629	0	0.014121	0
L5R25P1B_M4	Region1	9461	T	7642	1.05993	0.0915991	98.8485	0	0	0
L5R25P1B_M4	Region3	9027	G	15379	0.370635	99.5969	0.0260095	0	0.00650237	0
L5R25P1B_M4	Region12	1288	A	551	94.7368	0	0	5.26316	0	0
L5R25P1B_M6	Region3	9027	G	68	52.9412	47.0588	0	0	0	0
L5R25P1B_M7	Region1	9461	T	4784	1.06605	0.041806	98.8921	0	0	0
L5R25P1B_M7	Region3	9027	G	4188	1.05062	98.9255	0.0238777	0	0	0
L5R25P1B_M8	Region1	9461	T	61	3.27869	0	96.7213	0	0	0
L5R25P1B_M8	Region3	9027	G	115	39.1304	60.8696	0	0	0	0
L5R25P1B_M9	Region3	9027	G	136	7.35294	92.6471	0	0	0	0
L5R25P1B_M10	Region2	12831	A	360	93.3333	0	0	0	6.66667	0
L5R25P1B_M10	Region3	9027	G	8876	0.281658	99.6845	0	0	0.033799	0
L5R25P1B_M10	Region11	15240	A	60	88.3333	0	0	11.6667	0	0
L6R25P1B_M1	Region1	9461	T	18059	0.476217	0.17166	99.3466	0.00553741	0	0
L6R25P1B_M1	Region3	9027	G	912	2.96053	96.9298	0.109649	0	0	0
L6R25P1B_M2	Region1	9461	T	331584	0.0223171	0.0524754	99.9228	0.00241266	0	0
L6R25P1B_M2	Region3	9027	G	7507	77.4744	10.4303	5.12855	0	6.96683	0
L6R25P1B_M2	Region8	16073	C	66115	3.48484	0.0105876	0	0	96.5046	0
L6R25P1B_M2	Region8	16092	A	4986	93.3614	0	5.8564	0.641797	0.140393	0
L6R25P1B_M2	Region8	16099	A	5489	62.6526	0	32.4831	0.674075	0.163964	4.02623
L6R25P1B_M2	Region8	16105	T	5184	50.3665	1.44676	0.270062	47.4923	0	0.424383
L6R25P1B_M2	Region8	16108	T	5516	63.4336	1.16026	0.725163	34.6447	0	0.0362582
L6R25P1B_M2	Region8	16110	T	4783	38.7832	1.56805	1.52624	57.9762	0	0.146352
L6R25P1B_M2	Region8	16111	T	9724	87.8548	0.668449	0.061703	11.4151	0	0
L6R25P1B_M2	Region8	16118	A	7740	83.0103	0	15.7881	0.0775194	0	1.12403
L6R25P1B_M2	Region8	16119	A	8644	94.4354	0	5.52985	0.0231374	0.0115687	0
L6R25P1B_M2	Region8	16120	A	5440	91.011	0	8.82353	0.147059	0.0183824	0
L6R25P1B_M2	Region8	16133	T	1485	40.404	52.0539	0.3367	7.07071	0	0.13468
L6R25P1B_M2	Region8	16140	T	1262	68.859	30.2694	0.0792393	0.792393	0	0
L6R25P1B_M3	Region1	9461	T	6666	0.375038	0.105011	99.52	0	0	0
L6R25P1B_M3	Region3	9027	G	9716	0.442569	99.4854	0.0308769	0	0.0411692	0
L6R25P1B_M4	Region1	9461	T	4272	1.07678	0.117041	98.8062	0	0	0
L6R25P1B_M4	Region3	9027	G	5297	0.698509	99.2449	0.0377572	0	0.0188786	0
L6R25P1B_M4	Region8	16030	A	71	94.3662	0	0	0	5.6338	0
L6R25P1B_M4	Region8	16073	C	63	80.9524	0	0	0	19.0476	0
L6R25P1B_M5	Region1	9461	T	128	0	0	100	0	0	0
L6R25P1B_M6	Region1	9461	T	70	2.85714	1.42857	95.7143	0	0	0
L6R25P1B_M7	Region1	9461	T	3549	4.11383	0.112708	95.7735	0	0	0
L6R25P1B_M7	Region3	9027	G	2135	1.96721	98.0328	0	0	0	0
L6R25P1B_M8	Region1	9461	T	88	0	0	100	0	0	0
L6R25P1B_M8	Region3	9027	G	93	60.2151	38.7097	0	0	1.07527	0
L6R25P1B_M9	Region6	13803	C	54	94.4444	5.55556	0	0	0	0
L6R25P1B_M10	Region3	9027	G	3504	0.199772	99.8002	0	0	0	0
L7R25P1B_M1	Region1	9461	T	20146	0.620471	0.0744565	99.3051	0	0	0
L7R25P1B_M1	Region3	9027	G	1355	0.664207	99.3358	0	0	0	0
L7R25P1B_M1	Region7	3095	C	91	94.5055	5.49451	0	0	0	0
L7R25P1B_M1	Region11	15201	C	64	92.1875	0	0	0	7.8125	0
L7R25P1B_M2	Region1	9461	T	4379	1.53003	0.114181	98.3558	0	0	0
L7R25P1B_M2	Region3	9027	G	6746	0.859769	99.1106	0.0148236	0	0.0148236	0
L7R25P1B_M2	Region8	16092	A	99	92.9293	0	6.06061	1.0101	0	0
L7R25P1B_M2	Region8	16094	C	164	94.5122	0	0	5.4878	0	0
L7R25P1B_M2	Region8	16099	A	98	69.3878	0	26.5306	2.04082	0	2.04082
L7R25P1B_M2	Region8	16105	T	174	68.9655	1.14943	0.574713	29.3103	0	0
L7R25P1B_M2	Region8	16108	T	182	80.2198	0	0.549451	19.2308	0	0
L7R25P1B_M2	Region8	16110	T	174	66.092	1.14943	0.574713	32.1839	0	0
L7R25P1B_M2	Region8	16111	T	249	89.5582	0.401606	0	10.0402	0	0
L7R25P1B_M2	Region8	16118	A	220	90.9091	0	9.09091	0	0	0
L7R25P1B_M2	Region8	16125	A	406	89.9015	0	3.94089	6.15764	0	0
L7R25P1B_M2	Region8	16133	T	169	88.1657	10.0592	0	1.77515	0	0
L7R25P1B_M3	Region1	9461	T	12149	1.17705	0.0740802	98.7489	0	0	0
L7R25P1B_M3	Region3	9027	G	29619	0.266721	99.6455	0.0607718	0	0.0270097	0
L7R25P1B_M4	Region1	9461	T	8831	1.56268	0.0679425	98.3694	0	0	0
L7R25P1B_M4	Region3	9027	G	19395	0.484661	99.4586	0.0464037	0	0.0103119	0
L7R25P1B_M4	Region8	16111	T	62	85.4839	0	0	14.5161	0	0
L7R25P1B_M4	Region8	16118	A	56	85.7143	0	14.2857	0	0	0
L7R25P1B_M4	Region8	16125	A	93	87.0968	0	5.37634	7.52688	0	0
L7R25P1B_M7	Region1	9461	T	7417	1.90104	0.0674127	98.0181	0.0134825	0	0
L7R25P1B_M7	Region3	9027	G	8361	0.80134	99.1389	0.0358809	0	0.0239206	0
L7R25P1B_M8	Region1	9461	T	127	2.3622	0	97.6378	0	0	0
L7R25P1B_M8	Region3	9027	G	245	31.0204	68.5714	0	0	0.408163	0
L7R25P1B_M9	Region3	9027	G	178	5.05618	94.382	0.561798	0	0	0
L7R25P1B_M9	Region6	13786	C	72	87.5	9.72222	0	2.77778	0	0
L7R25P1B_M10	Region2	12831	A	361	93.0748	0	0	0	6.92521	0
L7R25P1B_M10	Region3	9027	G	10721	0.233187	99.7202	0.018655	0	0.0279825	0
L8R25P1B_M1	Region1	9461	T	18587	0.49497	0.102222	99.3974	0.0053801	0	0
L8R25P1B_M1	Region3	9027	G	752	0.531915	99.3351	0	0	0.132979	0
L8R25P1B_M1	Region7	3069	G	58	93.1034	6.89655	0	0	0	0
L8R25P1B_M2	Region1	9461	T	3345	2.69058	0	97.3094	0	0	0
L8R25P1B_M2	Region3	9027	G	6432	0.17102	99.7512	0	0	0.0777363	0
L8R25P1B_M3	Region1	9461	T	473	2.11416	0	97.8858	0	0	0
L8R25P1B_M3	Region3	9027	G	1261	0.396511	99.6035	0	0	0	0
L8R25P1B_M3	Region4	6430	A	548	92.8832	0	5.29197	0.547445	0.182482	1.09489
L8R25P1B_M4	Region1	9461	T	661	7.86687	0.151286	91.9818	0	0	0
L8R25P1B_M4	Region2	12831	A	490	90.6122	0	0	0	9.38776	0
L8R25P1B_M4	Region3	9027	G	1724	0.812065	99.0719	0.0580046	0	0.0580046	0
L8R25P1B_M4	Region6	13786	C	659	94.5372	0.455235	0	5.00759	0	0
L8R25P1B_M7	Region1	9461	T	1236	5.66343	0.0809061	94.2557	0	0	0
L8R25P1B_M7	Region3	9027	G	1108	0.180505	99.639	0	0	0.180505	0
L8R25P1B_M10	Region2	12831	A	111	93.6937	0	0	0	6.30631	0
L8R25P1B_M10	Region3	9027	G	5721	0.786576	99.1435	0	0	0.0699178	0
L8R25P1B_M10	Region12	1329	A	69	92.7536	0	7.24638	0	0	0
L26R29P3B_M1	Region1	9461	T	1093	2.74474	0.274474	96.9808	0	0	0
L26R29P3B_M1	Region3	9027	G	432	3.24074	96.7593	0	0	0	0
L26R29P3B_M1	Region5	3869	C	182	73.0769	0	0	0	26.9231	0
L26R29P3B_M2	Region1	9461	T	11735	0.11078	0.0681721	99.8125	0.00852152	0	0
L26R29P3B_M2	Region3	9027	G	17685	0.0735086	99.8756	0.0339271	0	0.0169635	0
L26R29P3B_M2	Region8	16092	A	117	94.0171	0	5.98291	0	0	0
L26R29P3B_M2	Region8	16094	C	265	91.6981	1.13208	0	6.41509	0.754717	0
L26R29P3B_M2	Region8	16099	A	132	60.6061	0	31.0606	1.51515	0	6.81818
L26R29P3B_M2	Region8	16105	T	232	62.5	0.862069	0	36.6379	0	0
L26R29P3B_M2	Region8	16108	T	229	70.7424	0.436681	1.74672	27.0742	0	0
L26R29P3B_M2	Region8	16110	T	177	53.6723	1.12994	2.25989	42.9379	0	0
L26R29P3B_M2	Region8	16111	T	338	88.4615	0.295858	0.295858	10.9467	0	0
L26R29P3B_M2	Region8	16118	A	275	84	0	14.5455	0.363636	0	1.09091
L26R29P3B_M2	Region8	16119	A	299	93.9799	0	5.68562	0.334448	0	0
L26R29P3B_M2	Region8	16120	A	177	92.6554	0	6.21469	0.564972	0.564972	0
L26R29P3B_M2	Region8	16133	T	135	85.1852	9.62963	0.740741	4.44444	0	0
L26R29P3B_M2	Region8	16140	T	134	91.791	7.46269	0.746269	0	0	0
L26R29P3B_M3	Region1	9461	T	4257	3.26521	0.0704722	96.6643	0	0	0
L26R29P3B_M3	Region3	9027	G	5930	0.168634	99.7639	0.0337268	0	0.0337268	0
L26R29P3B_M3	Region5	3869	C	524	82.4427	0.19084	0	0.19084	17.1756	0
L26R29P3B_M4	Region1	9461	T	2555	4.14873	0.234834	95.6164	0	0	0
L26R29P3B_M4	Region3	9027	G	4720	0.677966	99.2161	0.0847458	0	0.0211864	0
L26R29P3B_M4	Region5	3869	C	324	76.5432	0	0	0	23.4568	0
L26R29P3B_M6	Region3	9027	G	180	91.6667	8.33333	0	0	0	0
L26R29P3B_M7	Region1	9461	T	3090	1.39159	0.0970874	98.5113	0	0	0
L26R29P3B_M7	Region3	9027	G	2427	1.89534	98.1047	0	0	0	0
L26R29P3B_M7	Region5	3869	C	366	80.0546	0.273224	0	0	19.6721	0
L26R29P3B_M8	Region1	9461	T	56	0	0	100	0	0	0
L26R29P3B_M8	Region3	9027	G	63	19.0476	80.9524	0	0	0	0
L26R29P3B_M9	Region3	9027	G	451	24.612	74.9446	0.443459	0	0	0
L26R29P3B_M10	Region3	9027	G	1504	0.332447	99.6011	0.0664894	0	0	0
L26R29P3B_M10	Region5	3869	C	3807	9.87654	0.0525348	0	0.0525348	89.9921	0.0262674
LB1R20P1B_M1	Region1	9461	T	458	0	0.218341	99.7817	0	0	0
LB1R20P1B_M1	Region1	9468	T	470	94.0426	0	5.95745	0	0	0
LB1R20P1B_M1	Region3	9027	G	87	3.44828	96.5517	0	0	0	0
LB1R20P1B_M2	Region1	9461	T	134793	0.0267076	0.0823485	99.8895	0.00148376	0	0
[truncated: 4,764 more rows]

## Sheet: B. Sample support
SNV	Target	pos	mut	ref	alt	# mice	# cells	# mitos	Type
9027:G>A	Region3	9027	G>A	G	A	13	100	1308	Inherited
9461:T>C	Region1	9461	T>C	T	C	13	100	1198	Inherited
12831:A>T	Region2	12831	A>T	A	T	13	52	107	Inherited
16105:T>G	Region8	16105	T>G	T	G	12	49	211	Inherited
16108:T>G	Region8	16108	T>G	T	G	12	49	192	Inherited
16110:T>G	Region8	16110	T>G	T	G	12	49	191	Inherited
16125:A>G	Region8	16125	A>G	A	G	12	58	176	Inherited
16099:A>C	Region8	16099	A>C	A	C	12	44	174	Inherited
16133:T>A	Region8	16133	T>A	T	A	12	45	141	Inherited
16118:A>C	Region8	16118	A>C	A	C	12	44	124	Inherited
16140:T>A	Region8	16140	T>A	T	A	12	36	97	Inherited
16120:A>C	Region8	16120	A>C	A	C	11	32	67	Inherited
16092:A>C	Region8	16092	A>C	A	C	11	29	52	Inherited
13785:C>A	Region6	13785	C>A	C	A	11	25	34	Inherited
6430:A>C	Region4	6430	A>C	A	C	10	31	126	Inherited
13786:C>G	Region6	13786	C>G	C	G	10	29	44	Inherited
13779:T>A	Region6	13779	T>A	T	A	10	21	28	Inherited
6432:G>C	Region4	6432	G>C	G	C	9	29	115	Inherited
16095:C>G	Region8	16095	C>G	C	G	9	29	90	Inherited
13766:A>del	Region6	13766	A>del	A	del	9	22	29	Inherited
13778:A>T	Region6	13778	A>T	A	T	9	18	26	Inherited
16111:T>G	Region8	16111	T>G	T	G	8	34	91	Inherited
16099:A>del	Region8	16099	A>del	A	del	8	21	57	Inherited
16125:A>C	Region8	16125	A>C	A	C	8	16	18	Inherited
16094:C>G	Region8	16094	C>G	C	G	7	21	40	Inherited
13786:C>A	Region6	13786	C>A	C	A	7	13	13	Inherited
9419:C>T	Region1	9419	C>T	C	T	7	9	11	Inherited
16073:C>T	Region8	16073	C>T	C	T	7	7	9	Inherited
16093:C>del	Region8	16093	C>del	C	del	6	13	21	Inherited
13747:A>G	Region6	13747	A>G	A	G	6	13	18	Inherited
1233:A>G	Region12	1233	A>G	A	G	6	7	14	Inherited
3028:A>G	Region7	3028	A>G	A	G	6	7	7	Inherited
13760:C>T	Region6	13760	C>T	C	T	5	25	45	Inherited
9457:T>C	Region1	9457	T>C	T	C	5	13	23	Inherited
9390:T>G	Region1	9390	T>G	T	G	5	13	19	Inherited
9468:T>C	Region1	9468	T>C	T	C	5	10	16	Inherited
16119:A>C	Region8	16119	A>C	A	C	5	12	15	Inherited
9475:T>C	Region1	9475	T>C	T	C	5	14	14	Inherited
13763:A>G	Region6	13763	A>G	A	G	5	7	11	Inherited
16091:A>C	Region8	16091	A>C	A	C	5	9	11	Inherited
16114:T>A	Region8	16114	T>A	T	A	5	9	10	Inherited
16096:C>T	Region8	16096	C>T	C	T	5	6	8	Inherited
16133:T>G	Region8	16133	T>G	T	G	5	6	8	Inherited
9383:A>G	Region1	9383	A>G	A	G	5	6	7	Inherited
9453:A>G	Region1	9453	A>G	A	G	5	5	7	Inherited
8990:A>G	Region3	8990	A>G	A	G	5	6	6	Inherited
13787:C>T	Region6	13787	C>T	C	T	5	5	6	Inherited
16124:C>G	Region8	16124	C>G	C	G	5	6	6	Inherited
1253:A>G	Region12	1253	A>G	A	G	5	5	5	Inherited
1302:T>C	Region12	1302	T>C	T	C	5	5	5	Inherited
16113:A>C	Region8	16113	A>C	A	C	4	12	20	Inherited
8960:A>G	Region3	8960	A>G	A	G	4	6	9	Inherited
9451:A>G	Region1	9451	A>G	A	G	4	8	9	Inherited
13803:C>A	Region6	13803	C>A	C	A	4	9	9	Inherited
3051:G>T	Region7	3051	G>T	G	T	4	4	7	Inherited
3869:C>T	Region5	3869	C>T	C	T	4	5	7	Inherited
2708:A>G	Region10	2708	A>G	A	G	4	6	6	Inherited
3021:A>G	Region7	3021	A>G	A	G	4	6	6	Inherited
3791:A>G	Region5	3791	A>G	A	G	4	4	6	Inherited
8975:A>G	Region3	8975	A>G	A	G	4	4	6	Inherited
13784:A>G	Region6	13784	A>G	A	G	4	6	6	Inherited
13786:C>T	Region6	13786	C>T	C	T	4	5	6	Inherited
16086:C>A	Region8	16086	C>A	C	A	4	6	6	Inherited
2631:A>G	Region10	2631	A>G	A	G	4	5	5	Inherited
3069:G>A	Region7	3069	G>A	G	A	4	4	5	Inherited
9416:T>C	Region1	9416	T>C	T	C	4	4	5	Inherited
9418:A>G	Region1	9418	A>G	A	G	4	5	5	Inherited
13785:C>T	Region6	13785	C>T	C	T	4	5	5	Inherited
13796:A>del	Region6	13796	A>del	A	del	4	5	5	Inherited
1328:A>G	Region12	1328	A>G	A	G	4	4	4	Inherited
1329:A>G	Region12	1329	A>G	A	G	4	4	4	Inherited
2691:C>T	Region10	2691	C>T	C	T	4	4	4	Inherited
2726:A>G	Region10	2726	A>G	A	G	4	4	4	Inherited
3054:A>G	Region7	3054	A>G	A	G	4	4	4	Inherited
3088:T>C	Region7	3088	T>C	T	C	4	4	4	Inherited
9446:C>A	Region1	9446	C>A	C	A	4	4	4	Inherited
12822:A>G	Region2	12822	A>G	A	G	4	4	4	Inherited
13789:C>A	Region6	13789	C>A	C	A	4	4	4	Inherited
13757:A>G	Region6	13757	A>G	A	G	3	6	8	Inherited
1228:G>A	Region12	1228	G>A	G	A	3	4	6	Inherited
8936:T>C	Region3	8936	T>C	T	C	3	5	6	Inherited
8982:C>T	Region3	8982	C>T	C	T	3	3	6	Inherited
9428:A>G	Region1	9428	A>G	A	G	3	4	6	Inherited
9459:A>G	Region1	9459	A>G	A	G	3	6	6	Inherited
13788:C>T	Region6	13788	C>T	C	T	3	6	6	Inherited
16090:A>del	Region8	16090	A>del	A	del	3	5	6	Inherited
1224:A>G	Region12	1224	A>G	A	G	3	5	5	Inherited
8912:T>C	Region3	8912	T>C	T	C	3	3	5	Inherited
8914:A>G	Region3	8914	A>G	A	G	3	4	5	Inherited
8927:A>G	Region3	8927	A>G	A	G	3	4	5	Inherited
8961:A>G	Region3	8961	A>G	A	G	3	4	5	Inherited
8972:A>G	Region3	8972	A>G	A	G	3	5	5	Inherited
9009:T>C	Region3	9009	T>C	T	C	3	3	5	Inherited
12811:G>A	Region2	12811	G>A	G	A	3	4	5	Inherited
13744:A>G	Region6	13744	A>G	A	G	3	5	5	Inherited
13755:G>A	Region6	13755	G>A	G	A	3	3	5	Inherited
16096:C>G	Region8	16096	C>G	C	G	3	5	5	Inherited
1229:A>G	Region12	1229	A>G	A	G	3	4	4	Inherited
1265:A>G	Region12	1265	A>G	A	G	3	4	4	Inherited
1270:G>A	Region12	1270	G>A	G	A	3	4	4	Inherited
1288:A>G	Region12	1288	A>G	A	G	3	4	4	Inherited
2689:A>G	Region10	2689	A>G	A	G	3	4	4	Inherited
3008:A>G	Region7	3008	A>G	A	G	3	4	4	Inherited
3016:T>C	Region7	3016	T>C	T	C	3	4	4	Inherited
7653:T>C	Region9	7653	T>C	T	C	3	4	4	Inherited
8932:C>T	Region3	8932	C>T	C	T	3	4	4	Inherited
8986:T>C	Region3	8986	T>C	T	C	3	4	4	Inherited
9016:T>C	Region3	9016	T>C	T	C	3	3	4	Inherited
9391:A>G	Region1	9391	A>G	A	G	3	3	4	Inherited
9404:A>G	Region1	9404	A>G	A	G	3	4	4	Inherited
9423:C>T	Region1	9423	C>T	C	T	3	4	4	Inherited
9426:T>C	Region1	9426	T>C	T	C	3	3	4	Inherited
12838:T>C	Region2	12838	T>C	T	C	3	3	4	Inherited
12874:T>C	Region2	12874	T>C	T	C	3	4	4	Inherited
13727:A>G	Region6	13727	A>G	A	G	3	4	4	Inherited
13801:A>G	Region6	13801	A>G	A	G	3	3	4	Inherited
13822:T>C	Region6	13822	T>C	T	C	3	4	4	Inherited
15266:C>T	Region11	15266	C>T	C	T	3	3	4	Inherited
16045:G>A	Region8	16045	G>A	G	A	3	3	4	Inherited
1244:G>A	Region12	1244	G>A	G	A	3	3	3	Inherited
1275:T>C	Region12	1275	T>C	T	C	3	3	3	Inherited
2642:A>G	Region10	2642	A>G	A	G	3	3	3	Inherited
2659:C>T	Region10	2659	C>T	C	T	3	3	3	Inherited
2662:A>G	Region10	2662	A>G	A	G	3	3	3	Inherited
2679:A>G	Region10	2679	A>G	A	G	3	3	3	Inherited
2682:G>A	Region10	2682	G>A	G	A	3	3	3	Inherited
2687:A>G	Region10	2687	A>G	A	G	3	3	3	Inherited
2692:C>T	Region10	2692	C>T	C	T	3	3	3	Inherited
2710:T>C	Region10	2710	T>C	T	C	3	3	3	Inherited
2717:C>T	Region10	2717	C>T	C	T	3	3	3	Inherited
2992:T>C	Region7	2992	T>C	T	C	3	3	3	Inherited
2994:G>A	Region7	2994	G>A	G	A	3	3	3	Inherited
3078:A>G	Region7	3078	A>G	A	G	3	3	3	Inherited
6476:G>A	Region4	6476	G>A	G	A	3	3	3	Inherited
6484:T>C	Region4	6484	T>C	T	C	3	3	3	Inherited
6518:C>A	Region4	6518	C>A	C	A	3	3	3	Inherited
7572:A>G	Region9	7572	A>G	A	G	3	3	3	Inherited
7656:C>T	Region9	7656	C>T	C	T	3	3	3	Inherited
8994:C>A	Region3	8994	C>A	C	A	3	3	3	Inherited
9373:T>G	Region1	9373	T>G	T	G	3	3	3	Inherited
9393:T>C	Region1	9393	T>C	T	C	3	3	3	Inherited
9409:A>G	Region1	9409	A>G	A	G	3	3	3	Inherited
9420:T>C	Region1	9420	T>C	T	C	3	3	3	Inherited
9447:C>A	Region1	9447	C>A	C	A	3	3	3	Inherited
9463:A>G	Region1	9463	A>G	A	G	3	3	3	Inherited
9480:T>C	Region1	9480	T>C	T	C	3	3	3	Inherited
12846:A>G	Region2	12846	A>G	A	G	3	3	3	Inherited
12866:C>T	Region2	12866	C>T	C	T	3	3	3	Inherited
13728:T>C	Region6	13728	T>C	T	C	3	3	3	Inherited
13741:A>G	Region6	13741	A>G	A	G	3	3	3	Inherited
13746:A>G	Region6	13746	A>G	A	G	3	3	3	Inherited
13749:A>G	Region6	13749	A>G	A	G	3	3	3	Inherited
13767:A>G	Region6	13767	A>G	A	G	3	3	3	Inherited
13780:A>G	Region6	13780	A>G	A	G	3	3	3	Inherited
13788:C>A	Region6	13788	C>A	C	A	3	3	3	Inherited
15197:C>T	Region11	15197	C>T	C	T	3	3	3	Inherited
15219:T>C	Region11	15219	T>C	T	C	3	3	3	Inherited
16047:T>C	Region8	16047	T>C	T	C	3	3	3	Inherited
16052:A>G	Region8	16052	A>G	A	G	3	3	3	Inherited
16054:A>G	Region8	16054	A>G	A	G	3	3	3	Inherited
16093:C>T	Region8	16093	C>T	C	T	3	3	3	Inherited
6536:C>T	Region4	6536	C>T	C	T	2	3	6
9015:C>T	Region3	9015	C>T	C	T	2	5	6
9396:C>A	Region1	9396	C>A	C	A	2	3	6
16095:C>T	Region8	16095	C>T	C	T	2	4	6
2657:C>A	Region10	2657	C>A	C	A	2	4	5
8963:A>G	Region3	8963	A>G	A	G	2	4	5
9008:T>C	Region3	9008	T>C	T	C	2	3	5
13820:G>A	Region6	13820	G>A	G	A	2	4	5
6443:T>C	Region4	6443	T>C	T	C	2	3	4
8930:A>G	Region3	8930	A>G	A	G	2	4	4
8954:A>G	Region3	8954	A>G	A	G	2	3	4
9373:T>C	Region1	9373	T>C	T	C	2	2	4
9387:T>C	Region1	9387	T>C	T	C	2	3	4
9440:A>G	Region1	9440	A>G	A	G	2	4	4
9443:A>G	Region1	9443	A>G	A	G	2	4	4
12811:G>T	Region2	12811	G>T	G	T	2	2	4
12828:A>G	Region2	12828	A>G	A	G	2	3	4
13762:A>G	Region6	13762	A>G	A	G	2	4	4
13821:A>G	Region6	13821	A>G	A	G	2	3	4
16095:C>A	Region8	16095	C>A	C	A	2	4	4
16099:A>G	Region8	16099	A>G	A	G	2	3	4
1254:G>A	Region12	1254	G>A	G	A	2	3	3
1268:T>C	Region12	1268	T>C	T	C	2	3	3
1291:A>G	Region12	1291	A>G	A	G	2	3	3
1294:T>C	Region12	1294	T>C	T	C	2	3	3
2649:C>T	Region10	2649	C>T	C	T	2	3	3
2680:G>A	Region10	2680	G>A	G	A	2	3	3
2723:C>T	Region10	2723	C>T	C	T	2	2	3
3003:C>T	Region7	3003	C>T	C	T	2	2	3
3024:C>G	Region7	3024	C>G	C	G	2	3	3
3025:C>A	Region7	3025	C>A	C	A	2	3	3
3035:A>T	Region7	3035	A>T	A	T	2	3	3
3084:T>C	Region7	3084	T>C	T	C	2	3	3
3097:T>C	Region7	3097	T>C	T	C	2	3	3
3824:A>G	Region5	3824	A>G	A	G	2	3	3
3870:G>A	Region5	3870	G>A	G	A	2	3	3
3872:G>A	Region5	3872	G>A	G	A	2	2	3
6446:A>G	Region4	6446	A>G	A	G	2	2	3
6472:C>A	Region4	6472	C>A	C	A	2	2	3
6495:A>G	Region4	6495	A>G	A	G	2	2	3
6500:A>G	Region4	6500	A>G	A	G	2	3	3
6545:T>C	Region4	6545	T>C	T	C	2	3	3
7583:T>C	Region9	7583	T>C	T	C	2	3	3
7660:A>T	Region9	7660	A>T	A	T	2	3	3
7666:T>C	Region9	7666	T>C	T	C	2	2	3
8910:T>C	Region3	8910	T>C	T	C	2	2	3
8926:T>C	Region3	8926	T>C	T	C	2	2	3
8935:A>G	Region3	8935	A>G	A	G	2	3	3
8949:T>C	Region3	8949	T>C	T	C	2	2	3
8957:T>C	Region3	8957	T>C	T	C	2	3	3
8983:C>T	Region3	8983	C>T	C	T	2	3	3
8992:T>C	Region3	8992	T>C	T	C	2	3	3
9402:A>G	Region1	9402	A>G	A	G	2	3	3
9435:T>C	Region1	9435	T>C	T	C	2	2	3
9446:C>T	Region1	9446	C>T	C	T	2	3	3
9448:A>G	Region1	9448	A>G	A	G	2	3	3
9455:A>G	Region1	9455	A>G	A	G	2	2	3
9469:A>G	Region1	9469	A>G	A	G	2	3	3
12852:T>C	Region2	12852	T>C	T	C	2	2	3
12907:T>C	Region2	12907	T>C	T	C	2	3	3
13723:A>C	Region6	13723	A>C	A	C	2	3	3
13732:T>C	Region6	13732	T>C	T	C	2	2	3
13736:A>G	Region6	13736	A>G	A	G	2	2	3
13745:T>C	Region6	13745	T>C	T	C	2	3	3
13747:A>T	Region6	13747	A>T	A	T	2	3	3
13779:T>C	Region6	13779	T>C	T	C	2	2	3
13805:A>del	Region6	13805	A>del	A	del	2	2	3
13813:T>C	Region6	13813	T>C	T	C	2	2	3
13814:C>T	Region6	13814	C>T	C	T	2	3	3
13815:A>G	Region6	13815	A>G	A	G	2	2	3
13818:T>A	Region6	13818	T>A	T	A	2	3	3
13832:T>C	Region6	13832	T>C	T	C	2	3	3
13834:T>C	Region6	13834	T>C	T	C	2	3	3
16074:C>T	Region8	16074	C>T	C	T	2	3	3
16090:A>C	Region8	16090	A>C	A	C	2	3	3
1225:G>A	Region12	1225	G>A	G	A	2	2	2
1231:A>G	Region12	1231	A>G	A	G	2	2	2
1237:A>G	Region12	1237	A>G	A	G	2	2	2
1243:A>G	Region12	1243	A>G	A	G	2	2	2
1251:C>T	Region12	1251	C>T	C	T	2	2	2
1259:G>T	Region12	1259	G>T	G	T	2	2	2
1266:C>T	Region12	1266	C>T	C	T	2	2	2
1269:T>C	Region12	1269	T>C	T	C	2	2	2
1271:T>C	Region12	1271	T>C	T	C	2	2	2
1272:A>G	Region12	1272	A>G	A	G	2	2	2
1273:C>T	Region12	1273	C>T	C	T	2	2	2
1274:C>T	Region12	1274	C>T	C	T	2	2	2
1278:T>C	Region12	1278	T>C	T	C	2	2	2
1280:C>T	Region12	1280	C>T	C	T	2	2	2
1282:T>C	Region12	1282	T>C	T	C	2	2	2
1296:G>T	Region12	1296	G>T	G	T	2	2	2
1305:T>C	Region12	1305	T>C	T	C	2	2	2
1319:A>G	Region12	1319	A>G	A	G	2	2	2
1329:A>C	Region12	1329	A>C	A	C	2	2	2
2625:A>G	Region10	2625	A>G	A	G	2	2	2
2628:A>G	Region10	2628	A>G	A	G	2	2	2
2635:A>G	Region10	2635	A>G	A	G	2	2	2
2636:A>G	Region10	2636	A>G	A	G	2	2	2
2637:A>G	Region10	2637	A>G	A	G	2	2	2
2641:A>G	Region10	2641	A>G	A	G	2	2	2
2646:A>G	Region10	2646	A>G	A	G	2	2	2
2652:A>G	Region10	2652	A>G	A	G	2	2	2
2653:C>T	Region10	2653	C>T	C	T	2	2	2
2656:C>T	Region10	2656	C>T	C	T	2	2	2
2671:A>G	Region10	2671	A>G	A	G	2	2	2
2672:G>A	Region10	2672	G>A	G	A	2	2	2
2673:G>A	Region10	2673	G>A	G	A	2	2	2
2676:A>G	Region10	2676	A>G	A	G	2	2	2
2689:A>C	Region10	2689	A>C	A	C	2	2	2
2702:C>T	Region10	2702	C>T	C	T	2	2	2
2704:T>C	Region10	2704	T>C	T	C	2	2	2
2707:G>T	Region10	2707	G>T	G	T	2	2	2
2709:C>T	Region10	2709	C>T	C	T	2	2	2
2715:A>G	Region10	2715	A>G	A	G	2	2	2
2722:T>C	Region10	2722	T>C	T	C	2	2	2
2724:C>T	Region10	2724	C>T	C	T	2	2	2
2725:C>T	Region10	2725	C>T	C	T	2	2	2
2993:A>G	Region7	2993	A>G	A	G	2	2	2
3013:C>T	Region7	3013	C>T	C	T	2	2	2
3015:C>A	Region7	3015	C>A	C	A	2	2	2
3020:A>G	Region7	3020	A>G	A	G	2	2	2
3027:C>T	Region7	3027	C>T	C	T	2	2	2
3030:C>T	Region7	3030	C>T	C	T	2	2	2
3031:C>T	Region7	3031	C>T	C	T	2	2	2
3035:A>G	Region7	3035	A>G	A	G	2	2	2
3045:A>G	Region7	3045	A>G	A	G	2	2	2
3047:C>T	Region7	3047	C>T	C	T	2	2	2
3052:G>A	Region7	3052	G>A	G	A	2	2	2
3052:G>T	Region7	3052	G>T	G	T	2	2	2
3065:T>C	Region7	3065	T>C	T	C	2	2	2
3072:A>G	Region7	3072	A>G	A	G	2	2	2
3074:A>G	Region7	3074	A>G	A	G	2	2	2
3075:T>C	Region7	3075	T>C	T	C	2	2	2
3076:C>A	Region7	3076	C>A	C	A	2	2	2
3081:C>A	Region7	3081	C>A	C	A	2	2	2
3081:C>T	Region7	3081	C>T	C	T	2	2	2
3095:C>T	Region7	3095	C>T	C	T	2	2	2
3104:A>T	Region7	3104	A>T	A	T	2	2	2
3106:C>A	Region7	3106	C>A	C	A	2	2	2
3818:C>T	Region5	3818	C>T	C	T	2	2	2
3831:C>T	Region5	3831	C>T	C	T	2	2	2
3843:A>G	Region5	3843	A>G	A	G	2	2	2
6431:C>T	Region4	6431	C>T	C	T	2	2	2
6437:A>G	Region4	6437	A>G	A	G	2	2	2
6450:G>A	Region4	6450	G>A	G	A	2	2	2
6451:C>T	Region4	6451	C>T	C	T	2	2	2
6471:T>C	Region4	6471	T>C	T	C	2	2	2
6476:G>C	Region4	6476	G>C	G	C	2	2	2
6481:C>T	Region4	6481	C>T	C	T	2	2	2
6489:G>A	Region4	6489	G>A	G	A	2	2	2
6510:C>A	Region4	6510	C>A	C	A	2	2	2
6510:C>T	Region4	6510	C>T	C	T	2	2	2
6519:C>T	Region4	6519	C>T	C	T	2	2	2
6532:G>A	Region4	6532	G>A	G	A	2	2	2
6537:A>G	Region4	6537	A>G	A	G	2	2	2
6540:C>A	Region4	6540	C>A	C	A	2	2	2
7561:A>G	Region9	7561	A>G	A	G	2	2	2
7564:A>G	Region9	7564	A>G	A	G	2	2	2
7575:G>A	Region9	7575	G>A	G	A	2	2	2
7590:A>G	Region9	7590	A>G	A	G	2	2	2
7593:G>A	Region9	7593	G>A	G	A	2	2	2
7595:C>T	Region9	7595	C>T	C	T	2	2	2
7601:T>C	Region9	7601	T>C	T	C	2	2	2
7620:A>G	Region9	7620	A>G	A	G	2	2	2
7628:T>C	Region9	7628	T>C	T	C	2	2	2
7632:T>C	Region9	7632	T>C	T	C	2	2	2
7635:C>A	Region9	7635	C>A	C	A	2	2	2
7635:C>T	Region9	7635	C>T	C	T	2	2	2
7641:T>C	Region9	7641	T>C	T	C	2	2	2
7660:A>G	Region9	7660	A>G	A	G	2	2	2
7672:A>G	Region9	7672	A>G	A	G	2	2	2
7673:A>G	Region9	7673	A>G	A	G	2	2	2
8924:C>T	Region3	8924	C>T	C	T	2	2	2
8929:C>T	Region3	8929	C>T	C	T	2	2	2
8959:C>T	Region3	8959	C>T	C	T	2	2	2
8962:C>T	Region3	8962	C>T	C	T	2	2	2
8973:C>T	Region3	8973	C>T	C	T	2	2	2
8980:A>G	Region3	8980	A>G	A	G	2	2	2
8996:A>G	Region3	8996	A>G	A	G	2	2	2
9010:C>T	Region3	9010	C>T	C	T	2	2	2
9017:T>C	Region3	9017	T>C	T	C	2	2	2
9019:T>C	Region3	9019	T>C	T	C	2	2	2
9027:G>T	Region3	9027	G>T	G	T	2	2	2
9381:T>C	Region1	9381	T>C	T	C	2	2	2
9388:C>T	Region1	9388	C>T	C	T	2	2	2
9390:T>C	Region1	9390	T>C	T	C	2	2	2
9417:G>A	Region1	9417	G>A	G	A	2	2	2
9430:T>C	Region1	9430	T>C	T	C	2	2	2
9431:A>G	Region1	9431	A>G	A	G	2	2	2
9437:T>C	Region1	9437	T>C	T	C	2	2	2
9444:A>G	Region1	9444	A>G	A	G	2	2	2
9445:C>del	Region1	9445	C>del	C	del	2	2	2
9464:C>T	Region1	9464	C>T	C	T	2	2	2
9466:T>C	Region1	9466	T>C	T	C	2	2	2
9467:G>A	Region1	9467	G>A	G	A	2	2	2
9471:A>G	Region1	9471	A>G	A	G	2	2	2
9476:T>C	Region1	9476	T>C	T	C	2	2	2
9478:T>C	Region1	9478	T>C	T	C	2	2	2
9481:T>C	Region1	9481	T>C	T	C	2	2	2
12803:A>T	Region2	12803	A>T	A	T	2	2	2
12809:C>T	Region2	12809	C>T	C	T	2	2	2
12814:A>G	Region2	12814	A>G	A	G	2	2	2
12821:A>G	Region2	12821	A>G	A	G	2	2	2
12823:A>G	Region2	12823	A>G	A	G	2	2	2
12858:C>A	Region2	12858	C>A	C	A	2	2	2
12877:C>T	Region2	12877	C>T	C	T	2	2	2
12884:A>G	Region2	12884	A>G	A	G	2	2	2
12901:C>T	Region2	12901	C>T	C	T	2	2	2
13723:A>G	Region6	13723	A>G	A	G	2	2	2
13724:T>C	Region6	13724	T>C	T	C	2	2	2
13726:A>G	Region6	13726	A>G	A	G	2	2	2
13729:T>C	Region6	13729	T>C	T	C	2	2	2
13742:T>C	Region6	13742	T>C	T	C	2	2	2
13752:T>C	Region6	13752	T>C	T	C	2	2	2
13769:A>G	Region6	13769	A>G	A	G	2	2	2
13772:A>G	Region6	13772	A>G	A	G	2	2	2
13785:C>del	Region6	13785	C>del	C	del	2	2	2
13789:C>T	Region6	13789	C>T	C	T	2	2	2
13804:C>A	Region6	13804	C>A	C	A	2	2	2
13807:A>G	Region6	13807	A>G	A	G	2	2	2
13816:G>A	Region6	13816	G>A	G	A	2	2	2
13817:T>C	Region6	13817	T>C	T	C	2	2	2
13823:C>A	Region6	13823	C>A	C	A	2	2	2
13824:C>A	Region6	13824	C>A	C	A	2	2	2
13825:C>T	Region6	13825	C>T	C	T	2	2	2
13830:T>C	Region6	13830	T>C	T	C	2	2	2
13835:G>T	Region6	13835	G>T	G	T	2	2	2
15178:A>G	Region11	15178	A>G	A	G	2	2	2
15189:A>G	Region11	15189	A>G	A	G	2	2	2
15191:C>T	Region11	15191	C>T	C	T	2	2	2
15238:T>C	Region11	15238	T>C	T	C	2	2	2
15263:A>G	Region11	15263	A>G	A	G	2	2	2
16028:T>C	Region8	16028	T>C	T	C	2	2	2
16043:A>G	Region8	16043	A>G	A	G	2	2	2
16059:A>G	Region8	16059	A>G	A	G	2	2	2
16090:A>G	Region8	16090	A>G	A	G	2	2	2
16094:C>T	Region8	16094	C>T	C	T	2	2	2
16097:C>A	Region8	16097	C>A	C	A	2	2	2
16098:C>A	Region8	16098	C>A	C	A	2	2	2
6542:A>G	Region4	6542	A>G	A	G	1	2	6	Somatic
15202:T>A	Region11	15202	T>A	T	A	1	3	5	Somatic
8989:A>G	Region3	8989	A>G	A	G	1	3	4	Somatic
13738:T>C	Region6	13738	T>C	T	C	1	3	4	Somatic
15215:A>G	Region11	15215	A>G	A	G	1	1	4	Somatic
16076:A>G	Region8	16076	A>G	A	G	1	3	4	Somatic
1224:A>T	Region12	1224	A>T	A	T	1	2	3	Somatic
1311:A>G	Region12	1311	A>G	A	G	1	1	3	Somatic
7604:G>A	Region9	7604	G>A	G	A	1	3	3	Somatic
9011:A>G	Region3	9011	A>G	A	G	1	2	3	Somatic
12906:T>C	Region2	12906	T>C	T	C	1	3	3	Somatic
13740:C>T	Region6	13740	C>T	C	T	1	3	3	Somatic
13764:T>C	Region6	13764	T>C	T	C	1	3	3	Somatic
16081:T>A	Region8	16081	T>A	T	A	1	2	3	Somatic
1248:G>A	Region12	1248	G>A	G	A	1	2	2	Somatic
1248:G>T	Region12	1248	G>T	G	T	1	2	2	Somatic
1277:T>C	Region12	1277	T>C	T	C	1	2	2	Somatic
2630:A>G	Region10	2630	A>G	A	G	1	2	2	Somatic
2633:C>T	Region10	2633	C>T	C	T	1	2	2	Somatic
2694:G>A	Region10	2694	G>A	G	A	1	2	2	Somatic
2698:A>G	Region10	2698	A>G	A	G	1	2	2	Somatic
2721:T>C	Region10	2721	T>C	T	C	1	2	2	Somatic
3033:T>C	Region7	3033	T>C	T	C	1	2	2	Somatic
3046:A>G	Region7	3046	A>G	A	G	1	2	2	Somatic
3861:T>C	Region5	3861	T>C	T	C	1	1	2	Somatic
3870:G>T	Region5	3870	G>T	G	T	1	2	2	Somatic
6436:C>T	Region4	6436	C>T	C	T	1	1	2	Somatic
6439:A>G	Region4	6439	A>G	A	G	1	1	2	Somatic
6467:T>C	Region4	6467	T>C	T	C	1	2	2	Somatic
6482:A>G	Region4	6482	A>G	A	G	1	2	2	Somatic
7617:C>T	Region9	7617	C>T	C	T	1	2	2	Somatic
7626:G>A	Region9	7626	G>A	G	A	1	2	2	Somatic
7636:C>A	Region9	7636	C>A	C	A	1	2	2	Somatic
7645:A>G	Region9	7645	A>G	A	G	1	2	2	Somatic
7655:C>T	Region9	7655	C>T	C	T	1	2	2	Somatic
8911:A>G	Region3	8911	A>G	A	G	1	1	2	Somatic
8913:C>T	Region3	8913	C>T	C	T	1	1	2	Somatic
8918:T>C	Region3	8918	T>C	T	C	1	1	2	Somatic
8923:T>A	Region3	8923	T>A	T	A	1	1	2	Somatic
8928:C>T	Region3	8928	C>T	C	T	1	2	2	Somatic
8931:A>G	Region3	8931	A>G	A	G	1	1	2	Somatic
8940:C>T	Region3	8940	C>T	C	T	1	1	2	Somatic
8941:T>C	Region3	8941	T>C	T	C	1	1	2	Somatic
8944:G>A	Region3	8944	G>A	G	A	1	1	2	Somatic
8945:A>G	Region3	8945	A>G	A	G	1	2	2	Somatic
8950:G>A	Region3	8950	G>A	G	A	1	2	2	Somatic
8952:T>C	Region3	8952	T>C	T	C	1	2	2	Somatic
8966:A>G	Region3	8966	A>G	A	G	1	2	2	Somatic
8970:T>C	Region3	8970	T>C	T	C	1	1	2	Somatic
8974:C>T	Region3	8974	C>T	C	T	1	1	2	Somatic
8977:T>C	Region3	8977	T>C	T	C	1	1	2	Somatic
8978:T>C	Region3	8978	T>C	T	C	1	1	2	Somatic
8984:T>A	Region3	8984	T>A	T	A	1	2	2	Somatic
8993:C>del	Region3	8993	C>del	C	del	1	1	2	Somatic
9002:T>C	Region3	9002	T>C	T	C	1	2	2	Somatic
9007:C>T	Region3	9007	C>T	C	T	1	1	2	Somatic
9012:G>A	Region3	9012	G>A	G	A	1	1	2	Somatic
9019:T>G	Region3	9019	T>G	T	G	1	2	2	Somatic
9020:A>G	Region3	9020	A>G	A	G	1	2	2	Somatic
9419:C>A	Region1	9419	C>A	C	A	1	1	2	Somatic
9421:T>C	Region1	9421	T>C	T	C	1	2	2	Somatic
9424:A>G	Region1	9424	A>G	A	G	1	2	2	Somatic
9436:C>T	Region1	9436	C>T	C	T	1	2	2	Somatic
9439:A>G	Region1	9439	A>G	A	G	1	1	2	Somatic
9451:A>C	Region1	9451	A>C	A	C	1	1	2	Somatic
9465:C>T	Region1	9465	C>T	C	T	1	1	2	Somatic
9479:C>T	Region1	9479	C>T	C	T	1	1	2	Somatic
12847:C>T	Region2	12847	C>T	C	T	1	2	2	Somatic
12861:G>A	Region2	12861	G>A	G	A	1	2	2	Somatic
13737:C>T	Region6	13737	C>T	C	T	1	2	2	Somatic
13743:C>T	Region6	13743	C>T	C	T	1	1	2	Somatic
13788:C>G	Region6	13788	C>G	C	G	1	1	2	Somatic
13812:A>G	Region6	13812	A>G	A	G	1	2	2	Somatic
13826:C>A	Region6	13826	C>A	C	A	1	2	2	Somatic
13826:C>T	Region6	13826	C>T	C	T	1	2	2	Somatic
13827:A>T	Region6	13827	A>T	A	T	1	1	2	Somatic
13833:C>A	Region6	13833	C>A	C	A	1	2	2	Somatic
15265:A>G	Region11	15265	A>G	A	G	1	2	2	Somatic
16057:T>C	Region8	16057	T>C	T	C	1	2	2	Somatic
16080:T>C	Region8	16080	T>C	T	C	1	2	2	Somatic
16084:C>T	Region8	16084	C>T	C	T	1	1	2	Somatic
16108:T>C	Region8	16108	T>C	T	C	1	2	2	Somatic
16110:T>C	Region8	16110	T>C	T	C	1	2	2	Somatic
1226:A>G	Region12	1226	A>G	A	G	1	1	1	Somatic
1228:G>T	Region12	1228	G>T	G	T	1	1	1	Somatic
1230:A>G	Region12	1230	A>G	A	G	1	1	1	Somatic
1232:G>A	Region12	1232	G>A	G	A	1	1	1	Somatic
1232:G>T	Region12	1232	G>T	G	T	1	1	1	Somatic
1235:T>C	Region12	1235	T>C	T	C	1	1	1	Somatic
1235:T>G	Region12	1235	T>G	T	G	1	1	1	Somatic
1237:A>T	Region12	1237	A>T	A	T	1	1	1	Somatic
1238:T>A	Region12	1238	T>A	T	A	1	1	1	Somatic
1241:A>G	Region12	1241	A>G	A	G	1	1	1	Somatic
1247:A>G	Region12	1247	A>G	A	G	1	1	1	Somatic
1248:G>C	Region12	1248	G>C	G	C	1	1	1	Somatic
1249:A>G	Region12	1249	A>G	A	G	1	1	1	Somatic
1252:A>G	Region12	1252	A>G	A	G	1	1	1	Somatic
1255:C>T	Region12	1255	C>T	C	T	1	1	1	Somatic
1256:A>G	Region12	1256	A>G	A	G	1	1	1	Somatic
1257:A>G	Region12	1257	A>G	A	G	1	1	1	Somatic
1258:A>G	Region12	1258	A>G	A	G	1	1	1	Somatic
1260:A>G	Region12	1260	A>G	A	G	1	1	1	Somatic
1261:T>C	Region12	1261	T>C	T	C	1	1	1	Somatic
1265:A>C	Region12	1265	A>C	A	C	1	1	1	Somatic
1267:C>A	Region12	1267	C>A	C	A	1	1	1	Somatic
1276:T>C	Region12	1276	T>C	T	C	1	1	1	Somatic
1279:G>T	Region12	1279	G>T	G	T	1	1	1	Somatic
1280:C>A	Region12	1280	C>A	C	A	1	1	1	Somatic
1283:A>G	Region12	1283	A>G	A	G	1	1	1	Somatic
1286:G>C	Region12	1286	G>C	G	C	1	1	1	Somatic
1287:A>G	Region12	1287	A>G	A	G	1	1	1	Somatic
1290:T>A	Region12	1290	T>A	T	A	1	1	1	Somatic
1292:A>G	Region12	1292	A>G	A	G	1	1	1	Somatic
1293:C>T	Region12	1293	C>T	C	T	1	1	1	Somatic
1295:A>G	Region12	1295	A>G	A	G	1	1	1	Somatic
1296:G>A	Region12	1296	G>A	G	A	1	1	1	Somatic
1297:A>G	Region12	1297	A>G	A	G	1	1	1	Somatic
1298:A>G	Region12	1298	A>G	A	G	1	1	1	Somatic
1299:A>G	Region12	1299	A>G	A	G	1	1	1	Somatic
1303:T>C	Region12	1303	T>C	T	C	1	1	1	Somatic
1306:A>C	Region12	1306	A>C	A	C	1	1	1	Somatic
1306:A>G	Region12	1306	A>G	A	G	1	1	1	Somatic
1307:A>G	Region12	1307	A>G	A	G	1	1	1	Somatic
1309:T>C	Region12	1309	T>C	T	C	1	1	1	Somatic
1312:A>C	Region12	1312	A>C	A	C	1	1	1	Somatic
1314:G>A	Region12	1314	G>A	G	A	1	1	1	Somatic
1316:A>G	Region12	1316	A>G	A	G	1	1	1	Somatic
1320:C>T	Region12	1320	C>T	C	T	1	1	1	Somatic
1321:A>C	Region12	1321	A>C	A	C	1	1	1	Somatic
1321:A>G	Region12	1321	A>G	A	G	1	1	1	Somatic
1323:C>G	Region12	1323	C>G	C	G	1	1	1	Somatic
1325:A>T	Region12	1325	A>T	A	T	1	1	1	Somatic
1326:G>T	Region12	1326	G>T	G	T	1	1	1	Somatic
1327:A>C	Region12	1327	A>C	A	C	1	1	1	Somatic
1330:C>T	Region12	1330	C>T	C	T	1	1	1	Somatic
2615:T>C	Region10	2615	T>C	T	C	1	1	1	Somatic
2619:T>C	Region10	2619	T>C	T	C	1	1	1	Somatic
2620:T>C	Region10	2620	T>C	T	C	1	1	1	Somatic
2622:A>G	Region10	2622	A>G	A	G	1	1	1	Somatic
2624:G>A	Region10	2624	G>A	G	A	1	1	1	Somatic
2626:A>G	Region10	2626	A>G	A	G	1	1	1	Somatic
2628:A>del	Region10	2628	A>del	A	del	1	1	1	Somatic
2633:C>G	Region10	2633	C>G	C	G	1	1	1	Somatic
2634:T>A	Region10	2634	T>A	T	A	1	1	1	Somatic
2634:T>C	Region10	2634	T>C	T	C	1	1	1	Somatic
2640:A>G	Region10	2640	A>G	A	G	1	1	1	Somatic
2644:A>C	Region10	2644	A>C	A	C	1	1	1	Somatic
2644:A>G	Region10	2644	A>G	A	G	1	1	1	Somatic
2647:T>C	Region10	2647	T>C	T	C	1	1	1	Somatic
2649:C>A	Region10	2649	C>A	C	A	1	1	1	Somatic
2650:G>A	Region10	2650	G>A	G	A	1	1	1	Somatic
2653:C>A	Region10	2653	C>A	C	A	1	1	1	Somatic
2655:C>T	Region10	2655	C>T	C	T	1	1	1	Somatic
2656:C>A	Region10	2656	C>A	C	A	1	1	1	Somatic
2657:C>T	Region10	2657	C>T	C	T	1	1	1	Somatic
2659:C>A	Region10	2659	C>A	C	A	1	1	1	Somatic
2659:C>G	Region10	2659	C>G	C	G	1	1	1	Somatic
2660:T>C	Region10	2660	T>C	T	C	1	1	1	Somatic
2661:A>G	Region10	2661	A>G	A	G	1	1	1	Somatic
2663:C>A	Region10	2663	C>A	C	A	1	1	1	Somatic
2664:C>G	Region10	2664	C>G	C	G	1	1	1	Somatic
2665:T>C	Region10	2665	T>C	T	C	1	1	1	Somatic
2666:A>G	Region10	2666	A>G	A	G	1	1	1	Somatic
2667:G>T	Region10	2667	G>T	G	T	1	1	1	Somatic
2670:A>G	Region10	2670	A>G	A	G	1	1	1	Somatic
2671:A>T	Region10	2671	A>T	A	T	1	1	1	Somatic
2672:G>T	Region10	2672	G>T	G	T	1	1	1	Somatic
2675:T>C	Region10	2675	T>C	T	C	1	1	1	Somatic
2679:A>C	Region10	2679	A>C	A	C	1	1	1	Somatic
2680:G>T	Region10	2680	G>T	G	T	1	1	1	Somatic
2681:G>A	Region10	2681	G>A	G	A	1	1	1	Somatic
2683:T>A	Region10	2683	T>A	T	A	1	1	1	Somatic
2684:G>A	Region10	2684	G>A	G	A	1	1	1	Somatic
2685:G>A	Region10	2685	G>A	G	A	1	1	1	Somatic
2686:C>T	Region10	2686	C>T	C	T	1	1	1	Somatic
2688:G>A	Region10	2688	G>A	G	A	1	1	1	Somatic
2688:G>T	Region10	2688	G>T	G	T	1	1	1	Somatic
2693:A>G	Region10	2693	A>G	A	G	1	1	1	Somatic
2695:G>A	Region10	2695	G>A	G	A	1	1	1	Somatic
2696:A>G	Region10	2696	A>G	A	G	1	1	1	Somatic
2697:A>G	Region10	2697	A>G	A	G	1	1	1	Somatic
2703:G>A	Region10	2703	G>A	G	A	1	1	1	Somatic
2704:T>A	Region10	2704	T>A	T	A	1	1	1	Somatic
2706:A>G	Region10	2706	A>G	A	G	1	1	1	Somatic
2707:G>A	Region10	2707	G>A	G	A	1	1	1	Somatic
2712:A>G	Region10	2712	A>G	A	G	1	1	1	Somatic
2713:A>G	Region10	2713	A>G	A	G	1	1	1	Somatic
2718:T>C	Region10	2718	T>C	T	C	1	1	1	Somatic
2719:T>C	Region10	2719	T>C	T	C	1	1	1	Somatic
2719:T>G	Region10	2719	T>G	T	G	1	1	1	Somatic
2720:G>A	Region10	2720	G>A	G	A	1	1	1	Somatic
2723:C>A	Region10	2723	C>A	C	A	1	1	1	Somatic
2724:C>A	Region10	2724	C>A	C	A	1	1	1	Somatic
2725:C>A	Region10	2725	C>A	C	A	1	1	1	Somatic
2727:G>A	Region10	2727	G>A	G	A	1	1	1	Somatic
2994:G>T	Region7	2994	G>T	G	T	1	1	1	Somatic
2998:T>C	Region7	2998	T>C	T	C	1	1	1	Somatic
3002:T>C	Region7	3002	T>C	T	C	1	1	1	Somatic
3006:T>C	Region7	3006	T>C	T	C	1	1	1	Somatic
3006:T>G	Region7	3006	T>G	T	G	1	1	1	Somatic
3007:G>A	Region7	3007	G>A	G	A	1	1	1	Somatic
3007:G>T	Region7	3007	G>T	G	T	1	1	1	Somatic
3009:G>A	Region7	3009	G>A	G	A	1	1	1	Somatic
3010:T>C	Region7	3010	T>C	T	C	1	1	1	Somatic
3011:T>C	Region7	3011	T>C	T	C	1	1	1	Somatic
3012:C>A	Region7	3012	C>A	C	A	1	1	1	Somatic
3014:C>T	Region7	3014	C>T	C	T	1	1	1	Somatic
3017:A>G	Region7	3017	A>G	A	G	1	1	1	Somatic
3024:C>T	Region7	3024	C>T	C	T	1	1	1	Somatic
3026:A>G	Region7	3026	A>G	A	G	1	1	1	Somatic
3030:C>A	Region7	3030	C>A	C	A	1	1	1	Somatic
3034:T>A	Region7	3034	T>A	T	A	1	1	1	Somatic
3034:T>C	Region7	3034	T>C	T	C	1	1	1	Somatic
3037:T>C	Region7	3037	T>C	T	C	1	1	1	Somatic
3041:T>C	Region7	3041	T>C	T	C	1	1	1	Somatic
3042:T>C	Region7	3042	T>C	T	C	1	1	1	Somatic
3048:C>A	Region7	3048	C>A	C	A	1	1	1	Somatic
3048:C>T	Region7	3048	C>T	C	T	1	1	1	Somatic
3050:A>G	Region7	3050	A>G	A	G	1	1	1	Somatic
3057:T>C	Region7	3057	T>C	T	C	1	1	1	Somatic
3058:T>C	Region7	3058	T>C	T	C	1	1	1	Somatic
3061:T>C	Region7	3061	T>C	T	C	1	1	1	Somatic
3062:T>C	Region7	3062	T>C	T	C	1	1	1	Somatic
3067:T>C	Region7	3067	T>C	T	C	1	1	1	Somatic
3068:A>G	Region7	3068	A>G	A	G	1	1	1	Somatic
3068:A>T	Region7	3068	A>T	A	T	1	1	1	Somatic
3070:C>T	Region7	3070	C>T	C	T	1	1	1	Somatic
3076:C>T	Region7	3076	C>T	C	T	1	1	1	Somatic
3077:T>C	Region7	3077	T>C	T	C	1	1	1	Somatic
3080:C>T	Region7	3080	C>T	C	T	1	1	1	Somatic
3086:A>G	Region7	3086	A>G	A	G	1	1	1	Somatic
3089:T>C	Region7	3089	T>C	T	C	1	1	1	Somatic
3091:A>G	Region7	3091	A>G	A	G	1	1	1	Somatic
3092:C>T	Region7	3092	C>T	C	T	1	1	1	Somatic
3094:C>T	Region7	3094	C>T	C	T	1	1	1	Somatic
3095:C>A	Region7	3095	C>A	C	A	1	1	1	Somatic
3098:T>C	Region7	3098	T>C	T	C	1	1	1	Somatic
3099:C>T	Region7	3099	C>T	C	T	1	1	1	Somatic
3100:T>C	Region7	3100	T>C	T	C	1	1	1	Somatic
3102:T>C	Region7	3102	T>C	T	C	1	1	1	Somatic
3103:G>A	Region7	3103	G>A	G	A	1	1	1	Somatic
3104:A>G	Region7	3104	A>G	A	G	1	1	1	Somatic
3106:C>T	Region7	3106	C>T	C	T	1	1	1	Somatic
3772:C>T	Region5	3772	C>T	C	T	1	1	1	Somatic
3775:G>C	Region5	3775	G>C	G	C	1	1	1	Somatic
3777:A>G	Region5	3777	A>G	A	G	1	1	1	Somatic
3778:C>T	Region5	3778	C>T	C	T	1	1	1	Somatic
3780:A>G	Region5	3780	A>G	A	G	1	1	1	Somatic
3781:T>C	Region5	3781	T>C	T	C	1	1	1	Somatic
3782:A>C	Region5	3782	A>C	A	C	1	1	1	Somatic
3782:A>G	Region5	3782	A>G	A	G	1	1	1	Somatic
3783:G>A	Region5	3783	G>A	G	A	1	1	1	Somatic
3783:G>T	Region5	3783	G>T	G	T	1	1	1	Somatic
3784:G>A	Region5	3784	G>A	G	A	1	1	1	Somatic
3788:T>C	Region5	3788	T>C	T	C	1	1	1	Somatic
3789:G>A	Region5	3789	G>A	G	A	1	1	1	Somatic
3794:T>C	Region5	3794	T>C	T	C	1	1	1	Somatic
3799:T>C	Region5	3799	T>C	T	C	1	1	1	Somatic
3800:T>C	Region5	3800	T>C	T	C	1	1	1	Somatic
3802:A>G	Region5	3802	A>G	A	G	1	1	1	Somatic
3816:T>C	Region5	3816	T>C	T	C	1	1	1	Somatic
3819:G>A	Region5	3819	G>A	G	A	1	1	1	Somatic
3821:G>A	Region5	3821	G>A	G	A	1	1	1	Somatic
3822:C>T	Region5	3822	C>T	C	T	1	1	1	Somatic
3825:C>T	Region5	3825	C>T	C	T	1	1	1	Somatic
3828:A>G	Region5	3828	A>G	A	G	1	1	1	Somatic
3834:C>A	Region5	3834	C>A	C	A	1	1	1	Somatic
3834:C>T	Region5	3834	C>T	C	T	1	1	1	Somatic
3835:T>C	Region5	3835	T>C	T	C	1	1	1	Somatic
3839:C>T	Region5	3839	C>T	C	T	1	1	1	Somatic
3840:C>A	Region5	3840	C>A	C	A	1	1	1	Somatic
3844:T>C	Region5	3844	T>C	T	C	1	1	1	Somatic
3846:G>T	Region5	3846	G>T	G	T	1	1	1	Somatic
3849:A>C	Region5	3849	A>C	A	C	1	1	1	Somatic
3850:G>A	Region5	3850	G>A	G	A	1	1	1	Somatic
3851:G>A	Region5	3851	G>A	G	A	1	1	1	Somatic
3856:C>T	Region5	3856	C>T	C	T	1	1	1	Somatic
3858:A>G	Region5	3858	A>G	A	G	1	1	1	Somatic
3860:T>C	Region5	3860	T>C	T	C	1	1	1	Somatic
3863:A>T	Region5	3863	A>T	A	T	1	1	1	Somatic
3872:G>T	Region5	3872	G>T	G	T	1	1	1	Somatic
6430:A>del	Region4	6430	A>del	A	del	1	1	1	Somatic
6433:A>G	Region4	6433	A>G	A	G	1	1	1	Somatic
6434:T>G	Region4	6434	T>G	T	G	1	1	1	Somatic
6436:C>A	Region4	6436	C>A	C	A	1	1	1	Somatic
6438:T>C	Region4	6438	T>C	T	C	1	1	1	Somatic
6444:G>A	Region4	6444	G>A	G	A	1	1	1	Somatic
6448:T>C	Region4	6448	T>C	T	C	1	1	1	Somatic
6449:A>G	Region4	6449	A>G	A	G	1	1	1	Somatic
6455:T>del	Region4	6455	T>del	T	del	1	1	1	Somatic
6456:T>C	Region4	6456	T>C	T	C	1	1	1	Somatic
6457:T>C	Region4	6457	T>C	T	C	1	1	1	Somatic
6458:C>T	Region4	6458	C>T	C	T	1	1	1	Somatic
6459:C>T	Region4	6459	C>T	C	T	1	1	1	Somatic
6460:A>G	Region4	6460	A>G	A	G	1	1	1	Somatic
6461:C>A	Region4	6461	C>A	C	A	1	1	1	Somatic
6461:C>T	Region4	6461	C>T	C	T	1	1	1	Somatic
6463:A>G	Region4	6463	A>G	A	G	1	1	1	Somatic
6464:T>C	Region4	6464	T>C	T	C	1	1	1	Somatic
6468:C>T	Region4	6468	C>T	C	T	1	1	1	Somatic
6469:T>C	Region4	6469	T>C	T	C	1	1	1	Somatic
6477:G>A	Region4	6477	G>A	G	A	1	1	1	Somatic
6478:G>A	Region4	6478	G>A	G	A	1	1	1	Somatic
6480:G>A	Region4	6480	G>A	G	A	1	1	1	Somatic
6480:G>T	Region4	6480	G>T	G	T	1	1	1	Somatic
6488:T>C	Region4	6488	T>C	T	C	1	1	1	Somatic
6495:A>C	Region4	6495	A>C	A	C	1	1	1	Somatic
6496:T>C	Region4	6496	T>C	T	C	1	1	1	Somatic
6499:C>A	Region4	6499	C>A	C	A	1	1	1	Somatic
6499:C>T	Region4	6499	C>T	C	T	1	1	1	Somatic
6507:G>A	Region4	6507	G>A	G	A	1	1	1	Somatic
6508:T>C	Region4	6508	T>C	T	C	1	1	1	Somatic
6514:G>A	Region4	6514	G>A	G	A	1	1	1	Somatic
6516:T>C	Region4	6516	T>C	T	C	1	1	1	Somatic
6518:C>T	Region4	6518	C>T	C	T	1	1	1	Somatic
6521:A>G	Region4	6521	A>G	A	G	1	1	1	Somatic
6529:C>A	Region4	6529	C>A	C	A	1	1	1	Somatic
6531:G>A	Region4	6531	G>A	G	A	1	1	1	Somatic
6533:C>A	Region4	6533	C>A	C	A	1	1	1	Somatic
6534:T>del	Region4	6534	T>del	T	del	1	1	1	Somatic
6535:T>C	Region4	6535	T>C	T	C	1	1	1	Somatic
6537:A>C	Region4	6537	A>C	A	C	1	1	1	Somatic
6539:C>A	Region4	6539	C>A	C	A	1	1	1	Somatic
6541:T>C	Region4	6541	T>C	T	C	1	1	1	Somatic
6545:T>A	Region4	6545	T>A	T	A	1	1	1	Somatic
7560:C>A	Region9	7560	C>A	C	A	1	1	1	Somatic
7560:C>G	Region9	7560	C>G	C	G	1	1	1	Somatic
7561:A>C	Region9	7561	A>C	A	C	1	1	1	Somatic
7561:A>del	Region9	7561	A>del	A	del	1	1	1	Somatic
7566:C>T	Region9	7566	C>T	C	T	1	1	1	Somatic
7567:A>G	Region9	7567	A>G	A	G	1	1	1	Somatic
7571:A>G	Region9	7571	A>G	A	G	1	1	1	Somatic
7573:C>T	Region9	7573	C>T	C	T	1	1	1	Somatic
7575:G>C	Region9	7575	G>C	G	C	1	1	1	Somatic
7577:C>T	Region9	7577	C>T	C	T	1	1	1	Somatic
7578:C>T	Region9	7578	C>T	C	T	1	1	1	Somatic
7581:G>C	Region9	7581	G>C	G	C	1	1	1	Somatic
7582:G>A	Region9	7582	G>A	G	A	1	1	1	Somatic
7584:T>C	Region9	7584	T>C	T	C	1	1	1	Somatic
7585:A>T	Region9	7585	A>T	A	T	1	1	1	Somatic
7586:T>C	Region9	7586	T>C	T	C	1	1	1	Somatic
7589:T>C	Region9	7589	T>C	T	C	1	1	1	Somatic
7589:T>G	Region9	7589	T>G	T	G	1	1	1	Somatic
7591:T>C	Region9	7591	T>C	T	C	1	1	1	Somatic
7591:T>G	Region9	7591	T>G	T	G	1	1	1	Somatic
7596:A>G	Region9	7596	A>G	A	G	1	1	1	Somatic
7599:G>A	Region9	7599	G>A	G	A	1	1	1	Somatic
7600:C>A	Region9	7600	C>A	C	A	1	1	1	Somatic
7602:C>T	Region9	7602	C>T	C	T	1	1	1	Somatic
7603:T>A	Region9	7603	T>A	T	A	1	1	1	Somatic
7603:T>C	Region9	7603	T>C	T	C	1	1	1	Somatic
7606:A>G	Region9	7606	A>G	A	G	1	1	1	Somatic
7615:A>G	Region9	7615	A>G	A	G	1	1	1	Somatic
7617:C>A	Region9	7617	C>A	C	A	1	1	1	Somatic
7622:C>A	Region9	7622	C>A	C	A	1	1	1	Somatic
7623:A>G	Region9	7623	A>G	A	G	1	1	1	Somatic
7626:G>T	Region9	7626	G>T	G	T	1	1	1	Somatic
7629:T>C	Region9	7629	T>C	T	C	1	1	1	Somatic
7633:G>T	Region9	7633	G>T	G	T	1	1	1	Somatic
7634:C>T	Region9	7634	C>T	C	T	1	1	1	Somatic
7636:C>T	Region9	7636	C>T	C	T	1	1	1	Somatic
7637:A>G	Region9	7637	A>G	A	G	1	1	1	Somatic
7646:G>A	Region9	7646	G>A	G	A	1	1	1	Somatic
7646:G>T	Region9	7646	G>T	G	T	1	1	1	Somatic
7648:A>G	Region9	7648	A>G	A	G	1	1	1	Somatic
7649:A>G	Region9	7649	A>G	A	G	1	1	1	Somatic
7651:G>A	Region9	7651	G>A	G	A	1	1	1	Somatic
7653:T>G	Region9	7653	T>G	T	G	1	1	1	Somatic
7654:T>C	Region9	7654	T>C	T	C	1	1	1	Somatic
7657:A>G	Region9	7657	A>G	A	G	1	1	1	Somatic
7658:C>T	Region9	7658	C>T	C	T	1	1	1	Somatic
7659:T>A	Region9	7659	T>A	T	A	1	1	1	Somatic
7659:T>C	Region9	7659	T>C	T	C	1	1	1	Somatic
7660:A>del	Region9	7660	A>del	A	del	1	1	1	Somatic
7665:A>G	Region9	7665	A>G	A	G	1	1	1	Somatic
7669:C>A	Region9	7669	C>A	C	A	1	1	1	Somatic
7670:G>T	Region9	7670	G>T	G	T	1	1	1	Somatic
8908:T>C	Region3	8908	T>C	T	C	1	1	1	Somatic
8913:C>A	Region3	8913	C>A	C	A	1	1	1	Somatic
8919:A>G	Region3	8919	A>G	A	G	1	1	1	Somatic
8920:G>A	Region3	8920	G>A	G	A	1	1	1	Somatic
8929:C>A	Region3	8929	C>A	C	A	1	1	1	Somatic
8934:C>A	Region3	8934	C>A	C	A	1	1	1	Somatic
8938:A>G	Region3	8938	A>G	A	G	1	1	1	Somatic
8940:C>A	Region3	8940	C>A	C	A	1	1	1	Somatic
8942:A>G	Region3	8942	A>G	A	G	1	1	1	Somatic
8943:G>C	Region3	8943	G>C	G	C	1	1	1	Somatic
8943:G>T	Region3	8943	G>T	G	T	1	1	1	Somatic
8955:C>T	Region3	8955	C>T	C	T	1	1	1	Somatic
8958:C>T	Region3	8958	C>T	C	T	1	1	1	Somatic
8960:A>C	Region3	8960	A>C	A	C	1	1	1	Somatic
8961:A>T	Region3	8961	A>T	A	T	1	1	1	Somatic
8964:G>A	Region3	8964	G>A	G	A	1	1	1	Somatic
8964:G>T	Region3	8964	G>T	G	T	1	1	1	Somatic
8968:T>C	Region3	8968	T>C	T	C	1	1	1	Somatic
8981:C>A	Region3	8981	C>A	C	A	1	1	1	Somatic
8981:C>T	Region3	8981	C>T	C	T	1	1	1	Somatic
8982:C>A	Region3	8982	C>A	C	A	1	1	1	Somatic
8987:A>G	Region3	8987	A>G	A	G	1	1	1	Somatic
8988:G>A	Region3	8988	G>A	G	A	1	1	1	Somatic
8990:A>T	Region3	8990	A>T	A	T	1	1	1	Somatic
8993:C>A	Region3	8993	C>A	C	A	1	1	1	Somatic
8993:C>T	Region3	8993	C>T	C	T	1	1	1	Somatic
8994:C>T	Region3	8994	C>T	C	T	1	1	1	Somatic
9004:A>C	Region3	9004	A>C	A	C	1	1	1	Somatic
9012:G>T	Region3	9012	G>T	G	T	1	1	1	Somatic
9013:T>C	Region3	9013	T>C	T	C	1	1	1	Somatic
9027:G>C	Region3	9027	G>C	G	C	1	1	1	Somatic
9374:T>G	Region1	9374	T>G	T	G	1	1	1	Somatic
9376:A>C	Region1	9376	A>C	A	C	1	1	1	Somatic
9376:A>G	Region1	9376	A>G	A	G	1	1	1	Somatic
9377:T>G	Region1	9377	T>G	T	G	1	1	1	Somatic
9378:T>C	Region1	9378	T>C	T	C	1	1	1	Somatic
9384:G>A	Region1	9384	G>A	G	A	1	1	1	Somatic
9386:A>G	Region1	9386	A>G	A	G	1	1	1	Somatic
9393:T>G	Region1	9393	T>G	T	G	1	1	1	Somatic
9394:C>T	Region1	9394	C>T	C	T	1	1	1	Somatic
9395:C>A	Region1	9395	C>A	C	A	1	1	1	Somatic
9395:C>T	Region1	9395	C>T	C	T	1	1	1	Somatic
9396:C>T	Region1	9396	C>T	C	T	1	1	1	Somatic
9397:T>C	Region1	9397	T>C	T	C	1	1	1	Somatic
9398:T>C	Region1	9398	T>C	T	C	1	1	1	Somatic
9399:A>G	Region1	9399	A>G	A	G	1	1	1	Somatic
9400:G>A	Region1	9400	G>A	G	A	1	1	1	Somatic
9401:T>C	Region1	9401	T>C	T	C	1	1	1	Somatic
9406:T>C	Region1	9406	T>C	T	C	1	1	1	Somatic
9413:A>G	Region1	9413	A>G	A	G	1	1	1	Somatic
9414:A>G	Region1	9414	A>G	A	G	1	1	1	Somatic
9422:C>A	Region1	9422	C>A	C	A	1	1	1	Somatic
9422:C>T	Region1	9422	C>T	C	T	1	1	1	Somatic
9424:A>T	Region1	9424	A>T	A	T	1	1	1	Somatic
9432:G>T	Region1	9432	G>T	G	T	1	1	1	Somatic
9433:A>G	Region1	9433	A>G	A	G	1	1	1	Somatic
9434:T>C	Region1	9434	T>C	T	C	1	1	1	Somatic
9438:G>A	Region1	9438	G>A	G	A	1	1	1	Somatic
9438:G>T	Region1	9438	G>T	G	T	1	1	1	Somatic
9442:A>G	Region1	9442	A>G	A	G	1	1	1	Somatic
9445:C>T	Region1	9445	C>T	C	T	1	1	1	Somatic
9447:C>T	Region1	9447	C>T	C	T	1	1	1	Somatic
9454:G>A	Region1	9454	G>A	G	A	1	1	1	Somatic
9454:G>T	Region1	9454	G>T	G	T	1	1	1	Somatic
9461:T>A	Region1	9461	T>A	T	A	1	1	1	Somatic
9463:A>C	Region1	9463	A>C	A	C	1	1	1	Somatic
9464:C>G	Region1	9464	C>G	C	G	1	1	1	Somatic
9465:C>A	Region1	9465	C>A	C	A	1	1	1	Somatic
9466:T>A	Region1	9466	T>A	T	A	1	1	1	Somatic
9470:C>T	Region1	9470	C>T	C	T	1	1	1	Somatic
9472:C>A	Region1	9472	C>A	C	A	1	1	1	Somatic
9473:T>C	Region1	9473	T>C	T	C	1	1	1	Somatic
9474:G>A	Region1	9474	G>A	G	A	1	1	1	Somatic
9474:G>C	Region1	9474	G>C	G	C	1	1	1	Somatic
9477:A>G	Region1	9477	A>G	A	G	1	1	1	Somatic
9485:T>C	Region1	9485	T>C	T	C	1	1	1	Somatic
12805:A>C	Region2	12805	A>C	A	C	1	1	1	Somatic
12805:A>G	Region2	12805	A>G	A	G	1	1	1	Somatic
12808:T>C	Region2	12808	T>C	T	C	1	1	1	Somatic
12810:C>T	Region2	12810	C>T	C	T	1	1	1	Somatic
12814:A>C	Region2	12814	A>C	A	C	1	1	1	Somatic
12815:A>G	Region2	12815	A>G	A	G	1	1	1	Somatic
12816:A>G	Region2	12816	A>G	A	G	1	1	1	Somatic
12826:T>C	Region2	12826	T>C	T	C	1	1	1	Somatic
12829:C>T	Region2	12829	C>T	C	T	1	1	1	Somatic
12831:A>G	Region2	12831	A>G	A	G	1	1	1	Somatic
12836:C>A	Region2	12836	C>A	C	A	1	1	1	Somatic
12837:A>G	Region2	12837	A>G	A	G	1	1	1	Somatic
12839:A>G	Region2	12839	A>G	A	G	1	1	1	Somatic
12841:C>A	Region2	12841	C>A	C	A	1	1	1	Somatic
12842:A>T	Region2	12842	A>T	A	T	1	1	1	Somatic
12848:A>G	Region2	12848	A>G	A	G	1	1	1	Somatic
12854:A>G	Region2	12854	A>G	A	G	1	1	1	Somatic
12855:T>C	Region2	12855	T>C	T	C	1	1	1	Somatic
12857:C>A	Region2	12857	C>A	C	A	1	1	1	Somatic
12858:C>T	Region2	12858	C>T	C	T	1	1	1	Somatic
12859:T>C	Region2	12859	T>C	T	C	1	1	1	Somatic
12860:A>G	Region2	12860	A>G	A	G	1	1	1	Somatic
12862:T>A	Region2	12862	T>A	T	A	1	1	1	Somatic
12864:A>G	Region2	12864	A>G	A	G	1	1	1	Somatic
12865:T>C	Region2	12865	T>C	T	C	1	1	1	Somatic
12867:G>A	Region2	12867	G>A	G	A	1	1	1	Somatic
12868:G>T	Region2	12868	G>T	G	T	1	1	1	Somatic
12869:A>G	Region2	12869	A>G	A	G	1	1	1	Somatic
12870:A>G	Region2	12870	A>G	A	G	1	1	1	Somatic
12871:G>A	Region2	12871	G>A	G	A	1	1	1	Somatic
12875:C>G	Region2	12875	C>G	C	G	1	1	1	Somatic
12875:C>T	Region2	12875	C>T	C	T	1	1	1	Somatic
12879:C>A	Region2	12879	C>A	C	A	1	1	1	Somatic
12880:T>C	Region2	12880	T>C	T	C	1	1	1	Somatic
12881:C>T	Region2	12881	C>T	C	T	1	1	1	Somatic
12883:C>T	Region2	12883	C>T	C	T	1	1	1	Somatic
12884:A>T	Region2	12884	A>T	A	T	1	1	1	Somatic
12885:G>A	Region2	12885	G>A	G	A	1	1	1	Somatic
12887:A>G	Region2	12887	A>G	A	G	1	1	1	Somatic
12889:T>C	Region2	12889	T>C	T	C	1	1	1	Somatic
12890:A>G	Region2	12890	A>G	A	G	1	1	1	Somatic
12891:C>T	Region2	12891	C>T	C	T	1	1	1	Somatic
12892:C>A	Region2	12892	C>A	C	A	1	1	1	Somatic
12900:A>G	Region2	12900	A>G	A	G	1	1	1	Somatic
12902:A>G	Region2	12902	A>G	A	G	1	1	1	Somatic
12905:G>A	Region2	12905	G>A	G	A	1	1	1	Somatic
12915:A>C	Region2	12915	A>C	A	C	1	1	1	Somatic
12916:A>C	Region2	12916	A>C	A	C	1	1	1	Somatic
12917:A>G	Region2	12917	A>G	A	G	1	1	1	Somatic
12917:A>T	Region2	12917	A>T	A	T	1	1	1	Somatic
12919:A>G	Region2	12919	A>G	A	G	1	1	1	Somatic
13733:C>A	Region6	13733	C>A	C	A	1	1	1	Somatic
13733:C>T	Region6	13733	C>T	C	T	1	1	1	Somatic
13734:C>A	Region6	13734	C>A	C	A	1	1	1	Somatic
13734:C>T	Region6	13734	C>T	C	T	1	1	1	Somatic
13735:A>G	Region6	13735	A>G	A	G	1	1	1	Somatic
13739:T>C	Region6	13739	T>C	T	C	1	1	1	Somatic
13743:C>A	Region6	13743	C>A	C	A	1	1	1	Somatic
13744:A>T	Region6	13744	A>T	A	T	1	1	1	Somatic
13750:A>G	Region6	13750	A>G	A	G	1	1	1	Somatic
13751:T>C	Region6	13751	T>C	T	C	1	1	1	Somatic
13754:A>C	Region6	13754	A>C	A	C	1	1	1	Somatic
13755:G>T	Region6	13755	G>T	G	T	1	1	1	Somatic
13756:C>T	Region6	13756	C>T	C	T	1	1	1	Somatic
13758:C>T	Region6	13758	C>T	C	T	1	1	1	Somatic
13759:A>G	Region6	13759	A>G	A	G	1	1	1	Somatic
13761:A>G	Region6	13761	A>G	A	G	1	1	1	Somatic
13764:T>del	Region6	13764	T>del	T	del	1	1	1	Somatic
13765:T>G	Region6	13765	T>G	T	G	1	1	1	Somatic
13766:A>G	Region6	13766	A>G	A	G	1	1	1	Somatic
13767:A>T	Region6	13767	A>T	A	T	1	1	1	Somatic
13768:A>G	Region6	13768	A>G	A	G	1	1	1	Somatic
13769:A>C	Region6	13769	A>C	A	C	1	1	1	Somatic
13770:A>G	Region6	13770	A>G	A	G	1	1	1	Somatic
13771:A>G	Region6	13771	A>G	A	G	1	1	1	Somatic
13772:A>C	Region6	13772	A>C	A	C	1	1	1	Somatic
13773:C>T	Region6	13773	C>T	C	T	1	1	1	Somatic
13774:C>T	Region6	13774	C>T	C	T	1	1	1	Somatic
13778:A>G	Region6	13778	A>G	A	G	1	1	1	Somatic
13782:T>C	Region6	13782	T>C	T	C	1	1	1	Somatic
13783:C>A	Region6	13783	C>A	C	A	1	1	1	Somatic
13790:A>G	Region6	13790	A>G	A	G	1	1	1	Somatic
13791:A>T	Region6	13791	A>T	A	T	1	1	1	Somatic
13793:A>G	Region6	13793	A>G	A	G	1	1	1	Somatic
13796:A>G	Region6	13796	A>G	A	G	1	1	1	Somatic
13797:A>C	Region6	13797	A>C	A	C	1	1	1	Somatic
13797:A>G	Region6	13797	A>G	A	G	1	1	1	Somatic
13798:A>G	Region6	13798	A>G	A	G	1	1	1	Somatic
13802:C>A	Region6	13802	C>A	C	A	1	1	1	Somatic
13802:C>T	Region6	13802	C>T	C	T	1	1	1	Somatic
13804:C>T	Region6	13804	C>T	C	T	1	1	1	Somatic
13806:A>G	Region6	13806	A>G	A	G	1	1	1	Somatic
13808:A>G	Region6	13808	A>G	A	G	1	1	1	Somatic
13809:T>C	Region6	13809	T>C	T	C	1	1	1	Somatic
13812:A>C	Region6	13812	A>C	A	C	1	1	1	Somatic
13813:T>G	Region6	13813	T>G	T	G	1	1	1	Somatic
13818:T>C	Region6	13818	T>C	T	C	1	1	1	Somatic
13820:G>T	Region6	13820	G>T	G	T	1	1	1	Somatic
13824:C>T	Region6	13824	C>T	C	T	1	1	1	Somatic
13828:A>G	Region6	13828	A>G	A	G	1	1	1	Somatic
13829:G>A	Region6	13829	G>A	G	A	1	1	1	Somatic
13831:C>A	Region6	13831	C>A	C	A	1	1	1	Somatic
13831:C>T	Region6	13831	C>T	C	T	1	1	1	Somatic
13835:G>A	Region6	13835	G>A	G	A	1	1	1	Somatic
13835:G>C	Region6	13835	G>C	G	C	1	1	1	Somatic
13836:G>A	Region6	13836	G>A	G	A	1	1	1	Somatic
13836:G>T	Region6	13836	G>T	G	T	1	1	1	Somatic
13840:T>C	Region6	13840	T>C	T	C	1	1	1	Somatic
15175:A>G	Region11	15175	A>G	A	G	1	1	1	Somatic
15200:A>G	Region11	15200	A>G	A	G	1	1	1	Somatic
15201:C>T	Region11	15201	C>T	C	T	1	1	1	Somatic
15206:C>T	Region11	15206	C>T	C	T	1	1	1	Somatic
15211:T>C	Region11	15211	T>C	T	C	1	1	1	Somatic
15213:T>C	Region11	15213	T>C	T	C	1	1	1	Somatic
15221:C>A	Region11	15221	C>A	C	A	1	1	1	Somatic
15222:T>G	Region11	15222	T>G	T	G	1	1	1	Somatic
15230:C>A	Region11	15230	C>A	C	A	1	1	1	Somatic
15230:C>T	Region11	15230	C>T	C	T	1	1	1	Somatic
15237:C>A	Region11	15237	C>A	C	A	1	1	1	Somatic
15240:A>G	Region11	15240	A>G	A	G	1	1	1	Somatic
15241:T>C	Region11	15241	T>C	T	C	1	1	1	Somatic
15243:C>A	Region11	15243	C>A	C	A	1	1	1	Somatic
15243:C>G	Region11	15243	C>G	C	G	1	1	1	Somatic
15244:C>T	Region11	15244	C>T	C	T	1	1	1	Somatic
15246:A>G	Region11	15246	A>G	A	G	1	1	1	Somatic
15248:C>A	Region11	15248	C>A	C	A	1	1	1	Somatic
15253:G>T	Region11	15253	G>T	G	T	1	1	1	Somatic
15255:A>G	Region11	15255	A>G	A	G	1	1	1	Somatic
15260:C>T	Region11	15260	C>T	C	T	1	1	1	Somatic
15264:G>A	Region11	15264	G>A	G	A	1	1	1	Somatic
15273:C>A	Region11	15273	C>A	C	A	1	1	1	Somatic
15275:A>G	Region11	15275	A>G	A	G	1	1	1	Somatic
15275:A>del	Region11	15275	A>del	A	del	1	1	1	Somatic
15283:A>G	Region11	15283	A>G	A	G	1	1	1	Somatic
15285:C>T	Region11	15285	C>T	C	T	1	1	1	Somatic
15286:C>T	Region11	15286	C>T	C	T	1	1	1	Somatic
15290:T>C	Region11	15290	T>C	T	C	1	1	1	Somatic
16030:A>G	Region8	16030	A>G	A	G	1	1	1	Somatic
16030:A>T	Region8	16030	A>T	A	T	1	1	1	Somatic
16031:G>T	Region8	16031	G>T	G	T	1	1	1	Somatic
16033:C>T	Region8	16033	C>T	C	T	1	1	1	Somatic
16034:T>C	Region8	16034	T>C	T	C	1	1	1	Somatic
16044:T>C	Region8	16044	T>C	T	C	1	1	1	Somatic
16049:G>A	Region8	16049	G>A	G	A	1	1	1	Somatic
16050:T>C	Region8	16050	T>C	T	C	1	1	1	Somatic
16051:T>A	Region8	16051	T>A	T	A	1	1	1	Somatic
16053:G>T	Region8	16053	G>T	G	T	1	1	1	Somatic
16056:A>G	Region8	16056	A>G	A	G	1	1	1	Somatic
16059:A>T	Region8	16059	A>T	A	T	1	1	1	Somatic
16060:A>G	Region8	16060	A>G	A	G	1	1	1	Somatic
16062:G>A	Region8	16062	G>A	G	A	1	1	1	Somatic
16063:C>T	Region8	16063	C>T	C	T	1	1	1	Somatic
16065:A>G	Region8	16065	A>G	A	G	1	1	1	Somatic
16067:T>C	Region8	16067	T>C	T	C	1	1	1	Somatic
16068:C>T	Region8	16068	C>T	C	T	1	1	1	Somatic
16069:A>G	Region8	16069	A>G	A	G	1	1	1	Somatic
16070:A>G	Region8	16070	A>G	A	G	1	1	1	Somatic
16070:A>T	Region8	16070	A>T	A	T	1	1	1	Somatic
16086:C>T	Region8	16086	C>T	C	T	1	1	1	Somatic
16094:C>A	Region8	16094	C>A	C	A	1	1	1	Somatic
16097:C>T	Region8	16097	C>T	C	T	1	1	1	Somatic
16100:C>G	Region8	16100	C>G	C	G	1	1	1	Somatic
16100:C>del	Region8	16100	C>del	C	del	1	1	1	Somatic
16101:C>T	Region8	16101	C>T	C	T	1	1	1	Somatic
16102:C>T	Region8	16102	C>T	C	T	1	1	1	Somatic
16108:T>A	Region8	16108	T>A	T	A	1	1	1	Somatic
16109:C>A	Region8	16109	C>A	C	A	1	1	1	Somatic
16109:C>G	Region8	16109	C>G	C	G	1	1	1	Somatic
16110:T>A	Region8	16110	T>A	T	A	1	1	1	Somatic
16112:A>G	Region8	16112	A>G	A	G	1	1	1	Somatic
16114:T>C	Region8	16114	T>C	T	C	1	1	1	Somatic
16116:C>G	Region8	16116	C>G	C	G	1	1	1	Somatic
16120:A>T	Region8	16120	A>T	A	T	1	1	1	Somatic
16122:C>T	Region8	16122	C>T	C	T	1	1	1	Somatic
16123:C>A	Region8	16123	C>A	C	A	1	1	1	Somatic
16125:A>del	Region8	16125	A>del	A	del	1	1	1	Somatic
16133:T>C	Region8	16133	T>C	T	C	1	1	1	Somatic
16140:T>C	Region8	16140	T>C	T	C	1	1	1	Somatic
16141:T>C	Region8	16141	T>C	T	C	1	1	1	Somatic

## Sheet: C. VAF of the inherited SNVs
SampleID	1224:A>G	1228:G>A	1229:A>G	1233:A>G	1244:G>A	1253:A>G	1265:A>G	1270:G>A	1275:T>C	1288:A>G	1302:T>C	1328:A>G	1329:A>G	2631:A>G	2642:A>G	2659:C>T	2662:A>G	2679:A>G	2682:G>A	2687:A>G	2689:A>G	2691:C>T	2692:C>T	2708:A>G	2710:T>C	2717:C>T	2726:A>G	2992:T>C	2994:G>A	3008:A>G	3016:T>C	3021:A>G	3028:A>G	3051:G>T	3054:A>G	3069:G>A	3078:A>G	3088:T>C	3791:A>G	3869:C>T	6430:A>C	6432:G>C	6476:G>A	6484:T>C	6518:C>A	7572:A>G	7653:T>C	7656:C>T	8912:T>C
DepSeq-L1_M1	0.934579	0	0	0	0	0.917431	0	0	0	0	0	0	0																										0	0	5.40123	5.24823	0	0.302572	0.384615				0.595238
DepSeq-L1_M2	0	0	0	0	0	49.1279	0	0	0	0	0	0	0															0	0	0		1.88679		0		0			0.250313	0	1.69492	0	0	0	0				0
DepSeq-L1_M3	0.222222	0	0	0	0.226244	0.672646	15.5673	0	0	0.271739	0.246305	0	0	0	0	0	0	0	0.694444	0	0	0	0	0	0	0	0	1.23153	0	0	0	0	0	0	0	0	0	0.309598	0.479233	0	8.1914	4.78526	0.0643708	0.0168209	0.309981	0	0	0	0.112159
DepSeq-L1_M4	0.191571	0	0	0.208333	0	0.988142	0.233645	0	0	0.229358	0	0	0.643087															0	0.763359	0	0	0	0	0	0	0	0	0	0.123762	0	6.23943	5.79551	0.029982	0.0720165	0.239445	0	0	0	0.108139
DepSeq-L1_M6																																									2.14286	1.38249	0	0	0				0
DepSeq-L1_M7	0	0	0	0	0	1.70455	0.714286	0	0.641026	0	0	0	0	0	0	0	0		0	0	0	0	0	0	0	0	0												5.45852	0	4.9904	4.63692	0	0.0968054	0	0	0	0	0.157171
DepSeq-L1_M8																																																	0.33557
DepSeq-L2_M1	0.123508	0.0412031	0.279218	0.0423191	0.0822368	0.0402576	0.095057	0.0873744	0.226552	0.278552	0.0911162	0	0.193798	2.52366	0	0	0	0	0	0	0.201613	0	0	1.85567	0.186567	0	0	0	0	0	0	0.578035	0	0.584795	0	0.621118	0	0	0	0	4.93614	4.60025	0.102881	0.0353857	0.182565	0	0	0	0
DepSeq-L2_M2	0.362757	0	0.119904	0.123001	0	0	0.122549	0.227531	0	0.248447	0.246914	0.136799	0.316957	0	0	0	0	0	0	0	0	0.45045	0	0	0	0	0	0	0	1.25	0	0	0	0	0	1.11111	0	0	0	0	2.77778	2.1978	0	0	0	1.85185	0.806452	0	0.110223
DepSeq-L2_M3	0.188888	0.0231745	0.106424	0.0975337	0.0277616	0.174329	0.068757	0.0497621	0.127965	0.07409	0.0787911	0.0558771	0.173807	0.0683773	0.0730236	0.0286744	0.0503863	0.0687457	0.0253432	0.0234258	0.0878508	0.0516974	0.0233645	0.118528	0.0287866	0.00971204	0.0457457	0.104067	0.0313504	0.0404236	0.027201	0.058548	0.0685793	0.0433238	0	0.0297442	0.0915006	0.0405638	0.130402	0.084832	2.61988	2.27599	0.0469203	0.0551779	0.252629	0.269623	0.0593296	0.0152138	0.103911
DepSeq-L2_M4	0	0	0.15625	0.0839631	0	0.15186	0.252951	0.0788022	0.328677	0.161681	0.166251	0	0.219539	0.3125	0	0	0	0	0	0	0	0	0	0	0.341297	0	0	0	0	0.634921	0.353357	0.31348	0.42735	0.319489	0	0	0	0	0	0	1.81518	1.45241	0.0332005	0.0349284	0.211864	0	0	0	0.0874126
DepSeq-L2_M6	0	0	0		0			0																																									2.1978
DepSeq-L2_M7	0.214516	0.0355114	0.0694444	0.110988	0	0.139616	0.0827815	0	0.236314	0.0788333	0.0776699	0.0426985	0.107643	0	0	0.102881	0.106157	0	0	0	0	0	0.11274	0.252525	0.110497	0	0	0	0	0	0	0.581395	0.414938	0	0	0	0	0	0	0.324149	6.50807	5.89054	0.0335683	0.12138	0.343495	3.0888	0	0	0.096768
DepSeq-L2_M8																																																	0
DepSeq-L3_M1	2.89608	0	0.331675	0	0.168919	0	0	0	0	0.199203	0.205339	0	0	0	0	0	0		0	0		0	0			0		0	0	0	0	0		0	0				0	0	0.421085	0.34188	0	2.74761	0.275016				0
DepSeq-L3_M2	12.0921	0.38835	0.383877	0	0	0.390625	0	0	0.222222	0	0	0.248756	0															0	1.75439	0	0	0	0.775194	0.675676	0	0	0	7.5188	0.0908265	0						0	0	0	0.128792
DepSeq-L3_M3	4	0	0		0	0																						0	1.92308										0	0	0.254453	1.38889	0	2.16216	1.07143				0.34965
DepSeq-L3_M4	5.55556	0	0	0	0	0		0																															0	0	3.05455	3.10391	0	0.15873	0.291829	0	0	0	0.0956999
DepSeq-L3_M7	0.793651	0	0	0	0	0	0	0	0.460829	0	0.483092	0	0.70922																										0	0	2.45566	3.18237	0	0.426743	0.377358				6.74548
DepSeq-L3_M8																																																	4.90196
DepSeq-L4_M1	1.16279	0	0	0	0	1.16279	0	0	0	0	0	0	1.81818																										0	0	0.74235	0.677798	0.484532	0.0574493	0.239406				1.75439
DepSeq-L4_M2	0.343127	0.0210659	0.86225	0.109004	0.0210349	0.320444	0.0510856	0.0234247	0.381316	0.173697	0.099231	0.0806018	0.249199	0	0.286533	0	0	0.5	0	0	0	0.638978	0	0	0	0	0	0	0	0	0	0	2.75689	0	0	0.219298	0	0	0.415282	0.074184		3.92157	0	0	0	0	0	0	0.112672
DepSeq-L4_M3	0	0	1.37615	0	0	0	0	0.478469	1.06952	0.497512	0	0.574713	0	0	0.105932	0	0.230947	0	0	0.131752	0.141243	0	0	0.157729	0	0	0	0	0	0.176991	0	0.88968	0.740741	0	0	0	0.215983	0	0.40107	0.238379	1.36752	1.18833	0.0276281	0.0910005	0.190012	0	0.13245	0.140449	0.40608
DepSeq-L4_M4	0	0	0	1.18343	0	0	0	0	0	0	0	0	0	0	0	0	0.719424	0	0	0	0.877193	0	0	0	0	0	0	0	0	0	0	0	0	0	0	0	0	0	0.346021	0	3.96561	3.5389	0.0433857	0.0573089	0.295103	0	0	0	0.122131
DepSeq-L4_M6
DepSeq-L4_M7	0.840336	0.862069	0	0	0	0	0	0	0	0	0	0	0																										0	0	10.5981	10.4575	0	0.102564	0.127877				0.127959
DepSeq-L4_M8																																																	0
DepSeq-L5_M1	0.392157	0	0	0	0	0	0	0	0	0	0	0	0	0	0	0	0	0	0	1.33333	0	0	0	0	0	0	0												0.943396	0	8.97638	8.83212	0	0	0.205973				0
DepSeq-L5_M2	0	0	0	0	0	0	0	0	0	0	0	0	0	0	0	0	0	0	0	0	0	0	0	0	0	0	0	0	0	0	0	0	0	0	5	0	0	0	0.23753	0	1.2987	1.13636	0	0	0	0	0	1.14943	0.0966778
DepSeq-L5_M3	0	0	0	0	0	0	0	0	0	0	0	0	0	0.115607	0.0610874	0	0.0665779	0.295276	0	0.0762777	0.328407	0	0	0	0.0760456	0	0.105042	0.163666	0	0.16835	0.178253	0	0	0.178253	0	0.195695	0	0	0.243191	0.0429738	1.91639	1.75938	0.0442592	0.0802446	0.228397	0.339559	0.164339	0	0.196677
DepSeq-L5_M4	0.526662	0	0.0636537	0	0	0.0668449	0.0808407	0.0726216	0.228137	0.0752445	0.152672	0	0.110011	0.252525	0	0.303951	0	0	0	0	0	0	0	0	0	0	0	0.361011	0	0	0	0	0	0	0.381679	0	0.456621	0	0.83682	0	1.40816	1.29192	0.261534	0.0325486	0.42072	0	2.11268	0	0.102257
DepSeq-L5_M6	0	0	1.5873	0	0	0		0			0																														1.27119	0.554017	0	0	0				0
DepSeq-L5_M7	0.419639	0.0413223	0.040783	0.127714	0	0	0.050226	0	0	0.0479616	0.1443	0	0.131234	0	0	0	0	0.540541	0	0	0	0	0	0	0	0	0	0	0	0	0	0	0	0	0	0	0	0.344828	0	0	7.90021	7.34441	0	0.0429923	0.16129				0
L10R23P1C_M1	0	0	0	0	0	0	0		0	0		0		0	0	0	0	0	0	0	0	0	0		0	0	0	0	0	0	0	0	0	0	0	0.925926	0	0	1.75439	0.75188	0	0	0	0	0.385109				0.148258
L10R23P1C_M10																												0	0	0	0	0		0	0	0	0	0				0							0.147681
L10R23P1C_M2														0	0.504202	0	0	0.302115	0	0	0.25974	0.20284	0	0	0.585938	0	0	0	0	0.143472	0	0	0	0	0	0.21322	0	0	0.212675	0.224593						0	0	0	0.457898
L10R23P1C_M3														0	0.208768	0	0	0	0	0.280899	0	0	0	0	0	0	0	0.21645	0	0	0.496278	0	0.367647	0	0	0	0	0.292398	0.358423	0	0.0150921	0	0.216517	0.075643	0.469484	0	0.892857	0	0.277269
L10R23P1C_M4																																							1	0	0	0.614544	0.43802	0.0845666	0.667557				0.278184
L10R23P1C_M5																																																	0
L10R23P1C_M6																																																	0.13873
L10R23P1C_M7	0	0	0	0	0	0		0						0														0	0	0	0	0	1.78571	0	0	0	0	8			0	0	0.0666667	0	0.19685				0
L10R23P1C_M8																																																	0
L10R23P1C_M9																																																	0.211864
L10R24P2C_M1																												0	0	0	0	0	0	0	0	0	0	0.769231			0	0	0	0	0				0
L10R24P2C_M10																																							0	0	0	0	0	0	1.41844				0
L10R24P2C_M2														0.200401	0.224719	0	0	0	0	3.36134	0.303951	0	0	0	0	0	0.288184	0	0.177148	0	1.22825	0.196464	0.404313	0	0	0.14556	0	0	0.165107	0.752634	0	0	0	0	1.28205	0.735294	0	0	0.189636
L10R24P2C_M3														0.751754	0.0177305	0	0.116505	0.0845785	0.0417275	0	0.171135	0.0417798	0	0.297915	0.087165	0	0.0932836	0.122489	0.060687	0.123001	0.0849979	0.108784	0.272023	0.0296296	0.0550812	0.0365831	0.0925926	0.112649	0.22001	0.0403572	0.0379299	0.00495454	0.0271712	0.0802214	0.448353	0.138313	0.155763	0.0385356	0.139519
L10R24P2C_M4	0.265768	0.0196773	0.154222	0.156986	0	0.13468	0.0974105	0.016116	0.117629	0.0937793	0.135146	0.190567	0.526801	0.135135	0.0746826	0	0	0.509554	0.0876424	0	0.445434	0.0860585	0	0.437318	0	0	0	0.0869565	0	0.661084	0.0493097	0.0943841	0.141844	0.162426	0.0497018	0	0	0	0.243665	0.138376	0.0368419	0.00288773	0.0260632	0.0450256	0.467568	0.746269	0.623053	0	0.120513
L10R24P2C_M6	1.06383	0	0	1.03093	0	0	0	0	0	0	0	0																																					0.365297
L10R24P2C_M7														0.625	0	0	0	2.04082	0	0	0	0	0	0	0.8	0	0	0.617284	0	0	0	0	0	0	0	0	0	0			0	0	0	0.0152788	0.258788				0.104603
L10R24P2C_M8																																																	0
L10R29P1B_M1	0.137174	0	0.0691563	0.0750188	0.425834	0.286738	0	0.162866	0.239425	0	0	0.0912409	0	0.109649	0.111111	0	0	0.127226	0	0	0.14881	0.1287	0	0	0	0	0	0	0	7.79412	0	0	0.21692	0.181818	0	0	0	0	0.0843882	0	0.0452851	0.0273793	0.0268556	0.0296912	0.437789	0.892857	0	0	0.0958105
L10R29P1B_M10	0.0387973	0.0393314	0.0773994	0.062474	0.0395023	0.16016	0	0.0221631	0.111111	0.329092	0.104319	0.101755	0.132494	0.107875	0.0552792	0	0	0	0.0595948	0	0	0	0.0636537	0.367377	0.124456	0.0685871	0.0739645	0	0	0.632911	0	0	0	0.675676	0	0	0	0		0									0.052233
L10R29P1B_M2		0			0									0.306798	0.150376	0.0210438	0.106648	0.120895	0.0369891	0.0394166	0.222568	0.151458	0	0.0643087	0.038117	0.0221043	0.0226501	0.0189645	0.0189072	0.117578	0.0401849	0.0593354	0.052233	0.0652742	0.0197161	0.0235073	0.0623571	0.044405	0.356461	0.0632041			0	0	0	0.116822	0.0595948	0	0.083772
L10R29P1B_M3	0	0	0	0	0	0	0	0	0	0	0	0.26455	0.37037	0	0	0	0	0	0	0	0.219298	0	0	0	0	0.206186	0.214592	0.461538	0.152207	0.628931	0.166113	0	0.239808	0	0	0	0.178571	0	0.291545	0.447427	0	0	0	0	0.558036	0	1.17647	0	0.140158
L10R29P1B_M4	0	0	0.11236	0.246609	0.125471	0.361882	0	0	0.435414	0	0.137174	0.311526	0.412371	0	0.315457	0	0	0	0	0.359712	0	0.381679	0.37594	0.431034	0	0	0	0	0	0	0	0	0	0	0	0	0	0	0.327869	0	0.0219949	0.0180946	0.0327797	0.03181	0.287661	0	0	0	0.0906356
L10R29P1B_M5																																																	0
L10R29P1B_M6	0	0	0	0	0	0		0	0		0				0	0		0	0			0	0			7.01754																							0.585003
L10R29P1B_M7	0	0	0	0	0	0	0	0	0	0	0	0	0	0.113636	0	0	0	0	0.13089	0	0.172117	0.266312	0	0	0	0.153846	0	0.250627	0	0.802139	0	0	0.355872	0	0	0	0	0	0.306748	0	0	0	0	0.122474	0.643382	0	0	0	0.0338066
L10R29P1B_M8																																																	0.188324
L10R29P1B_M9																																																	0.21692
L10R30P2B_M1	0.225734	0.111483	0	0	0	0	0	0	0.404858	0.131579	0.123457	0.152672	0.183486	0.2457	0	0	0	0	0	0	0	0	0.301205	0	0	0	0	0	0	0	0	0	0.334448	0	0	0	0	0	0.265957	0.214133	0.181458	0.0902411	0.0468311	0.0475964	0.634921	0	0	0	0.118977
L10R30P2B_M10																																																	0.0963391
L10R30P2B_M2	0.869565	0	0	0	0	34.188	0	0	0	0	1.0101	0	0	0.52356	0	0	0	0	0	0	0.380228	0	0	0.401606	0	0	0	0.145138	0	0	0	0.152672	0	0	0	0	0.176678	0.175131	1.0602	0.0609013	0	0	0	0	0	0.571429	0.581395	0	0.129985
L10R30P2B_M3	0.14742	0.0490677	0.159872	0.0881679	0.0335965	0.234192	0.0427625	0.0578258	0.0970685	0.0566465	0.370714	0.154765	0.331492	0	0	0	0	0	0.617284	0	0	0	0	0	0.632911	0	0	0.0806018	0.0269687	0.165244	0.0603136	0	0.290939	0.0903887	0.0582411	0.0318269	0.2218	0.135593	0.192151	0.0240877	0.24238	0.120507	0.0307568	0.0357553	0.483615	0.412797	0.103555	0.0747664	0.0836228
L10R30P2B_M4	0.184162	0	0.352734	0	0	0.3663	0	0.215983	0	0	0.2	0	0.611621	1.49254	0	0	0	0	0	0	0	0	0		0	0		0	0	0	0	0.636943	0	0	0	0	0	0	0.452489	0	0.154347	0.0727061	0.12337	0.0887626	0.568916	0.30303	0.442478	0	0.153924
L10R30P2B_M5																																																	0
L10R30P2B_M6																																																	0.131202
L10R30P2B_M7	0.197628	0	0	0	0	0.202634	0	0.110988	0	0.11534	0	0	0.164745	0.168067	0	0.196464	0	0	0	0	0	0	0	0.235294	0.197239	0	0	0	0	0.508475	0	0	0.247525	0	0	0	0	0.217391	0.345622	0.0884173	0.231283	0.0904207	0.00615915	0.0316797	0.395333	0	0	0	0.063012
L10R30P2B_M8																																									0	0.735294	0	0	3.27869				0.248139
L10R30P2B_M9																																																	0
L10R45P2_M1	1.06383	0	0	0	0	0	0	0	1.23457	0	0	0		0.1287	0.1287	0	0.283286	0	0	0	0	0	0.162075	2.96443	0.153846	0	0	0	0	0	0	0	0	0	0	0	0	0	0.565611	0	0.754458	0.746055	0.0984898	0.0678426	0.220264				0.0963217
L10R45P2_M10	0.411523	0	0	0	0	0	0	0	0.434783	0	0	0.581395	0	0	0	0	0	0	0	0	0	0	0	0	0	0	0	0	0	0	0.444444	0	0	0	0	0	0.478469	0	7.27273	0	0.0673401	0.0608643	0.074129	0.0733676	2.34455	0	0	0	0.19314
L10R45P2_M2	0.236967	0	0.094162	0.199005	0	0.0974659	0	0	0.105097	0.0558347	0.583245	0	0.0909918	0	0	0	0	0	0	0.284091	0.324675	0	0	0	0.277778	0	0	0.0549652	0	0.0741152	0.0587659	0.0379651	0.233161	0.0206911	0.0190549	0.0454649	0.0216076	0.0445633	0.994974	0.356852	0	0	0	0.549451	2.11268	0.270149	0.12859	2.30856	0.0561107
L10R45P2_M3	0.573888	0	0	0	0	0	0	0	0	0	0	0.211864	0	0.310559	0.301205	0	0	0	0	0	0.387597	0	0	0	0	0	0	0.100402	0.100908	0	0	0	0.160901	0.112994	0.0515464	0	0	0.122249	0.201572	0.0363174	0.462236	0.289635	0.0127757	0.0355999	0.419102	0.125471	0.280426	0	0.0511687
L10R45P2_M4	0	0	0	0	0	0	0	0	0.21645	1.17096	0.214133	0.808625	0	0	0	0	0	0	0	0	0.847458	0	0	0	0	0	0	0	0	0	0	0	0	0	0	0	0	0	0.394997	0.0523286	0.464017	0.314419	0.017059	0.0355082	0.258702	1.08696	0	0.21692	0.0958038
L10R45P2_M5																																																	0.275482
L10R45P2_M6																																									0	0	0	0	0.952381				0.0923585
L10R45P2_M7	0.223414	0.0222717	0.307355	0.257853	0.0224366	0.161439	0.03465	0.0736739	0.223936	0.0270929	0.0490798	0.0653595	0.092081	0.148368	0	0	0.321543	0	0	0.167785	0	0	0	0	0.170068	0	0	0.0716332	0.0704722	0.356633	0.0757002	0.0738552	0.196464	0	0.146199	0	0.247525	0.087108	8.53606	0.091352	0.136278	0.0775065	0.0371487	0.0714942	0.811162	0.288184	0.249377	0	0
L10R45P2_M8																																									0	0	0	0
L10R45P2_M9	0	0	0.757576	0.892857	0	0	0	0	0	0	1.06383	0	0																										15.4762	0	0.197239	0.0575374	0	0.0690608	0.582524				0
L10R53P2_b_M1	0.585198	0.0689893	0.336927	0.523195	0	0.311958	0	0	0.233281	0	0.0370645	0.240674	0.298211	1.36986	0.729927	0	0	0	0	0	0	0	0	0	0	0	0	0	0	0	0.9375	0	0.719424	0	0	0	0	0	1.66667	0	0.960118	0.972898	0.0766284	0.151976	0.285171				0.0699526
L10R53P2_b_M10	1.02041	0	0	1.05263	0	1.06383	0	0	0	0	0	0	1.38889																																				0.328228
L10R53P2_b_M2	0	0	0	0.754717	0.371747	0	0	0	0.390625	0	0	0.42735	1.13636																0	0																			0.338303
L10R53P2_b_M3	0.347222	0	0.166113	0.344234	0	0	0	0.37037	0.18797	0.189753	0	0	0.25641																										0	0	8.27586	7.61099	0	0	0				0.291616
L10R53P2_b_M4	0.229533	0	0.0746826	0.2331	0.0385802	0.0769823	0.0927644	0.0826105	0.429738	0.127932	0.0824402	0.0451264	0.222841	0	1.17647	0	0	0	0	1.23457	0	0	0	0	0	0	0	0	0	0	0	0	0	0	0					1.16279	15.2941	12.8391	0.186916	0.182149	0.242718				0.0866514
L10R53P2_b_M5	0	0	0	0	0	0	0	0	0	0	0	0																																					0
L10R53P2_b_M6	0	0	0	0	0	0		0	0	0	0	0																																					0.0455373
L10R53P2_b_M7	0.164948	0	0.0801603	0.294118	0	0.0826788	0	0.0434216	0.323924	0.88331	0.304216	0.290557	0.187383	0	0.552486	0	0.606061	0.689655	0	0	0	0	0	0	0	0	0	0	0	0	0	0	0	0	0	0	0	0	0.478469	0	3.08087	2.80899	0.128164	0.0322061	0.167504				0.0465766
L10R53P2_b_M8																																																	0
L10R53P2_b_M9																																																	0
L10R61P12_M1	0	0	0.0997009	0.10661	0	0.104712	0.1287	0	0	0	0.127877	0.281294	0.190114	0.299401	0	0	0	0	0	0.425532	0.497512	0	0	0	0	0	0	1.33333	0	0	0	0		0	0	0	0	0	0	0	6.82806	5.902	0.191571	0	0.434028				0.0777968
L10R61P12_M10														0	0	0	0		0	0	0	0	0		0	0	0																						0.116868
L10R61P12_M3																																									1.73913	2.25564	0	0	0				0.0860338
L10R61P12_M4	0	0	0	0	0	0	0	0	0.787402	0.862069	0.847458	0.925926	0	1.47059	0	0	0		0																						5.44218	4.84848	0	0	1.5873				0.153516
L10R61P12_M5																																																	0
L10R61P12_M6																																																	0.081555
L10R61P12_M7	0	0	0	0.198807	0	0	0.483092	0	0	0	0	0.27027	0	0.341297	0.374532	0	0	0	0	0	0	0	0	1.00503	0	0	0	0	0	0		0							0	0	7.51582	6.68088	0.0814332	0.0808407	0.691244				0.0620732
L10R61P12_M8																																																	0
L10R61P12_M9																																																	0.307692
L11R23P1C_M1	0	0	0	0	0	0	0	0	0	0	0.649351	0	0	0.97561	0	0	0	0	0	0	0	0	0	0	0	0	0	0	0	0	0	0	0	0	0	0	0.537634	0	0	0	0	0	0.0469043	0.318327	0.426136				0.182893
L11R23P1C_M10																																																	0.0868011
L11R23P1C_M2														0.257732	0.296736	0	0.308642	0.492611	0	0	0	0	0	3.19149	0	0	0	2.43309	0	0.767263	0.265957	0	0	0	0	0	0.304878	0	0.848456	0.0441599						0	0	0	0.140064
L11R23P1C_M3														0	0	0	0	0	0	0	0	0	0.406504	0	0	0	0	0	0	0.172117	0	0	0.60423	0	0	0	0.206612	0.442478	4.02124	0	0.0297826	0	0.0202388	0.0301205	0.498054	2.9703	0	0	0.157792
L11R23P1C_M4																																							1.98675	0.578035	0	0	0	0.241629	0.479489				0.216563
L11R23P1C_M5																																																	0.699301
L11R23P1C_M6																																																	0.0983353
L11R23P1C_M7	2.21402	0.180832	0.53286	0.582524	0	0.18797	0.233645	0	0.215054	0.222222	0.431965	0	0	0	0	0	0	0	0.262467	0.307692	0.393701	0	0	0.408163	1.0929	0	0	0	0	0.806452	0	0	0	0	0	0	0	0	0	0	0.0996761	0.0593824	0.0249066	0.0242307	0.841622				0.109808
L11R23P1C_M8																																																	0
L11R23P1C_M9																																																	0
L11R29P1B_M1	0	0	0	2.58065	0	0	0	0	0	0.561798	0	0.657895	1.62602	0	0	0	0	0	0	0	0	0	0	0	0.296736	0	0	0	0	0	0	0.175131	0	0.218341	0	0	0	0	0.840336	0	0	0	0	0.171527	1.08992				0
L11R29P1B_M10														0	0		0	0	0	0		0			0	0																							0.884956
L11R29P1B_M2	0	0.420168	0	2.1645	0	0	0	0.469484	0.45045	0	0	0	0	0	0	0	0.392157	0	0	0	0	0	0	0	0	0	0	0.17094	0	0	0.0898473	0.0890472	1.08434	0	0.0896057	0.11236	0	0	0.123077	0.265534						0	0	0	0.109427
L11R29P1B_M3	0.0926846	0.0298657	0.068845	0.08282	0.0338563	0.0816602	0.0502372	0.0705502	0.101188	0.106228	0.0814923	0.119807	0.118329	0.0814332	0.0615439	0.0387074	0.0852548	0.0431979	0.112111	0.0575049	0.100751	0.0525434	0.0661458	0.0921911	0.0472464	0.0260296	0.0388425	0.0846024	0	0	0.0923361	0	0.544959	0	0	0	0.0956938	0.106383		0	0	0	0	0					0.689806
L11R29P1B_M4	0	0	0	0.353357	0	0	0.393701	0	0.396825	0	0	0	0	0	0	0	0	0	0	0	0	0	0	0	0	0.869565	0	0	0	0	0	0	9.52381	0	0	0	0	0			0	0	0	0	0				0.121921
L11R29P1B_M6	0.202899	0.0583601	0	0.0312695	0	0.0301841	0	0.0654236	0.0733138	0.0382848	0.096432	0.124896	0.284414																																				0
L11R29P1B_M7	0.126138	0.0284877	0.0630405	0.466364	0.028957	0.0917885	0.0417603	0.0572536	0.0999573	0.078721	0.054892	0.090381	0.141353	0.0803428	0.0324447	0.0328472	0.0295648	0.0754432	0.129602	0.0250423	0.0946625	0.0728642	0.0377121	0.070373	0.0311139	0.0200844	0.0144227	0	0.15361	0	0	0	0	0	0	0	0	0			0	0	0	0	6.06061				0.0965251
L11R29P1B_M8	0	0	0	0.31348	0	0	0	0	0	0	0	0	0.574713	0	0	0	0.970874	0	0	0	0	0	0	1.08696	0	0	0																						0
L11R29P1B_M9	0.0681398	0.0520291	0.0374251	0.238268	0.031072	0.101585	0.0589015	0.0846024	0.173117	0.107527	0.102249	0.0563063	0.108715	0	0	0	0	0	0.326797	0	0	0	0	0.348432	0	0	0.442478
L11R30P2B_M1	0	0	0	0	0	0	0	0	0	0	0	0	0	0	0.613497	0	3.26797	0	0	0	0	0.729927	0	0	0.704225	0	2.38095	0	0	0	0.438596	0	0	0	0	0	0	0	0.310559	0.277008	0.152296	0.0823949	0.0110877	0.0677966	0.583391				0.183711
L11R30P2B_M10																												0	0	0	0	0		0	0	0	0	0											0.20284
L11R30P2B_M2	0	0	0	0	0	0	0	1.23457	1.19048	0	0	0	0	0	0	0	0	0	0	0	0	0	0	0	0	0	0	0	0	0.124378	0	0.127714	0.340716	0.273224	0.130208	0	0	0.14556	0.222387	0.963489		0	0	0	0	0.617284	0	0	0.120735
L11R30P2B_M3	0.198413	0	0.0628141	0.140154	0.0661376	0.400802	0.0853971	0	0.317712	0	0.0728332	0	0.4329	0	0	0	0	0	0	0	0	0	0	0	0	9.56522	0	0	0	0.136924	0.251636	0	0	0.10352	0	0	0	0.0562746	0.302554	0.0501065	0.28647	0.124949	0.0326648	0.046704	0.488327	0.403877	0.236593	0	0.0815346
L11R30P2B_M4	0.337838	0	0	0	0	0	0	0.408163	0	0	0	0	0	0	0	0	0	0	0	1.38889	0	0	0	0	0	1.40845	0	0	0	0	0.862069	0	0.568182	0	0	0	0	0	0.884956	0	0.255056	0.0776639	0.0372995	0.0563804	0.711744	0	0	0	0.0971892
L11R30P2B_M6																																										1.81818							0.27995
L11R30P2B_M7	0.358102	0.0892857	0.176523	0.0957854	0	0.276243	0	0	0	0.316122	0.501002	0	0.145773	0	0	0	0	0	0	0	0	0	0	0	0	0	0	0	0	0	0.483092	0	0	0	0	0	0	0	0.613497	0.101523	0.272035	0.126502	0.029553	0.0378587	0.35372				0.215545
L11R30P2B_M8																																																	0.140647
L11R30P2B_M9																																																	0
L11R45P2_M1	0.271493	0.0230362	0.13471	0.120163	0	0.233645	0.0954806	0.0769823	0.207415	0.161247	0.178117	0.0625391	0.340136	0	13.4986	0	0	0	0	0	0	0.325733	0	0	0	0	0	0	0	0.075643	0.668896	0	0.116414	0	0	0.095511	0.0909918	0	0.24735	0.0618174	0.726303	0.520769	0.0461779	0.0441826	0.247741	0	0	0	0
L11R45P2_M10	0	0	1.0989	0	0	0	0	0	0	0	0	0																0	0	0	0	0	0	0	0	0	2.94118	0									0		0.152999
L11R45P2_M2	0.13986	0	0.424328	0.294118	0	0.144718	0	0	0.156006	0	0	0	0.261097	0.299043	0.0610874	0	0	0.190114	0	0.068918	0.0807103	0.214133	0	0.259067	0	0	0	0.0366703	0	0.0744048	0.429688	0.0380518	0.347567	0.0797766	0.0374392	0	0.342759	0.0867679	0.296466	0.0705227	0.840336	0.645161	0	0	0.970874	0.20284	1.42211	0	0.0926955
L11R45P2_M3	0.228591	0.0224845	0.109776	0.184129	0.0508877	0.173531	0.109621	0.0504128	0.23074	0.14149	0.404304	0.104906	0.242451	0	1.30719	0	0	0	0	0	0	0	0	0.909091	0	0	0	0	0.529101	0	0	0	0	0	0	0	0	0	0.526316	0.230947	1.52851	1.11533	0.0269906	0.114482	0.382555	0	0.952381	0	0.120344
L11R45P2_M4	0.813008	0	0	0	0	0	0	0.884956	0	0	0.900901	0	0	1.72414	0		0			0					0			0	0	0	0	0	0	0	0	0	0	0		0	0.473934	0.787402	0	0	0		0		0.113025
L11R45P2_M6																																																	0.135662
L11R45P2_M7	0.22409	0	0	0.119403	0.0569476	0.171527	0	0.0609013	0.252207	0.0656168	0.365186	0.0796178	0.218103	0	0	0	0	0	0	0	0	0	0	0	0	0	0	0	11.4833	0.471698	0	0	0	0	0.458716	0.552486	0.505051	0	2.25327	0	0.961754	0.668559	0.468479	0.0957141	0.302947				1.04837
L11R45P2_M8																																										0							0
L11R45P2_M9																																									0	0	0.680272	0	1.76991				0
L11R53P2_b_M1	0.596206	0	0.123566	0.0732332	0	0.181488	0.0872981	0.0574493	0.0789266	0.179712	0.0958957	0.0630782	0.184259	0	0	0	0.334448	0	0	0	0.371747	0	0	0	0	0	0	0.45045	0.217865	0	0.239808	0	0	0	0	0	0	0	0.859599	0	0.833333	0.701052	0.0541126	0	0.0677507				0.0499035
L11R53P2_b_M10	0	0	1.19048	0	0	0	0	0	0	0	1.21951	0	0																																				0
L11R53P2_b_M2	0	0	0.455581	0.943396	0	0.904977	0.261097	0.236967	0	0.257732	0.242131	0.262467	0															0	0	0	0	0	0		0				0	0									0.139208
L11R53P2_b_M3	0.114877	0.343643	0.112486	0.175131	0	0.40864	0	0	0.192061	0	0.0619195	0.338753	0.254453	0	0	0												1.05263	0	0	0	0	0	0	0		1.85185	0	0	0	6.01626	5.26696	0	0.0788022	0.198216				0.129116
L11R53P2_b_M4	0.188147	0.438185	0.276413	0.127267	0.0944287	0.219918	0.148258	0.0666001	0.138889	0.102845	0.369375	0.183217	0.0453309	0	0	0	0	0	0.869565	0	0	0	0	0	0	0	0	0	0	0	0	0.444444	0	0	0	0	0	0	0	0	12.2102	11.2409	0	0	0.773694				0.1631
L11R53P2_b_M5	0.625	0	0	0.628931	0	0	0.806452	0	0	0	0	0	0																																				0.236967
L11R53P2_b_M6	0.549451	0.420168	1.62162	0	0	0.694444	0	0	0	0.884956	0	1.0101	1.81818																																				0.081666
L11R53P2_b_M7	0.197368	0.0326904	0.096494	0.101454	0	0.132802	0	0.034662	0.0369686	0.147438	0.172951	0.116732	0.234192	0	0	0	0.373134	1.35747	0	0	0	0	0	0	0	0	0	0	0	0	0.446429	0	0	0	0	0	0	0.657895	0.362319	0.192308	1.60953	1.38169	0	0.103327	0.215459				0.0194212
L11R53P2_b_M8																																																	0
L11R53P2_b_M9																																																	0
L11R61P2_M1	0.120048	0	0	0.251889	0	0.366748	0	0	0.41841	0	0.14245	0	0	0	0	0	0	0	0	0	0	0	0	1.0989	0	0	0	0	0	0	0	0	1.6129	0	0		0		0	0	4.29729	3.50548	0	0.109091	0.338001	0	0		0.135245
L11R61P2_M10	0	0	0	0.578035	0	0	0	0	0	0	0	0	0																																				0.168675
L11R61P2_M2	0.088574	0	0	0.0931099	0	0.26643	0.110865	1.35922	0.388727	0.10929	0.106045	0.116414	0.163132	0	0	0	0	0	0	1.33333	9.72222	0	0	0	0	0	0	0	0	0	0	0	1.04167	0	0				0.2	0									0.371836
L11R61P2_M3	0.833333	0	0	0	0	0	7.86517	0.952381	0	0	0	0	0	0.662252	0	0	0	0	0	0	0	0	0	0	0	0	0														4.2577	3.93701	0.0569801	0.0585138	1.07705				0.152657
L11R61P2_M4	0	2.66667	0	0	0	0	0	1.63934	0	0	0	0																													11.7043	10.9615	0	0	0.561798				0.479721
L11R61P2_M5																																																	1.16279
L11R61P2_M6																																																	0.205076
L11R61P2_M7	0.322061	0	0.31746	0.830565	0	0	0	0.182149	0.378072	0	0.184162	0	0	0	0	0	0	0	0	0	0	0	0	0	0	0	0	0	0	1.03093	0	0	0	2.29885	0	0	0	0	0.588235	0	6.51882	5.85749	0	0.403769	0.451264				0.0834028
L11R61P2_M8																																																	0.276243
L11R61P2_M9																																																	0
L12R23P1C_M1	1.0989	0	0	0	0	0	0	0	0	0	0	0	0	0	2.09974	0	0	0.406504	0	0	0.434783	1.27389	0	0	0	0	0	0	0	0	0	0	0	0	0	0	0.480769	0	2.05279	0	0	0	0.0875274	0.0431406	0.402145				0.126582
L12R23P1C_M10																																																	0.137848
L12R23P1C_M2														0	0	0	0.181488	2.83286	0	0.222717	0	0	0	0.682594	0	0	0	0	0	0.102564	0	0	0	0	0	0	0	0.976801	0.175212	0.0264038						0	0	0	0.154352
L12R23P1C_M3														0.156495	0	0.204918	0.355872	0	0	0	0.251256	0	0.187266	0.621118	0	0	0	0	0	0.208333	0	0	0.346021	0	0	0	0	0	0.118203	0	0.0314531	0	0.0318742	0.200443	0.264507	0	0.546448	0	0.16823
L12R23P1C_M4																																							0	0	0.0502765	0	0	0.0532198	0.56				0.430812
L12R23P1C_M5																																																	0
L12R23P1C_M6																																																	0.0661813
L12R23P1C_M7	0	0	0	0	0	0	0	0	1.51515	0	0			1.29032	0	0	0	0	0	0	0	0	0	0	0	0	0												0	0	0	0	0	0	0.52356				0.100381
L12R23P1C_M8																																																	0.110742
L12R23P1C_M9																																																	0.724638
L12R29P1B_M1														0.0890472	0.0907716	0	0.0990426	0.0691324	0	0.138696	0.0804182	9.83108	0.104022	0.234192	0.104239	0	0.124688	0	0.0334896	0.240302	0.143472	0	0.0993049	0.0380373	0.033036	0	0.0358423	0	0.245356	0.0593472	0.102778	0.0580396	0.0606109	0.0599708	0.306839	0	0	0	0.089997
L12R29P1B_M10																																																	0.139438
L12R29P1B_M2	0.247036	0.0504032	0.0986193	0.0520021	0	0.153061	0	0.168729	0.337648	0.221117	0	0.127065	0.235849	0.0664673	0.0343525	0.0863931	0.182548	0.0832639	0.0377644	0.728155	0	0.229621	0	0.175208	0.117786	0	0.0456204	0.0926784	0.0456204	0.234632	0.0963855	0.287356	0.129199	0	0.0464468	0.11396	0	0.110375	0.236861	0.0902562	0	0	0	0	0	0	0	0	0.267904
L12R29P1B_M3														0	0	0	0.135685	0	0	0	0.165837	0.27894	0	0	35.1682	0	1.35135	0.0507872	0.0502008	0.1544	0.10989	0	0.243506	0.0579039	0.103146	0.0619195	0.108696	0.409836	0.319635	0.0335121	0.0103157	0	0.0193424	0.0859845	0.369686	0.224719	0	0.111732	0.114005
L12R29P1B_M4	0.144875	0.0187336	0.0720461	0.156525	0.0187266	0.0377858	0.0696702	0.0426803	0.0857817	0.123941	0.160998	0.0480769	0.183374	0	0.305188	0	0.215169	0.0606428	0	0.11534	0.135227	0	0	0.394477	0.223839	0.0632911	0.0696379	0	0.091659	6.6108	0	0	0	0.105152	0.0904977	0	0.189753	0.108696	0.332668	0.0905182	0.174891	0.115321	0.0463661	0.0811688	0.346406	0.145773	0	0.162602	0.124232
L12R29P1B_M5														0	0																										0.189036	0.170648	0	0	2.17391				0.0946522
L12R29P1B_M6																																																	0.181939
L12R29P1B_M7														0.17188	0.107181	13.6935	0.190186	0.0834376	0	0.0419639	0.142586	0.0784314	0.0404858	0.135196	0.081103	0	0.107759	0.0861326	0	0.176523	0.183824	0.0909918	0.25974	0	0	0	0	0.102669	0.43573	0	0.0226501	0.0122026	0.0435572	0.0988003	0.311593				0.134739
L12R29P1B_M8																																																	0.514801
L12R29P1B_M9																																																	0.250627
L12R30P2B_M1	0	0	0	0	0	0.632911	0	0	0	0.714286	0	0	0	0	0	0	0	0	0	0	0	0	0	0	0	0	0	0	0.819672	0	0	0	0	0.884956	0	0	0	0	4.90798	0	0.465206	0.257967	0.0930925	0.0560852	0.552969				0.373134
L12R30P2B_M2	0	0	0	0	0	0	0	0	0	0	0	0	0	0	0.826446	0	0	0	0	0.990099	0	0	0	1.25	0	0	0	0	0	0.42735	0.938967	0	0	0	0	0	0	1.07527	1.14943	0.296369	0	0	0	0	0	0	0.943396	0	0.182624
L12R30P2B_M3	0.631579	0.105652	0.304878	0	0.107585	0.268962	0.139082	0.125	0.56005	0.183486	0.294811	0	0.0918274	0	0	0	0	0	0	0	0	0	0	0.469484	0	0	0	0	0.0747943	0.377074	0.168492	0.0821693	0.113379	0.169492	0.160514	0.0874891	0	0	0.146628	0.173837	0.428742	0.255227	0.0448584	0.0457174	0.501243	0.151976	0	0	0.097238
L12R30P2B_M4	0	0	0	0	0	0	0	0	0	0	0	0	0	0	0	0	0	0	0	0	0	0	0	0	0	0	0	0	9.60452	0.571429	0	0	0.806452	0	0	0	0	0.625	0.508906	0.183824	0.215709	0.0857265	0.0256148	0.0646496	0.549867	0.429646	0.225479	0.129199	0.516214
L12R30P2B_M6	0	0	0		0			0			0																													1.40845	0	1.0101	0	0					0.154886
L12R30P2B_M7	0.178731	0	0.0870322	0.0959693	0	0	0.11325	0	0.735294	0.101729	0.0976562	0	0.151976	0.26738	0	0	0	0.346021	0	0	0	0	0	0.714286	0	0	0	0	0	0	0.260417	0	0	0	0	0	0	0	0.22309	0	0.318126	0.185668	0.0228378	0.042978	0.434541	0	0	0	0.0711491
L12R30P2B_M8																																																	0
L12R30P2B_M9																																																	0
L12R45P2_M1	0	0	0.204082	0	0	0	0	0	0	0	0	0	0							0								0	0	0.176991	0	0	0	0.21097	0	0	0.2079	0.438596	0.150489	0	1.08036	0.779965	0.0493036	0.00639141	0.235413	1.02041	0	0	0
L12R45P2_M10																																																	0
L12R45P2_M2	0.217865	0.0545256	0	0.464306	0.109589	0.0561482	0	0	0.360577	0.187852	0.119617	0	0.103199	0.0806452	2.78124	0	0.216169	0	0	0.0486145	0.0556483	0.0493097	0	0.11534	0	0	0.473653	0.1628	0	0.328542	0.0429185	0.041876	0	0.223214	0.0411523	0	0.0464037	0.618753	0.313581	0.0505934	0	0	0	0	0	0.397812	0.139211	0	0.116066
L12R45P2_M3																												0.694444	0	0.341297	0	0	0	0	0	0	0	0	0.634921	0	1.32167	0.890835	0	0.0549753	0.23872	0	0.598802	0	0.0930557
L12R45P2_M4																												0	0	0.769231	0	0	0	0	0	0.869565	0	0.892857			0.648649	0.541516	0	0	0				0.18104
L12R45P2_M6	0	0	0	0	0	1.75439		0	2		0																																						0.100224
L12R45P2_M7	0.139018	0.034642	0.0683683	0.22214	0.0116414	0.562874	0.0880902	0	0.168678	0.111374	0.189203	0.132714	0.301904	0.103842	0.101937	0	0.110619	0.423131	0.111359	0.11655	0.289436	0.116279	0	0.146628	0.121359	0	0	0.108814	0.108225	0.109529	0	0.111111	0.33389	0	0	0	0.127226	0	0.82712	0.0509528	0.93985	0.675558	0.0257144	0.0375901	0.129067	0	0	0	0.141861
L12R45P2_M8																																							1.75439	0	0.571429	0.71599	0	0	0.826446				0
L12R45P2_M9	0	0	0	0	0	1.24224	0	0	0	0	0	0	0																												1.11732	0.921659	0	0	0.775194				0
L12R53P2_b_M1	0.0637552	0	0.0615764	0.128866	0	0.032041	0.192604	0.10084	0.312175	0.139762	0.0671592	0.110132	0.137363	0	0.847458	0	0	0	0	0	0	0	0	2.20994	0.444444	0	0	0	0	0	0.290698	0	0	1.02041	0	0	0	0	0	0	0.547303	0.498931	0	0	0.0976562				0.266495
L12R53P2_b_M10	0	0	0.934579	0	0	0	1.16279	0	0	0	0	0	0																																				0
L12R53P2_b_M2	0.316456	0	0	0.325733	0	0	0	0	0.344828	0	0	0.35461	0															0	0	0	1	0	1.14943	0	0	0	0	0	0	0									0.0664314
L12R53P2_b_M3	0.31746	0	0	0.649351	0	0	0.387597	0	0.70922	0.355872	0	0.760456	0															0	0											0	8.1448	6.14754	0	0	0.609756				0.0277239
L12R53P2_b_M4	0.19216	0.0382117	0.449607	0.196541	0.114811	0.0385505	0.0453309	0.287711	0.127173	0.084246	0.0820008	0.133929	0.0553403	0	0	0	0	0	0	0	1.35135	0	0	0	0	0	0	0	0	0	0	0	0	0	0	0	0	0	1	0	9.93915	9.56023	0	0.19305	0.75				0.21131
L12R53P2_b_M5	0	0	0	0	0	0	0	0	0	1.31579	0	0	0																																				0
L12R53P2_b_M6	0.555556	0	0	0	0	2.85714	1.26582	0	0.735294	0	0	0	0																																				0.0465333
L12R53P2_b_M7	0.192369	0.0316957	0.0625978	0.163613	0.0317058	0.0326797	0.12275	0.100874	0.291758	0.0719166	0.237288	0.0761905	0.0934579	0	0	0	0	0	0	0	0.420168	0	0	0.434783	0	0	0.378788	0	0	0.578035	0.316456	0	0	0	0	0.675676	0	0	0.179533	0.319489	1.73459	1.4109	0.0629987	0	0.134372				0.124824
L12R53P2_b_M8																																																	0
L12R53P2_b_M9																																																	0
L12R61P2_M1	0	0	0	0	0	0	0	0	0	0	0	0	0	0.840336	0	0	0	1.47059	0	0	0	0	0	0	0	0	0	0.943396	0	0	0	0	0	0	0	0	0	1.96078			3.76068	2.61538	0.17331	0	0.234192				0.127518
L12R61P2_M10	0	0	0.980392	0.961538	0	0	0	0	0	0	0	0																																					0.0934143
L12R61P2_M2	0	0	0.932091	0	0	0	0	0	0.152439	0.344234	0	0	0.470588	0	0	0	0		0	0	11.6667	0	0	0	0	0		0	0	0	0	0		0	0				0.37594	0									0.325945
L12R61P2_M3	0	0.181159	0	0	0.179533	0	0.232019	0.209644	0.206186	0	0	0.244499	0	0	0	0	0	0	0	0	0.819672	0.704225	0	0	0	0	0	0	0	0	0	0	2.73973	0	0	0	0	0		0	5.13291	4.00323	0.841908	0.0473261	0.589777				0.0999621
L12R61P2_M4			0	0	0	0																																			10	8.87574	0	0	1.08225				0.114899
L12R61P2_M6																																																	0.0749532
L12R61P2_M7	0.235294	0	0	0	0	0	0.306748	0	0	0	0.260417	0	0															0	0	0	0	0.408163	0	0.595238	0	0	0	0	0	3.06122	7.54561	6.54762	4.03701	0.0841751	0.323625				0.153846
L12R61P2_M9																																																	0.357143
L13R23P1C_M1	0.199203	0	0	0.211416	0	0.204499	0	0	0.238095	0.253165	0	0	0.787402	0	0	0	0	0	0	0	0	0	0	0	0	0	0	0.518135	0	0	0	0	0	0	0	0	0	0.662252	0.515464	0	0.0672043	0	0	0.0684932	0.621762				0.15296
L13R23P1C_M10																																																	0.215954
L13R23P1C_M2														0.203252	1.38889	0.301205	0	0	0	0	0.323625	0	0	0	0	0	0	0	0	0	0	0.203252	0	0	0.215517	0	0	0	0.879596	0.0394685						0	0	0	0.513146
L13R23P1C_M3	0.884956	0	0	1.4218	0	0	0	0	0	0	0	0	0	0	0	0	0	0	0	0	0.460829	0	0	0	0	0	0	0	0	0.338983	0	0	0.534759	0	0	0	0	0	0	0	0	0	0.0404858	0.186617	0.512505	0	0	0	0.142684
L13R23P1C_M4	0	0	1.26582	2.7027	0	0	0	0	0	0	0	0																											0	0	0.112655	0	0	0.117925	0.466472				0.171028
L13R23P1C_M5																																																	0
L13R23P1C_M6																																																	0.198395
L13R23P1C_M7	0	0	0	0	0	0		0		0				0	0	0	0	0	0	0.238663	0.613497	0	0	0	0.230947	0	0	0	0	0	0	0	0	0	11.0429	0	0	0	0.506329	0	0.0475624	0.0187723	0.0710564	0.0462107	0.482733				0.0694996
L13R23P1C_M8																																																	0.311526
L13R23P1C_M9																																																	0
L13R29P2B_M1	0.203952	0.0391696	0.113866	0.123102	0.0392413	0.0400909	0.0658111	0.0452148	0.147689	0.204141	0.042123	0.132824	0.302506	0.188679	0.0968992	0	0	0	0	0	0.127226	0	0	0.123153	0.10917	0	0.13089	0	0	0.414079	0	0	0	0	0	0	4.03587	0.248139	1.65426	0.0719424	0.0296003	0.0101308	0.061446	0.16537	0.311615	0.605399	0.159445	0.029346	0.143224
L13R29P2B_M10																																																	0.0177778
L13R29P2B_M2	0	0	0	0.628931	0	0	0	0.341297	0	0	0.655738	0	0	0	0.127877	0	0.262812	0	0.13947	0.148148	0.166945	0.146843	0	0	0	0	0	0.728408	0	0.106045	0.894855	0	0	0.114811	0.10627	0.122699	0.111235	0.865266	0.162092	0.0915306	0	0	0	0	1.8018	0.30303	0	0.319489	0.1437
L13R29P2B_M3														0.157233	0	0	0.363636	0	0	0	0.208333	0	0	0	3.29068	0	0	0.157978	0	0	0	0	0	0	0	0.401606	0	0	0	1.02041	0.0509944	0	0.0473037	0.231054	0.35014	0	0	0	0.128446
L13R29P2B_M4														0	0	0	0	0	0.458716	0.47619	0	0.47619	0	0	0	0	0	0.518135	0	0	0	0	0	0.299401	0	0	0.2849	0	0.307062	0.153846	0.0214408	0.00876271	0.0519103	0.0406959	0.278674	1.3245	0	0	0.137156
L13R29P2B_M5	0	0	0.454545	0	0	0	0	0.613497	0	0	0	0	0.819672																												0.0434311	0	0.0473037	0.0981577	1.3539	0.22779	0	0	0.163791
L13R29P2B_M6	0	0	0	0	0	0		0	0	0	0																																						0.0747384
L13R29P2B_M7	0.248171	0.0263992	0.0901655	0.105902	0.0463361	0.177232	0.143652	0.147265	0.0993276	0.137489	0.104712	0.124833	0.161012	0.0762195	0.0333834	0.00941974	0.0660377	0.0860092	0.117711	0.0304816	0.44843	0.0369994	0.00966744	0.138092	0.0292711	0.0103864	0.0996457	0.0789266	0.077912	0	0	0.0858369	0.128123	0	0.0410004	0.0486381	0.130719	0.144858	0.238095	0.0425894	0	0.0142328	0.0668449	0.0823045	0.444225	0	0	0	0.104839
L13R29P2B_M8	0	0.26455	0	0.273973	0	0	0	0	0	0	0	0	0.478469	0	0	0	0	0.4329	0	0	1.14943	0	0	0.480769	0	0	0																						0.100735
L13R29P2B_M9																																																	0.176991
L13R30P2B_M1	0.354191	0	0	0.375469	0	0.593824	0	0	0.289017	0	0	0.160514	0	0	0	0	0	1.1976	0	0	0	0.47619	0	0	0	0	0	0	0.454545	0	0.526316	0	0.704225	0	0	0	0	0	0	0	0.237812	0.142504	0.0113766	0.0934252	0.658832	0	0		0
L13R30P2B_M10																												0	0	0		0		0	0	0													0.159019
L13R30P2B_M3	0.436205	0	0.106101	0.116822	0	0.223964	0.0723589	0.0654879	0.397088	0	0.062461	0.075815	0.184672	0.2079	0	0	0	1.42045	0.243902	0	0.589971	0	0	0.311042	0	0	0	0.184298	0.074129	0.0754148	0.0826788	0.0811359	0.343249	0	0.0398248	0.0437637	0	0.139405	0.217202	0.0600652	0.275081	0.156351	0.0310208	0.0476371	0.48939	0.255848	0.147438	0	0.161499
L13R30P2B_M4	0	0	0	0	0	0.199203	0	0.234742	0.460829	0.225225	0	0	0	0.464037	0	0	0	0	0	0	0	0.235849	0	0.365631	0	0.193798	0	0	0	0.609756	0	0.326797	0	0	2.23642	0.687285	0	0	0	0.125628	0.191314	0.0659522	0.0198926	1.02121	0.765156	0	0	0	0.243089
L13R30P2B_M6														0.327988	0.108196	0	0.399645	0.0271003	0.0326531	0.340301	0.518672	0.0853971	0.0930233	0.255646	0.128535	0.0326691	0.23116	0.135318	0	0.150376	0.16129	0	0.263158	0.136612	0	0	0.199601	0	0.546448	0									0.227382
L13R30P2B_M7	0.086881	0	0.167364	0.369686	0	0.17762	0	0.0953289	0.209424	0.101729	0.0952381	0.115075	0	0.101729	0	0	0	0	0	0	0	0	0	0.479042	0.199601	0	0	0	0	0	0	0	0	0	0	0	0	0.60241	0.36777	0.0543922	0.449701	0.246804	0.0345881	0.0357675	0.457122	0.869565	0	0	1.43847
L13R30P2B_M8																																									1.42857	0.520833	0	0	6.45161				0.382409
L13R30P2B_M9																																																	0.205761
L13R45P2_M1	0.273523	0.0370165	0.125877	0.078232	0.0187301	0.150235	0.025	0.0208638	0.189633	0.0637078	0.0618557	0.102696	0.0686342	0.152905	0	0	2.87162	0.214592	0	0.173611	0	0	0	0	0	0.21322	0	0	0	0.284091	0	0	0.441501	0	0	0	0	0	0.257164	0	0.44187	0.313729	0.0175234	0.011989	0.326511	1.01215	0	0	0
L13R45P2_M10														0	0													0	0	1.0101	0	0	0	0	0	0	0	1.13636											1.07527
L13R45P2_M2	0.343643	0	0.347625	0.240385	0	0	0	0	0.257069	0	0	0	0	2.97824	0.176574	0	0	0.178731	0	0	0.0781861	0	0.0721501	0.0833333	0	0.169205	0	0.109409	0	0.330882	0.0385356	0.0378931	0.149328	0	0.073828	0	0.127011	0.817204	0.475656	0.0577246	0	1.1236	0	0	0	0.261097	0.0513347	0	0.096388
L13R45P2_M3	0	0	0.75188	0	0	0	0	0	0	0	0	1.23457	1.78571	0.638978	0	0	0	0	0.337838	0.350877	0.404858	0.369004	0	0	0	0	0	0	0	0.298507	0	0	12.8571	0	0	0	0	0	0.699301	0	1.02459	0.847181	0.0375235	0.196696	0.156087	0	0	0	0.0912409
L13R45P2_M4	0	0	0	0	0	0	0	0	0	0	0	0	0	1.82927	0	0	1.47059	0	0	0	0.884956	0	0	0	0	0	3.06122	0	0	0	0	0	0	0.591716	0	0	0	0	0	0	0.428397	0.35479	0	0	0.0799361		0		0.0704349
L13R45P2_M5																																																	0
L13R45P2_M6																																																	0.0746311
L13R45P2_M7	0.047824	0.0479386	0.0942507	0.206398	0	0.246427	0.140449	0	0.107991	0	0.105708	0.0683995	0.0942507	0.390117	0.258398	0	0	0	0	0	0	0.151515	0	0.178571	0	0	0	0.0958773	0.0961538	0.0977517	0.104384	0	0.294551	0	0.197824	0.115875	0.111982	0.224467	0.289591	0.0361873	0.378535	0.237034	0.0342945	0.036442	0.152272	2	0	0	0.141928
L13R45P2_M8																																							0	0	1.28205	0.263158	0	0	0.966184				0.323102
L13R45P2_M9																																									0.165563	0.14556	0	0	0.472813				0
L13R53P2_b_M1	0.336862	0.0239406	0.349813	0.145843	0.0479616	0.0240327	0.0585309	0.0511509	0.396406	0.0797448	0.0766479	0.0276855	0.633134	0.377358	0	0	0	2.47525	0.406504	0	0	0	0	0	0	0	0	0	0.19685	0	0.228311	0	0	0	0.420168	0	0	0	0	0.431034	0.754148	0.686342	0	0.0759301	0	0			0.0691689
L13R53P2_b_M10	0	0	0.666667	0	0	0	0	0.729927	0	0	0	0	0																																				0.534759
L13R53P2_b_M2	0	0.395257	0	0	0	0	0	0.436681	0	0	0	0.490196	0															0	0	0	0	0	0	0	0					1.2987									0.115741
L13R53P2_b_M3	0	0.335008	0	0.511073	0.167224	0.167224	0	0	0.371747	0.373134	0	0.204082	0.757576															0	0	0	0	0							0	2.1978	5.62249	4.29104	0	0	0				0.293294
L13R53P2_b_M4	0.427028	0.125628	0.0493705	0.334793	0.176367	0.35542	0.120664	0.0536625	0.444444	0.165153	0.271665	0.234811	0.147384	0	0	0	0	0	0	0	0	0	0	0	0	0	0	0	0	0	0.561798	0	0	0	0.746269	0	0	0	0	0.49505	11.3343	10.7427	0	0	0.718133				0.0778465
L13R53P2_b_M5	0	0	0	0	0.892857	0	0	0	1.08696	0	0	0	1.33333																																				0
L13R53P2_b_M6	0	0	0	0	0	0.625	0	0	0	0	0.507614	0.917431	0																																				0.110865
L13R53P2_b_M7	0.0239406	0	0.0466309	0.195599	0.0474721	0.314161	0.121544	0.0750751	0.723861	0.108167	0.176768	0.48268	0.212465	0	0.191939	0	0.408163	0	0.208768	0	0	0	0	1.01266	0	0	0	0.245098	0	0.228833	0.717703	0	0	0	0	0	0	0.534759	0.328407	0.585938	2.03341	1.95155	0.0243427	0	0.215517				0.364129
L13R53P2_b_M8																																																	1.16054
L13R53P2_b_M9																																																	0
L13R61P2_M1	0.49505	0	0	0	0	0	0	0	0	0	0	0	0.892857																												0.309215	0.326797	0.192431	0.127226	0.273973				0.107527
L13R61P2_M10	0	0	0	0	0	0			13.4615																																								0
L13R61P2_M2	0.113122	0	0	0	0	0.233645	0	0	0.127226	0.144718	0.134771	0	0.402414	0	0	0	0		0	0		0	0		0	0		0	0	0	0.719424	0	0	0	0	0	0	0	0.446429	0.406504							0		0.11217
L13R61P2_M3	0	0	0	0	0	0	0	0.243309	0.25	0	0.251889	0	0.442478	0.2849	0	0	0	0	0.344828	0	0	0	0	0	0	0	0	0	0	1.72414		0			0						4.15248	3.44418	0	0.0686813	0.392927				0.109323
L13R61P2_M4	0	0	0	0.257732	0	0	0	0	0	0.318471	0	0	0																												5.47264	6.82303	0	1.00503	0.338983				0.109409
L13R61P2_M6					0																																												0.0744048
L13R61P2_M7	0.189753	0	0.184162	0.389864	0	0.186567	0	0	0	0	0	0	0.373134																										0	0	8.61111	8.11153	0	8.99705	1.16732				0.0944733
L13R61P2_M8																																																	0
L13R61P2_M9																																																	0
L14R23P1C_M1	0.892857	0	0	0	0	0	0	0	0	0	0	0	0	0.106383	0.0568182	0.14556	0.0609756	0	0.0677507	0	0.344234	0	0	0.503525	1.03306	0	0	0	1.33333	0.120482	0	0	0.645161	0	0.138122	0	0.460123	0.159744	0	0	0.0206911	0	0.0210438	0.0829187	0.436001	1.2987	0	0	0.109161
L14R23P1C_M10	0.242077	0.0109963	0.162496	0.115194	0	0.38773	0.0439046	0	0.168744	0.0820793	0.198308	0.0314515	0.18186	0.0675068	0.0354149	0.0154799	0.104507	0.0942507	0.0274273	0.0455512	0.220224	0.0412145	0.206129	0.119218	0.0718081	0.028931	0.0315358	0.0701939	0.0527658	0.117456	0.0398605	0.115785	0.302198	0.0203314	0.0489333	0	0.0548065	0.109039	0	0.0619963	0.34965	0	0	0	1.04712	0.434783	1.7316	0.465116	0.437618
L14R23P1C_M2														0.108696	0.119474	0	0.246914	0	0	0.456621	0	0	0	0.235294	0	0	0	0	0	0.215633	0.0584795	0.0564653	0.308166	0	0	0	0.942761	0	0.313357	0.893508	0	0	0	0	0	1.44928	0	0	0.196246
L14R23P1C_M3														0.220264	0	0	0.251256	0.41841	0.283286	0	0	0	0	0	0	0	0.30581	0.13624	0.135135	0	0.31348	0	0.234742	0	0.149254	0	0.330579	0.17452	0.534759	0.104275	0.0162417	0	0.0338639	0.0666001	0.606827	0	0	0	0.939684
L14R23P1C_M4														0	0	0	0	1.33333	0	0	0	0	0	0	0	0	0	0	0	0	0	0	0.980392	0	0.549451	0	0	0	1.79487	0	0.0364742	0.0102114	0.0261643	0.0507679	0.480584				0.391664
L14R23P1C_M5																																									0	0		0					0
L14R23P1C_M6	1.81818	0	0		0			0																																	0	0	0	0					0.200511
L14R23P1C_M7	0.3663	0	0.699301	0	0	0	6.82927	0	0	0	0.41841	0	0.757576	0.271555	0.0345543	0.0404858	0.0390778	0.107817	0.514037	0	0.225861	0.039557	0.0398565	0.186104	0.0834028	0	0.0891663	0.116822	0	0	0.133511	0	0.194175	0.127714	0	0	0.138122	0	0.523756	0.0276625	0.0924278	0.0328722	0.0478126	0.0370433	0.409965	0	0	0	0.114195
L14R23P1C_M8														0	2																											0							0.133175
L14R23P1C_M9																																																	0.139567
L14R29P2B_M1	0.370271	0.0234999	0.139381	0.134568	0.0117758	0.178147	0.0344149	0.0135783	0.178213	0.100314	0.135198	0.106805	0.95183	0	0.073828	0	0.203335	0.952381	0.167645	0.0434405	0.0997009	0.0426439	0	0.0480538	0.352268	0	0.104112	0.135962	0.0336361	0.207039	0.110011	0	0.391007	0.0761325	0.0671817	0.0417014	0.0723589	0	0.377358	0.143451	0.0457666	0.0196881	0.0372787	0.121249	0.362521	0.687758	0.422535	0.0731529	0.0793163
L14R29P2B_M10																												0	0	0	0	0	1.51515	0	0	0	0.990099	0		0									0.0673945
L14R29P2B_M2	0	0	0.218341	0.238095	0	0	0	0	0	0.729927	0.243309	0	0	0	0.267023	0.081367	0	0.159363	0.0735294	0.15873	0.181653	0	0	0	0.0763359	0	0	0.280767	0.0929368	0	0	0.0970403	0.127877	0	0.0928074	0.114286	1.88872	1.70611	1.1345	1.6975	0	0	0	0	0	0	0	0	0.142912
L14R29P2B_M3	1.23457	0	0	0	0	0	0	0	0	1.33333	0	0	0	0	0	0	0	0	0	0	0	0	0	0	0	0	0	0.213675	0	0	0	0	0	0.257069	0	0	0	0	0.35524	0.410959	0	0	0.0686342	0	0.303337	1.36986	0	0	0.68808
L14R29P2B_M4	0		0		0	2				0				0.339559	0.171527	0	0.373134	0	0	0.19305	0	0	0	0	0.198807	0.226244	0.259067	0	0.052356	0.158814	0	0.0545554	0.304878	0	0.0548847	0.136519	0.116279	0.0664011	0.37179	0.106082	0.0615681	0.037353	0.0361264	0.139505	0.415275	0.488998	0	0	0.301328
L14R29P2B_M5	0	0.141643	0	0.137741	0	0.263852	0.191939	0	0.660066	0.15625	0.152439	0	1.75																										0	0	0.0846024	0	0.191022	0.0914077	0.68306				0
L14R29P2B_M6	0	0	0	0	0	0		0	0		0																															0							0.134743
L14R29P2B_M7	0.256849	0	0.170648	0.0940734	0.0866551	0.090009	0	0.097561	0.099108	0.102145	0.183655	0	0.31746	0.116618	0	0	0	0.068306	0.127307	0.143062	0	0.066357	0.0680735	0.223881	0	0	0	0	0	0.216216	0.230947	0	0.318979	0	0	0	0.222717	0.613497	0.837521	0.09996	0.0269386	0.00769515	0.0535876	0.075789	0.446728	0.581395	0	0	0.100114
L14R29P2B_M8																																																	0.0870322
L14R29P2B_M9																																																	0
L14R30P2B_M1	0.215054	0	0	0.656455	0	0	0.552486	5.14019	0	0.240385	0.454545	0.600601	0	0.423729	0	0	0	0	13.5747	0	0	0	0	0	0	0	0	0	0	0	0	0.2457	0	0.26178	0	0	0	0	0.258398	0	0.320513	0.188537	0.0306091	3.17312	0.592136				0.212314
L14R30P2B_M10																												0	0	0	0	0.847458	0.952381	0	0	0	0	0			0	0	0.253807	0	0.387597	0.283019	0.097704	0.0534188	0.13229
L14R30P2B_M2	0.401606	0	0	0	0.3861	1.11111	0.431034	0	0	0	0	0	0	0	0	0	0	0	0.531915	0	0	0	0	0.574713	0	0	0	0	0	0.15528	0	0	0	0	0	0	0.186916	0	0.336803	0.0635324			0	0		0	0.884956	0	0.13352
L14R30P2B_M3	0.324484	0.0283672	0.14996	0.158325	0.0177383	0.184676	0.102729	0.0976779	0.22137	0.127119	0.127625	0.0916016	0.19287	0.123942	0.0978227	0.0187902	0.0964377	0.101327	0.0265821	0.063035	0.147571	0.0760511	0.0328677	0.143325	0.0546212	0.0204723	0.047832	0.0680126	0.0306098	0.127586	0.0837583	0.0771856	0.198603	0.0456684	0.0342827	0.0421947	0.0801389	0.0810806	1.62242	1.4827	1.24041	0.978582	0.0441599	0.0449236	0.39801	0	0	0	0.0932691
L14R30P2B_M4	0	0	0	1.04167	0	0	0.555556	0	0.510204	0	0	0	0	0	0	0	0	0	0	0	0	0	0	0.862069	0	0	1.73913	0	0	0	0	2.38095	0	0	0	0	0	0	0	0	0.793231	0.184332	0.0562746	0.110193	0.906843	0.78125	1.14943	1.33333	0.172532
L14R30P2B_M5																																																	0
L14R30P2B_M6																																																	0.442409
L14R30P2B_M7	0.379219	0.075188	0.0732869	0.0806452	0	0.22892	0	0.0423012	0.0880669	0.172488	0.205846	0.0498256	0.0619195	0	0	0	0	0	0	0.21692	0.268817	0.217865	0	0	0	0	0	0	0	0	0	0	0.462963	0	0	0	0	0.4329	2.0097	0.124301	0.325203	0.231689	0.0555461	0.106176	0.290716				0.173536
L14R30P2B_M8																																									0	0	0	0					0
L14R30P2B_M9																																										0							0.719424
L14R45P2_M1	0.223564	0.204638	0.550903	0.14437	0	0.0691722	0	0.0258398	0.209589	0.157356	0.0762195	0.0640205	0.178731	0.0622278	0.191693	0.154919	0.137931	0.18018	0	0	0.0823045	0	0	0.0876424	0.0728332	0	0	0.0598086	0	0.110619	0.0621504	0.0584454	0.0793021	0.134228	0	0	0	0.0982318	0.376727	0.095648	0.602147	0.447153	0.0153198	0.0357285	1.00616	0.581395	0	0	0.189514
L14R45P2_M10														0.507614	0	0	0	0	0	0.564972	0	0	0	0	0	0	0	0	0	0	0	0	0	0	0	0.414938	0	0.423729	0	0	0	0	0	0		0	0.574713	0	0.525974
L14R45P2_M2	0	0.711744	0	0	0	0	0.478469	0	0.383142	0	0	0	0	0.168067	0.0853242	0	0.0905797	0	0	0.0988142	0.118624	0	0	0	0.292113	0	0	0.260756	0	0	0.0690131	0.0677507	0.358423	0	0	0.0795545	0	0	0.217234	0.600105	0	0	0	0	0	0.142045	0	0.357143	0.667754
L14R45P2_M3	1.17647	3.57143	0	0	0	0	0	0	0	0	0	0		0	0	0	0	0	0	0	0	0	0	0	0	0	0	0	0	0	0	0.961538	0.735294	0	0	0	0	0.641026	0	0.137363	1.00883	0.434637	0.0386698	0.123052	0.48675	1.19048	0	0	0.100539
L14R45P2_M4														0	0	0	0	0	0	0	0	0	0	1.66667	0	0	0	0	0	0	0	0	0.892857	0	0	0.943396	0	0	0	0	2.1097	1.34804	0.139665	0	0.518135				0.0591716
L14R45P2_M5																																																	0
L14R45P2_M6	0	8.62069	0	0	0	0		0			0																																						0.170242
L14R45P2_M7	0.502601	10.5138	0.174095	0.122978	0.0177242	0.145402	0.0660677	0.00962557	1.26305	0.148746	0.211193	0.0380228	0.143421	0	0.124069	0	0	0	0	0.137931	0	0	0	0	0	0	0	0	0	0.223714	0.236407	0	0	0	0	0	0.261097	0.568182	0.214497	0.0952857	0.332312	0.177894	0.0294905	0.0362641	0.20692	0.27027	0.438596	0	0.0704143
L14R45P2_M8	0.706714	10.1504	0	0	0	0	0	0	1.79372	0.869565	0	0	0																										0	0.350263	0.176835	0	0.0895255	0	1.00883				0.0374813
L14R45P2_M9																																									0	0	0	0					0.431034
L14R53P2_b_M1	0.172236	0.0691324	0.101454	0.210822	0.0347705	0.0702988	0.125104	0.671642	0.230061	0.0757576	0.555761	0.284206	0.247525	0	0	0	0	0	0.900901	0.854701	0	0	0	0	0	0	0	0	0.440529	0	0.543478	0	0	0	0	0	0	0	2.14286	0	2.06327	1.63317	0	0.134228	0				0.0634276
L14R53P2_b_M10	0	0	0	0	0	0	0	0	0	0	0	0	0																																				0
L14R53P2_b_M2	0	0	0	0.549451	0	0.526316	0	0	0.584795	0	0	0.625	0.819672																																				0.314527
L14R53P2_b_M3	0.27027	0	0.268817	0	0.557103	0.280112	0	0.295858	0.307692	0	0	0	0.380228																												4.46927	4.45545	0	0	0				0.0524384
L14R53P2_b_M4	0.124782	0.172712	0.121124	0.229124	0.0249813	0.099231	0	0.0265111	0.0824629	0.0811908	0.187366	0	0.43181	1.11111	0	0	0	0	0	0	0	0	0	0	0	0	0	0	0	0	3.10559	0	0	0	0	0	0	0	0	1.11732	9.09091	9.48905	0	0.191571	0				0.297819
L14R53P2_b_M5	0	0	0	0	0	0		0		0	0																																						0
L14R53P2_b_M6	0	0	0.943396	0	0	2.32558	0	0	0	1.26582	0	0																																					0
L14R53P2_b_M7	1.24099	0.0784314	0.234192	0.202511	0.0794281	0.161031	0.338983	0.0839278	0.222717	0.177541	0.127986	0.141443	0.117233	0.943396	0	0	0	0	0	0	0.636943	0	0	0	0	0	0	0	0	0	0.645161	0	0	0	0	0	0	0	0	0	1.6836	1.40011	0.0585138	0.0289184	0.266362				0.0473709
L14R53P2_b_M8																																																	0
L15R23P1C_M1	0.154799	0	0	0	0	0	0	0	0.188324	0	0	0	0	0	0	0	0.218341	0	0	0	0	0.514139	0	0	0	0	0.273973	0	0	0.205339	0	0	0.3663	0	0	0	0	0.280899	0.223464	0	0.0802476	0.0172473	0.0226706	0.0223964	0.674157	0	0	0	0.0731797
L15R23P1C_M2														0	0	0	0	0	0	0	0.724638	0.287356	0	0	0	0	0	0.195695	0.194553	0	0	0	0.555556	0.236407	0	0.647249	0	0	1.27958	0.0253872						0	1.11111	0	0.153319
L15R23P1C_M3	0	0	0	0	98.3784	0	0	0	0	0	0	0	0	0	0.693241	0	0.380952	0	0	0	0	0	1.05485	0	0	0	0	0	0	0.148588	0.342466	0.674536	0.248139	0	0	0	0.368324	0	0.361795	0.137741	0.0526094	0	0.0432059	0.0527872	0.589102	0.687285	0	0	0.302767
L15R23P1C_M4	0	0	0	0	0	0	0	0	1.35135	0	0	0	0															0	0	0.714286	0	0.763359	0	0	0	0	0	0	0.3003	0	0.0472664	0	0.050813	0.0165153	0.345423				0.384014
L15R23P1C_M5																																																	0.680272
L15R23P1C_M6																																																	0.3663
L15R23P1C_M8																																																	0
L15R23P1C_M9																																																	0
L15R24P2C_M1																												0.223214	0	0	0	0	0	0	0	0.337838	0	0	0.958466	0	0	0	0	0	0.963855				0.569801
L15R24P2C_M10																																							0	0									0
L15R24P2C_M2	1.13636	0	0	0	0	0.549451	0	0	0	0.662252	0	0	0	0.179533	0.0978474	0	0.208551	0	0	0.1287	0.152207	0	0	0	0	0	0	0.0898473	0	0	0	0.0990099	0.137741	0.324324	0	0.278552	0	0.2331	0.570943	0.0597627	0	0	0	0	0	0	0	1.02041	0.197359
L15R24P2C_M3	0.22553	0	0.134048	0.142789	0	0.187003	0	0	0	0.11217	0.0555864	0.0670691	0.184162	0.52521	0.108225	0	0.121655	0	0	0	0	0	0	0.201613	0.129366	0	0	0.0882223	0	0	0.0511509	0.146199	0.0757576	0.107411	0	0	0.169205	0.0586166	0.267232	0.0786782	0.217474	0.123902	0.021548	0.0277447	0.631808	0.427899	2.89436	0	0.102447
L15R24P2C_M4	0.1321	0.066313	0.260756	0.277778	0	0.0685871	0	0	0.165426	0	0.162338	0.197044	0.269179	0	1.76471	0	0	0	0	0	0	0	0	0	0	0	0	0	0	0.100301	0	0	0	0.120773	0	0	0.246002	0.248756	0.134506	0.018406	0.228083	0.102471	0.0513633	0.040959	0.577367	0.409836	0	0.229358	0.745385
L15R24P2C_M6																																																	0.164677
L15R24P2C_M7	1.6129	0	0	0	0	0					0			0	0	0	0	0	0	0	0	0	0	0	0	0	0	0	0	0	0	0	0	0	0	0	0	0.401606	0.78125	0.704225	0.589536	0.34662	0.0714286	0	0.220751				0.0340948
L15R24P2C_M8																																																	0.357143
L15R24P2C_M9																																																	0
L15R29P2B_M1	0	0	0	0	0	0.269542	0	0	0	0.302115	0	0.331126	0.465116	0	0	0	0	0	0	0	0	0	0	0	0	0		0.129534	0	0.128866	0.403226	0.134771	0.192308	0	0.127065	0.161031	0.271003	0.153374	0.17452	1.50273	0.104367	0.0387372	0.0153421	0.569736	0.2793	0	0	0	0.351002
L15R29P2B_M10																												0.621118	0	0	0	0	0	0	0	0.724638	2.01342	0.740741											0.196592
L15R29P2B_M2	0	0	0.307692	0.160772	0	0.158983	0	0	0.19084	0.185185	0.168634	0.203252	0	0.426212	0.110558	0	0	0.0659196	0	0	0.215672	0.0613497	0.063012	0.0702741	0	0.071582	0.220103	1.52381	0	0.0772499	0.12131	0.116732	0	0.0422654	0.0376506	0.0468823	1.6881	0.0856164	0.533745	0.0906837	0	0	0	0	0	0.961538	0.712589	0	0.159044
L15R29P2B_M3	0	0	0	0	0	0	0	0	0	0	0			0	0	0.236967	0.114416	0.354191	0	0	0	0.114811	0.240674	0	0	0	0	0.111111	0	0.113507	0.118064	0.121507	0.518135	0.128205	0	0	0.238663	0	1.27443	0.134048	0.0998253	0.0385134	2.03093	0.184928	0.415945	0.249377	0.767263	0	0.127903
L15R29P2B_M4	0.121408	0	0.0402253	0.302245	0	0.0425894	0.0514403	0	0.0479846	0.0460193	0.13587	0.106383	0.0681199	0.108342	0.110865	0	0	0	0	0.127551	0.30581	0	0	0.147929	0.126103	0	0.15873	0.15361	0	0	0	0	0.220994	0.087184	0.0750751	0	0	0.0883392	0.207254	0.0396354	0.114611	0.0851374	0.0511621	0.0604187	0.360992	0.0926784	0	0.0978474	0.134415
L15R29P2B_M5																																									0	0	0	5.30303	2.10526				0.126743
L15R29P2B_M6	0	0	0	0	0	0	0	0	0	0	0	0																																					0.247915
L15R29P2B_M7	0.223331	0.0362995	0.235077	0.2143	0.0208859	0.138296	0.0647006	0.0498495	0.177288	0.117229	0.114552	0.293034	0.152909	0.165746	0.11383	0	0.0607903	0.135962	0.062461	0	0.233827	0	0.130634	0	0.0657895	0	0	0.156904	0.103252	0.0525486	0.0557414	0.109111	0.225056	0	0.160256	0.131926	0.225352	0.0616903	1.58207	0.0474608	0.0182123	0.00587699	0.0381878	0.133056	0.320878	0.930233	0	0	0.0552149
L15R29P2B_M8																																																	0.0460405
L15R29P2B_M9																																																	0.264901
L15R30P2B_M1	0	0	0	0	0	0	0	0	0	0	0	0	0	0	0	0	0	0	0	0	0	0	0	0	0	0	0	0.274725	0	0.78329	0	0	0	0	0	0	0	0.334448	0.961538	0	0.0674764	0	0.128041	0.0635728	0.675676	0	0		0.115158
L15R30P2B_M10																												0	0	1.75439		0		0	0														0.150209
L15R30P2B_M2	0.361011	0	0.362757	0.258065	0	0.2457	0	0.136986	0.424328	0.137174	0	0	0.408163	0	0	0	0	0	0	0.195312	0.445434	0	0	0	0.201207	0	0.223214	0.10142	0	0	0	0	0	0	0	0	0.116144	0.121655	0.643574	0.212725	0	0	0	0	0	0	0.826446	0	0.183683
L15R30P2B_M3	0.522193	0	0	0	0	0	0	0.645161	0	0	0.3003	0	0	0	0	0	0	0	0	0	0	0	0	0	0	0	0	0.355872	0	0.361011	0	0	0	0	0	0	0	0	0.21978	0	0	0.14556	0	0.0837521	0.246914	0	0	0	0.0555749
L15R30P2B_M4	0	0	0	0	0	1.01351	0	0	0.4	0	0.378788	0.444444	0	0.746269	0	0	0	0	0	0	0	0	0	0.934579	0	0	1.0101	0	0	1.76991	0	0	0	0	0	10.3093	0	0	0	0	0.0208528	0.00174997	0.0522505	0.0880153	0.427694	0.213084	0.172121	0.0463603	0.155802
L15R30P2B_M5																																																	0
L15R30P2B_M6																																									0	0	0	0	0				0.118587
L15R30P2B_M7	0.318471	0	0.204708	0	0	0	0	0.117371	0.123762	0	0	0	0.184162	0.125628	0.129199	0	0	0	0	0	0.181159	0.149031	0	0.175747	0	0	0.169779	0	0	5.9375	0.506757	0	0.225225	0	0	0.187617	0	0	0.160591	0.0809935	0.0970968	0.039482	0.0275558	0.0235316	0.414315	2.23881	0	0	0.102841
L15R30P2B_M8																																									0	0	0	0	3.50877				0
L15R30P2B_M9																																																	0.337838
L15R45P2_M1	0	0	0	0	0	0	0	0	0.45045	2.94118	0.913242	0	0	1.42857	0		0	0	0	0	0	0	0	1.78571	0	0	0	0	0	0	0	0	0	0.934579	0	0	0	1.0101	0.163399	0	0.233987	0.16002	0.0143513	0.145476	0.329777				0.0784929
L15R45P2_M10																												0	0	0	0	0	0	0	0	0	0	0											0.0423191
L15R45P2_M2	0	0	0	0	0	0	0.729927	0	0.584795	0	0	0	0	0	0.353982	0	0	0	0.193798	0	0	0	0	0.479616	0.200401	0	0	0.180941	0.0606796	0.122775	0.130039	0.0628931	0.168919	0	0	0	0.070373	0	0.280385	0.0510318	0.0233736	0.0059393	0.0469421	0.0853728	0.185753	0.49505	0.0775194	1.69154	0.106703
L15R45P2_M3	0	0	6.15385	0	0	0	0	0	0	0	0	0	0	0	0.262467	0	0.569801	0	0.284091	0	0	0	0	1.93798	0	0	0.359712	0.133333	0	0.263158	0	0	0.21978	0	0	0	0	0	1.11928	0.0283768	0.340175	0.204642	0.0162505	0.0623583	0.195562	9.61538	0.280112	0.334448	0.170503
L15R45P2_M4														0.77821	0	0	0.429185	0	0	0.460829	0	0	0	0	0	0	0.543478	0.777605	0	0.15456	0.170068	0	0	0	0	0	0	0	0.118203	0.0978474	0.860944	0.631808	0	0.104302	0.267023	0.970874	0	0	0.143428
L15R45P2_M5																																																	0
L15R45P2_M6																																									0	0	3.8961	0					0.074206
L15R45P2_M7	0.226978	0	0.126823	0.0682827	0	0.266756	0	0	0.254176	0.0769527	0.0353857	0	0.261438	0	0	0	0	0	0	0	0.254453	0	0	0	0.210084	0	0	0	1.41844	0.236967	0	0	0.70922	0.255102	0	0.27027	0	0.285714	0.180658	0.286042	0.247713	0.0680639	0.0205722	0.0353369	0.195982	0.701754	0	0.36036	0.0683469
L15R45P2_M8																																							0	0.306748	0.254453	0.109769	0	0.13947	1.21212				0.121359
L15R45P2_M9																																									0.990099	0	0	0	0				0
L15R53P2_b_M1	0.0860092	0	0.641741	0.204738	0.428816	0.230017	0.034904	0.0307598	0.0946074	0.286169	0.18276	0.101215	0.700742	0	0	0	0	0	0	0	0	0	0	0	0	0	0	0	0.215517	0.47619	0	0	0.322581	0	0	0	0	0	1.4218	0.692042	1.41612	0.995025	0.108108	0	0.13624				0.0601434
L15R53P2_b_M10	0.625	0	0	0	1.25	0.641026	0.793651	0	0	0	0	0.735294	0																																				0.21322
L15R53P2_b_M2	0	0	0	0.276243	0	0.544959	0	0	0	0	0.284091	0	0.378788															0	0	0	0	0	0	0	0	0	0		0	0									0.267974
L15R53P2_b_M3	0.140252	0	0	0.428571	0	0.422535	0.168634	0.296296	0	0.464396	0.149254	0.168919	0.39604																										0	1.19048	3.69231	4.16667	0.307692	0.3003	0				0.0227092
L15R53P2_b_M4	0.256287	0.0801154	0.125176	0.0489796	0.0161186	0.307842	0.229841	0.0511596	0.178126	0.017646	0.207612	0.132551	0.30581	0.909091	0	0	0	0	0	0	0	0	0	0	0	0	0	0	0	0	0.37594	0	0	0	0	0	0	0	0.534759	0	8.10811	7.87565	0	0	0.134228				0.0505357
L15R53P2_b_M5	0	0	1.16279	0	0	0	0	0	0	0	0	0	0																																				0.319489
L15R53P2_b_M6	0	0	0	0	0	0		0	0	0	0	0	1.72414																																				0.514139
L15R53P2_b_M7	0.145943	0.0289184	0.0284738	0.147798	0.0581395	0.0295683	0.0747384	0.0614628	0.130933	0.0660284	0.0310078	0.388555	0.0890076	0	0	0	0	0	0	0.653595	0	0	0	0	0	0	0	0	0	0	0	0	0	0	0	0	1.16279	0	0.515464	0	1.34749	1.15199	0	0.0404531	0.051573				0.283383
L15R53P2_b_M8																																																	0.176367
L15R53P2_b_M9																																																	0
L15R61P2_M1	0.529101	0	0	0	0	0	0	0	0	0	0	0	0.961538	0	0.361011	0	0	0	0	0	0	0.881057	0	0	0	0	0														1.04895	0.906344	0	0.347222	0.952381		0		0.234375
L15R61P2_M10														0.198807	0.0718391	0	0.148699	0	0.0778816	0	0.107296	0	0	0.117096	0.185701	0.0887311	0.127714	0	0	0.456621	0	0.930233	0	0	0	0	0	0			2.22222	2.1164	0	0	1.0101				0.162602
L15R61P2_M2	0.26455	0	0	0	0	0	0	0	0	0.323625	0.316456	0	0	0	0	0	0	0	0	0	0	0	0	0	0	0	0	0	0	0	0	0		0	0				0.584795	0									0.109157
L15R61P2_M3	2.63158	0	0	0	0	0	0	0	0	0	0	0																0	0	0		1.81818									5.96491	5.26316	0	0	0.455581				1.35949
L15R61P2_M4	0	0	0	0	0	0		0	0		0																														14.0351	15.1079	0	0	0				0.210748
L15R61P2_M6																																																	0.0288434
L15R61P2_M7	0	0	0	0	0	0	0	0	0.371747	0.398406	0.403226	0.431034	0	0	0	0	0	0	0	0	1.04167	0	0	1.08696	0	0	0	0	0	0	0	0	0						0	0	3.11067	2.90203	0.0825593	0.185835	0.24377				0.182815
L15R61P2_M9																																																	0
L16R24P3C_M1														0	0	0	0	0	0	0		0	0		0	0	0	0	0.118624	0.235018	0	0	0.956023	0.144092	0	0	0.295858	0.162075	0.46729	0	0	0	0	0	0.323625				0.253807
L16R24P3C_M10	0	0	0	0	0	0			0																														0	0.27933		0		0					0.246609
L16R24P3C_M2	0	0.250627	0	0	0	0.254453	0	0	0	0	0	0	0	0.0675219	0.367377	0.19861	0.387898	0	0	0	0	0.0868056	0.0873362	0.290698	0	0	0	0.328407	0	0.171429	0.183824	0.0596303	0.160385	0.0651042	0	0.253807	0.067659	0	0.210722	0.115929	0	0	0	0.657895	0	0.183824	3.0303	0	0.401909
L16R24P3C_M3	0.408441	0.0227946	0.112537	0.143885	0.0230521	0.117398	0.0298775	0.0283849	0.620113	0.0550055	0.0827586	0	0.230203	0.114373	0.040783	0.0506842	0.13292	0.0648088	0.095057	0	0.0648508	0.0462321	0.0473934	0.227273	0.049334	0.0505561	0.0539084	0.139448	0.0305998	0.2331	0.0901551	0.0681431	0.185234	0.0184604	0	0.0451977	0.0387372	0.0196117	0.258735	0.0800556	0.172026	0.0880379	0.033266	0.0500143	0.468756	0.575772	0.20141	0.025227	0.336761
L16R24P3C_M4	0.235627	0	0.140252	0.148773	0	0.221293	0.0300481	0	0.25989	0.308815	0.0289101	0.136333	0.326493	0	0	0	0	0	0	0	0	0	0	0	0	0	0	0.148148	0	0.148038	0.0838926	0	8.98749	0	0	0.107643	0.0929368	0	0.282258	0.0606323	0.17233	0.0898912	0.0292176	0.0396101	0.457797	0.566572	0	0	2.29639
L16R24P3C_M5
L16R24P3C_M6																																																	3.93375
L16R24P3C_M7	0	0	0	0	0	0	0	0	0	0	0	0		0	0	0	0.444444	0	0	5.49451	0	0	0	0	0	0.485437	0	0.3367	0	0	0.190476	0.181818	1.61725	0	0	0	0	0	0.534759	0	0.200401	0.108225	0.0642261	0	0.186393				0.102485
L16R24P3C_M8																																																	0.147929
L16R24P3C_M9																																																	2.22841
L16R29P2B_M1	0.604839	0	0.20202	0	0	0.424628	0	0	0	0	0	0.318471	0	0.146843	0.160772	0	0	0	0.189036	0	0.231481	0	0	0.28169	0	0	0	0	0	0	0	0	0	1.24224	0	0	0	0	0	0	0.0229504	0.00227204	0.0534442	0.074446	1.0174				0.0946927
L16R29P2B_M10																																																	0.248499
L16R29P2B_M2	0	0	0	0	0	0	0	0	0	0	0.952381	0	0	0	0	0	0.23753	0	0	0	0	0	0	0.4329	0	0	0	0	1.76991	0	0	0	0	0.258398	0.238663	0.324675	0	0	0.236604	0.0683995	0	0	0	0	0	0	0	0	0.177864
L16R29P2B_M3														0	0	0	0	0.192678	0	0	0	0	0	0	0	0	0	0.262123	0	0	0.30349	0.298507	0	0	0	0.798403	0	0	0.278164	0.127389	0.0566572	0	0	0.117647	0.778547	0	0	0	0.164106
L16R29P2B_M4														0	0	0	0	0	0	0	0	0	0	0.591716	2.9661	0	0	0	0	0.269542	0.15748	0	0.430108	0	0.302572	0	0	0.524476	0.242326	0	0.0206622	0.00853935	0.0435422	0.0933348	0.698557	0	1.51515	0	0.127271
L16R29P2B_M5																																																	0
L16R29P2B_M6																																																	0.135904
L16R29P2B_M7	0.193237	0	0.386473	0.214362	0	0.307692	0.123457	0	0.481348	0	0.357569	0.139082	0.21097	0.0292912	0.126743	0	0.202088	0.20202	0	0.115652	0.140911	0.248668	0	0.104493	0.113766	0	0.045683	0.0722543	0	0.143062	0.081367	0.0780031	0.113507	0	0.0777605	0	0	0	0.296736	0.889454	0.0185288	0	0.0581283	0.0790826	0.542083				0.134691
L16R29P2B_M8																																																	0.330033
L16R29P2B_M9																																																	0.234192
L16R30P2B_M1	0	0.371747	0	0.408163	0	0	0	0	0	0	0.411523	0.483092	0	0	0	0	0.192678	0	0	0	0.470588	0	0	0	0	0	0.236407	0.114572	0.0299886	0.103471	0.057896	0.0777857	0.196611	0.0565571	0.0645995	0.142141	0.0685179	0.0658022	0.202371	0.17783	0.0322292	0.00703373	0.0493634	0.109356	0.542572	0.220611	0.0643294	0.0352858	0.119403
L16R30P2B_M10	0.406504	0	0.13089	0.141243	0	0.544218	0.716846	0.152207	0.309598	0.15949	0	0	0.214592	0	0	0	0	0	0	0	0	0	0	0	0	0	0	0	0	0	0	0	0	0	0	0	0	0	0.359712	0									0.136947
L16R30P2B_M2	0	0	0	0	0	0	0	0	0	0	0			0	0	0	0	0	0	0	0	0	0	0	0	0	0	0	0	0	0	0	0	0.292398	0	0	0	0	0	0.31746									0.198729
L16R30P2B_M3	0.568182	0	0	0	0	0	0	0	0	0	0	0	0	0	0	0	0	0	0	0	0	0	0	4.49438	1.13636	0	0	0.484027	0	0.300601	0	0	0	0	0	0	0	0	0	0	0	0	0.0596125	0.120627	0.456621				0.153366
L16R30P2B_M4	0.854701	0.277008	0	0	0.294985	0	0.341297	0	0	0.887574	0	0.680272	0															0	0.277008	0.284091	0	0	0	0	0	0.28169	0.58309	0	0.641026	0.429185	0.215285	0.137678	0.108225	0.166205	1.08605	0.78125	0	0	0.146997
L16R30P2B_M6	0	0	0	0	0	0	0	0	0	0	0.952381	0	1.92308																																				0.17531
L16R30P2B_M7	0.250949	0.0508485	0.106157	0.104844	0.0258381	0.0995685	0.126263	0.0503778	0.170279	0.154512	0.132858	0.147865	0.088623	0.0456204	0.0926355	0	0.10005	0.124224	0.60698	0.161812	0.129116	0.104167	0.0551268	0.189514	0.159915	0.0594177	0	0	0	0	0.0813008	0	0	0	0	0	0.173461	0.180668	0.132626	0.0971817	0.0831117	0.0132961	0.077918	0.047672	0.696517				0.131157
L16R30P2B_M8	0	0	0	0.286533	0	0.26455	0	0	0.363636	0	0	0	0																												0	0	0	0					0
L16R45P2_M1	0.479744	0.0539957	0.105319	0.0570451	0	0.110436	0.152439	0	0.121433	0.127632	0.124844	0.0783085	0.103734	0.18622	0.095057	0	0	0.131062	0	0.2079	0	0	2.45041	0	0	0	0	0	0.0967118	0.190658	0.106952	0.1002	0	0.113507	0	0	0	0	0.215983	0.0594036	0.244469	0.163188	0.0164339	0.0146035	0.258927	0.362319	0	0	0
L16R45P2_M10	0	0	0	0	0	0		0	0	0	0	0		0	0	0	0	0	0	0	0	0	0		0	0	0	0	0	0	0	11	0	0	0	6.89655	0	0											0.0603646
L16R45P2_M2	0.40568	0	0	0.207469	0	0	0.263852	0	0.223214	0	0	0	0	0	0	0.0988142	0.0820345	0	0	0	0	0	0	0.222222	0.182149	0	0	0.23301	0	0.0392773	0.0414594	0.120627	0.0547645	0	0.0798085	0.0471254	0.0923788	0.186916	0.204133	0.0370749	0	0	0	0	0	0.23622	0.223714	0	0.071342
L16R45P2_M3	0	0	0	0	0	0.355872	0	0	0	0	0	0.480769	0.657895	1.63934	0	1.85185	0		0	0	0	0	1.72414	0	0	0	0	0.175131	0.175439	0	0	0	0	0	0	0.215054	0.428266	0.890869	0.113895	0	0.586239	0.409734	0	0.0301341	0.24077	0.35461	0.319489	0	0.0655431
L16R45P2_M4														0	0	0	0	0.446429	0	0	0	0	0	0	0	0	0	0	0	0.45045	0	0	0	0	0	0	0	0	0	0.502513	1.32597	1.18652	0	0.0562746	0.147275				0.187316
L16R45P2_M5																																																	0
L16R45P2_M6																																																	0.269024
L16R45P2_M7	0.896624	0	0.0518941	0.673401	0	0.108637	0	0	0.293772	0.0640205	0.181708	0.155521	0.107296	0	0	0	0.236407	0.284091	0	0	0	0.247525	0	0.278552	0	0.260417	0.30303	0.187266	0	0	0	0	0	0	0	0.221729	0	0	0.155202	0.0528283	0.252434	0.15573	0.0235272	0.0474763	0.1708	0.852273	0.251889	0	0.0718477
L16R45P2_M8																																							0.3003	0	0.355872	0.293255	0	0	1.06952				0.0892061
L16R45P2_M9																																																	0
L16R53P2_b_M1	0.0967469	0.0360794	0.0828598	0.0857948	0.0241284	0.0733765	0.116567	0.335484	0.200214	0.0806452	0.324929	0.0572246	0.259426	0.235849	0	0	0	0	0	0	0	0.290698	0	0	0	0	0	0	0	0	1.1745	0	0.407332	0	0	0	0	0	1.08696	0.369458	0.655308	0.564289	0	0	0.650407	0.943396			0.126231
L16R53P2_b_M10	0	0	0	0.5	0	0	0	0	0	0	0	0	0																																				0.132979
L16R53P2_b_M2	0.18622	0	0.364299	6.04982	0	0	0.213675	0	0.389105	0.19685	0.374532	0.647948	0															0	0.884956	0	0	0	0	0	0	0	0	3.57143	1.20482	0	0	0	0	0	1.5873				0.104525
L16R53P2_b_M3	0.40201	0	0	0.102775	0.202634	0.102354	0.123153	0.106838	0.227531	0.114155	0.109769	0	0.734214	0	0	0	0	0	0	0	0	0	0	0	0	0	0	0	0	0	0	0	0	0	0				0	0	6.15385	6.04288	0	0	0.277008				0.135155
L16R53P2_b_M4	0.115729	0.0526482	0.0413522	0.182815	0.0315989	0.191612	0.0764526	0.158353	0.129993	0.255784	0.145969	0.208666	0.168763	0	0	0	0	0.383142	0	0	0	0	0.396825	0	0	0	0	0	0	0.220264	0.239234	0	0	0.3125	0	0	0	0	0	0.224719	4.06699	3.99645	0.145985	0.145419	0.247372				0.125744
L16R53P2_b_M5	0	0	0	0	0	0	0	0.729927	0	0	1.55039	0	0																																				0.330579
L16R53P2_b_M6	0.27933	0	0	0.500835	0	0	0	0	0.362976	0.220264	0.131406	0.4662	0.34965																											0		1.17647	0	0					0.0952759
L16R53P2_b_M7	0.275387	0.0682943	0.419604	0.105708	0.0684697	0.122506	0.173536	0.527656	0.0963577	0.115987	0.0181951	0.286182	0.156576	0	0	0	0.361664	0.222222	0	0	0.662252	0.195695	0	0	0	0	0.387597	0	0.723327	0	0	0	0.44843	0	0	0	0.546448	0.303951	0.3861	0.462963	1.34543	1.1362	0.0466853	0.0156201	0.380609	0	0	0	0.0379699
L16R53P2_b_M8																																																	0
L16R53P2_b_M9																																																	0
L16R61P2_M1	0	0	0	0	0	0	0.862069	0	0	0	0	0	0	0	0	0	0	1.92308	0	0	0	0	0	0	0	0	0														0	0	0	0	0				0
L16R61P2_M10																																																	0.120192
L16R61P2_M2	0	0	0.638978	0	0	0	0	0	0	0	0.387597	0	0																										0	0									0.0547845
L16R61P2_M3	0	0	0	4.93151	0	0.526316	0	0	0	0.307692	0	0	0	0	0	0	0	0	0	0	0	0	0	0	0	0	0														7.30453	6.29371	0.101626	0	0.297177				0.0808473
L16R61P2_M4	0	0	0	0	0	0	0	0	1.13636	0	0	0																													11.3074	10.2894	0	0.361011	0				0.250376
L16R61P2_M6																																																	0.194616
L16R61P2_M7	0.485437	0	6.72646	1	0	0	0	0	0	0.558659	0.641026	0	0	1.36986	0	0	0			0					0														0		4.22764	3.79363	0	0	0.712589				0
L16R61P2_M8
L16R61P2_M9																																																	0
L17R24P3C_M1	0	0	0	0	0	0								0	0	0	0	0	0	0	0	0	0	0	0	0	0	0.0966184	0.0925926	0.189215	0.112108	0.105152	0.169492	0	0	0.147493	0.240385	0	0.547445	0	0.387097	0	0.134048	0	1.16505				0.142653
L17R24P3C_M10																												0	0	0	0	0		0	0		0	0	0	0	1.33333	1	0	0	0				0
L17R24P3C_M2														0.0566251	0.061237	0	0.0642674	0	0.0726216	0.163666	0.0940734	2.3913	0	0	0.0720461	0.08	0	0.171821	0	0.0600601	0.0639795	0.0635728	0.0876424	0.135962	0	0.0898473	0.1443	0	0.261611	0.0679688	0	0	0	0	0	0.302115	0	0	0.152697
L17R24P3C_M3	0.622956	0	0.0615006	0.082713	0	0.145232	0.0821018	0.0191975	0.262763	0.133257	0.134615	0.0449438	0.0638978	0.0450146	0.0478927	0	0.0518807	0.707547	0.0564493	0.0304229	0.0380518	0.0279642	0	0.0908265	0.0579374	0	0.0320821	0.0474947	0	0.11919	0.110773	0.026295	0.159744	0.0282486	0.026455	0	0.0293858	0.0606061	0.528701	0.0629511	0.1901	0.103319	0.0446679	0.0590192	0.455736	0.522042	0.126823	0	0.168511
L17R24P3C_M4	0.0733138	0	0.0723589	0.234926	0	0	0	0.186567	0.0862069	0	0	0.207469	0.297619	0	0.280112	0	0	0	0	0	0.913242	0	0	0	0	0	0	0.0884173	0.132275	0.0891663	0.05	0.0970874	0.0704225	0.106724	0	0	0.11422	0.0571755	0.154111	0.0496032	0.0907029	0.053526	0.0381924	0.0262045	0.4852	1.875	0.37594	0	0.102405
L17R24P3C_M5
L17R24P3C_M6																																																	0.0714031
L17R24P3C_M7														0	0	0	0	0	0	0	0	0	0	0	0	0	0	0.144092	0	0.147275	0.166945	0	0.230947	0	0	0	0	0.376648	1.16822	0.151286	0.376727	0.270362	0.0409668	0	0.18797				2.26171
L17R24P3C_M8																																																	0.714286
L17R24P3C_M9																																																	0.306748
L17R29P2B_M1	0.456621	0	0	0.518135	0	0	0	0	0	0.520833	0	2.24719	0	0.346021	1.06007	0	0	0	0	0	0	0.406504	0	0.420168	0	0	0	0	0	0	0.181488	0	0.268097	0	0	0.206186	0	0.42735	0.247814	0.168951	0.00962696	0.00387657	0.0412693	0.136861	0.293723	0	0	0	0.129007
L17R29P2B_M10																												0	0	1.51515	0	0		0	0		0	0			0	0	0	0.162338	1.23043	0.106112	0.141529	0.0214408	0.0370508
L17R29P2B_M2	0.128123	0.0380973	0.305139	0.136877	0.0273523	0.160018	0.0465302	0.103912	0.175662	0.148801	0.139624	0.149163	0.289957	0.0500478	0.114155	0.0117309	0.0905524	0.117865	0.0314647	0.0724799	0.1765	0.171398	0.0778383	0.379576	0.125573	0.025243	0.0905563	0.153653	0.0276817	0.0858246	0.0898607	0.116262	0.118297	0.0161031	0.0870575	0.0358873	0.0936622	0.0336022	0.346514	0.0963301	0	0.0589275	0.138026	0.0658762	0.297915	0	0.164745	0.176678	0.158166
L17R29P2B_M3	0	0	0	0	0	0	0	0	0	0	0	0		0	0	0	0	0	0	0	0	0	0	0	0	0	0	0	0	0	0	0	0.262467	0	0	7.00219	0	0	0	0.518135	0	0	0	0	0.165563	0	0	0	0.920247
L17R29P2B_M4	0.243789	0.0463098	0.125051	0.148666	0.022102	0.170751	0.092389	0.0455129	0.261904	0.229256	0.166227	0.161862	0.290288	0.148843	0.0960839	0.0208297	0.102167	0.0912476	0.0759734	0.129615	0.179587	0.0667381	0.0501675	0.186036	0.0881619	0.085491	0.096419	0.0661948	0.0399202	0.105469	0.133383	0.0781291	0.161598	0.0611958	0.0519265	0.0840807	0.0968054	0.0942634	0.210526	0.256191	0	0.0133815	0.0156372	0.0758956	0.30541	1.03093	0	0	0.14672
L17R29P2B_M5																																							0.531915	0	0	0	0	0.37594	1.0101				0
L17R29P2B_M6	0.337395	0.0570125	0.148782	0.0779423	0	0.075188	0.141283	0.0651607	0.4389	0.246361	0.186335	0.219995	0.386972	0	0.218818	0	0	0.537634	0	0	0	0	0	0.308642	0	0	0	0	0	0	0	0		0	0		0				0	0	0.207469	0.215054	0.872093	0	0	0	0.148302
L17R29P2B_M7	0.293255	0	0.287356	0.315457	0	0.30303	0	0	0.337838	0	0	0.4	0	0.124156	0.118466	0.0248232	0.109055	0.0856918	0.0636998	0.0690837	0.169204	0.0633782	0.0503142	0.210477	0.0885607	0.0311249	0.0785321	0.0823972	0.0388497	0.147799	0.109595	0.0898337	0.222354	0.0421809	0.0531224	0.0389151	0.119246	0.0715883	0.233934	0.169492	0.00941144	0.00148639	0.0672803	0.0877772	0.342743	0.22688	0.170521	0.0596162	0.145676
L17R29P2B_M8																												0	0	0	0	0.497512	0	0	0	0	0	0.584795			0	0	0	0	0	0	0	0	0.25
L17R29P2B_M9																																									0.0315457	0.0257998	0.0322685	0.0924214	0.788091	0.126904	0.0584112	0.0623441	0
L17R45P2_M1	0	0	0.317965	0.175747	0	0.167785	0	0	0.189394	0.187617	0	0	0.31746	0.121877	0.0619579	0	1.53231	0	8.05085	0.0706714	0.336134	0.0758725	0	0.887311	0	0	0.0979432	0.0728332	0.0718391	0.0698812	0.154799	0.0727802	0.102881	0	0	0.10846	0	0	0.357143	0.0656168	0.368916	0.250861	0.0162131	0.0454274	0.28866	0.43956	0.21322	0	0.149031
L17R45P2_M10														0	0	0	0	0	0	0	0	0	0	1.40845	0	0	0																						0.134008
L17R45P2_M2	0.5	0	0	0.552486	0	0	0	0	0	0	0	0	0	0.0759013	0	0	0.0412201	0.0607533	0.129255	0.0896459	0.214018	0.142248	0.0987167	5.07726	0.0447628	0	0.0580383	0.160836	0	0.204415	0	0	0.109709	0	0	0	0	0.0488043	0.215837	0.0379297	0	0	0	0	0	0	0.161681	0	0.0659094
L17R45P2_M3														0	0	0	0	0	1.9802	0	0	0	0	1.21951	0	0	0	5.39216	0	0	0	0	0	0	0	12.8049	0	0	0	0	1.06701	0.698155	0.0199382	0.0632778	0.277277	0.917431	0	0	0.0768574
L17R45P2_M4	0	0	0.19802	0.437637	0	0	0	0.227273	0.481928	0	0.222717	0	0	0	0	0	0.740741	0	2.85714	0	0	0	0	2.80374	0	0	0												0	0	2.26131	1.16338	0.0581395	0	0.243506				0.101446
L17R45P2_M5																																																	0
L17R45P2_M6																																																	0.0597372
L17R45P2_M7	0	0	0.374532	0.787402	0	0.392157	0	0	1.28755	0	0.442478	0	0	0	0	0	1.23457	0	1.25	0	0	0	0	1.47059	0	0.729927	0	0.421941	0.429185	0	0	0	0	0	0	1.22699	0	0	0.298211	0.0848176	0.0703696	0.031754	0.0332108	0.0791602	0.156754		0		1.95266
L17R45P2_M8																																									0.274537	0	0	0	2.44151				1.23839
L17R45P2_M9																																																	0
L17R53P2_b_M1	0.0744325	0	0.146601	0.189897	0.0560329	0.151372	0.0224972	0.139303	0.0830565	0.248499	0.039976	0.10917	0.161725	0	0	0	0	0	0	0	0.526316	0	0	0	0	0	0	0.239234	0	0	0.135501	0	0.168634	0	0	0	0	0	0	0	0.829876	0.863465	0.119689	0.0589971	0.290698				0.062487
L17R53P2_b_M10	0	0	0.429185	0	0	0.452489	0	0.480769	0	0	0	0	0.666667																																				0
L17R53P2_b_M2	0.137931	0	0.266667	0.689655	0	0.273973	0	0	0.892857	0	0	0.158983	0.202429															0	0	0	0	0	0	0	0		0	0	0.925926	0.490196									0.135498
L17R53P2_b_M3	0.0513611	0.152672	0	0.15625	0.102145	0.0519211	0	0.163666	0.347021	0.0575043	0.0550055	0.0619963	0.078064	0	0	0	0	0	0	0			0	0	0	0	0	0	0	0	0	0	0	0	0	0	0	0	1.40845	0.854701	5.22088	4.83092	0.526316	0	0.163132				0.114799
L17R53P2_b_M4	0.226244	0.0294667	0.414698	0.42101	0.0395023	0.218211	0.164939	0.0734677	0.154594	0.359086	0.21126	0.172771	0.0712251	0	0	0	0	0.520833	0	0	0	0	0	0	0	0	0	0	0	0	0	0	0	0	0	0	0	0	0.323625	0.203252	10.2866	9.49759	0.0740192	0.14771	0.273473				0.212277
L17R53P2_b_M5	0	0	0	1.26582	0	0	0	0	0	1.5625	1.47059	1.6129																																					0
L17R53P2_b_M6	0	0	0	0	0	0.790514	0	0.296736	0.429185	0	0	0.52356	0																																				0.318521
L17R53P2_b_M7	0.211551	0.0417973	0.102754	0.391901	0	0.235849	0.026448	0.177069	0.328947	0.0476531	0.112385	0.149031	0.76555	0	0	0	0	0	0	0	0.378788	0	0	0	0	0	0	0	0.181818	0	0.189036	0	0.221729	0	0	0	0.5	0	0.387597	0.634921	2.12486	1.96078	0.0435066	0.640342	0.112296				0.22214
L17R53P2_b_M8																																																	0.19685
L17R53P2_b_M9																																																	0.518135
L17R61P2_M1	0	0	0	0	0	0.869565	0	0	0	0	0	0	0	0	0	0	0	0	0	0	0	0	0	0	0	0	0														0	0	0	0	0.41841				0
L17R61P2_M10																																																	0.120453
L17R61P2_M2	0.343053	0	0.168634	0.178571	0	0.34188	0	0.19305	0.192678	0	0	0.222717	0.645161																										0	0									0.14782
L17R61P2_M3	0.341297	0	0	0.373134	0	0	0	0	0	0	0	0	0	0	0	0	0		0						0																4.5509	3.87841	0	0	0.488599				0.0948767
L17R61P2_M4	0.239808	0	0.451467	0	0	0.239808	0.292398	0	0	0	0	0	0.44843																												7.89474	8.41121	0	0	0				0.101798
L17R61P2_M6																																																	0.0806018
L17R61P2_M7	0	0	0	0	0.571429	0	0.653595	0	0	0	0	0	0	0	0		0											0		0											4.65116	4.70588	0	0	0				0
L17R61P2_M9																																																	0.763359
L18R24P3C_M1														0	0								0					0	0	0.238663	0.302115	0.533333	0	0	0	0	0	0.322581	0.304878	0.479616	0	0	0	0	0.41841				0.420168
L18R24P3C_M10	0	0	0	0	0.507614	0	0	0	0	0	0	0	0															0	0	0	0	0	0	0.446429	0	0	0	0	0	0	0	0	0	0	0	0	0	0	0.0527983
L18R24P3C_M2	0	0.195695	0	0.206612	0	0.401606	0	0	1.36674	0	0	0	0	0	0	0	0.11274	0	0	0	0.172712	0	0	0	0	0	0.146413	0.0484496	0.0479157	0.392349	0.0543183	0.0529661	1.0219	0.172216	0.0543774	0	0	0.0603136	0.265493	0.0936236	0	0	0	0	0	0.541516	0	0.218818	0.369517
L18R24P3C_M3	0.328947	0.0477327	0	0	0	0.146056	0	0	0.0569801	0.0571755	0.0558347	0.134138	0	0	0.166389	0	0	0	0	0	0	0	5.28376	0	0	0	0	0.0323834	0.0318776	0.0658979	0.0382117	0.0729395	0.337838	0.0761905	0.953429	0	0.0406009	0.0859107	0.343053	0.0394662	0.108471	0.0486468	0.0408856	0.0686711	0.479307	0.481125	0.0843526	0.0406339	0.320627
L18R24P3C_M4	0.173461	0	0.129143	0.09298	0.0884173	0.221729	0.0539957	0.213447	0.9375	0.10543	0.165107	0.125786	0.0904159	0	0.278552	0	0	0	0	0	0	0.332226	0	0	0	0	0	0.10005	0	0.15213	0.0576701	0.107759	0.08285	0.122775	0	0.0742942	0	0.127959	0.281084	0.0607626	0.094566	0.050884	0.0361982	0.0348454	0.524702	0.402253	0.0930233	0.0927644	0.221839
L18R24P3C_M5
L18R24P3C_M6		0			0			0																																									0.180563
L18R24P3C_M7	0	0	0	0	0	0	0	0	1.44928	0	0	0		0	0	0	0.265957	0	0	0.923077	0.757576	0	0.282486	0.909091	0	0	0	0	0	0.2457	0	0	0.819672	0	0.277008	0	0	0	0	0	0.245969	0.135593	0.0271223	0.0268168	0.195465	1.36986	0	0	0.0737871
L18R24P3C_M8																																																	0.215054
L18R24P3C_M9																																																	0.288184
L18R29P2B_M1	0	0	0	0	0	0.210526	0	0	0.970874	0	0	0	0	0	0	0	0	0	0	3.77358	0	0	0	0	0	0	0	0	0	0	0	0	0	0	0	0	0.456621	0.970874	0	0	0.0824402	0.0330797	0.0395883	0.115163	0.730748				0.058309
L18R29P2B_M10	0	0	0	0	0	0					0																	0	0	0	0	0	0	0	0	0	0	0											0.121951
L18R29P2B_M2														0.167785	0	0	0.188679	0	0	0	0	0	0	0.229358	0	0	0	0	0	0	0	0.547945	0	0	0	0	0	0	0.201545	0.0632168						0	4.22535	0	0.113512
L18R29P2B_M3														0	0.404204	0	0	0.185357	13.9925	0	0	0.0913242	0	0.107643	0.0942507	0	0.113507	0	0	0	0	0	0.401606	0	0	0.331126	0.58651	0	0	0	0	0	0.0996016	0.0502513	0.302343	0	0	0	0.126845
L18R29P2B_M4														0.25641	0	0	0	0.299401	0	0.287356	0	0	0	0	0	0	0	0	0	0.847458	0	0	0	0	0	0	0	0	0	0	0.0443459	0.0183621	0	0.108342	0.348211	0	0	0	0.128923
L18R29P2B_M5																																																	0
L18R29P2B_M6	0.195695	0.0401647	0.153739	0.153551	0	0.162904	0	0	0.0878349	0.27482	0.070492	0.164474	0.646831	0.1716	0.0828958	0.0634652	0.308261	0.0303674	0.0345722	0.134138	0.308833	0.0894454	0.0330142	0.201694	0.0780336	0.0682827	0.234604	1.21212	0	0	0	0	0	0	0	0	0	0	0	0.0515198	0.0441306	0	0.083612	0	0.422297			0	0.220311
L18R29P2B_M7	0.286682	0.0524246	0.205656	0.110497	0	0.0808843	0.106648	0	0.15015	0.121581	0.139043	0.529287	0.182899	0.126183	0.0852333	0.0254001	0.0935016	0.0485437	0.0689022	0.0246731	0.225352	0.0944956	0.024558	0.191309	0.0725338	0	0.0279018	0.0992063	0	0.152517	0.0523013	0.210859	0.217865	0	0.153767	0	0.0549753	0.296736	0	0	0	0	1.48178	0.0787402	2.38379				0.121556
L18R29P2B_M8																																																	0
L18R29P2B_M9	0	0	0	0	0	0	1.53846	0	1.44928	0	0	0		0	0	0	0	0	0	0	1.42857	0	0	1.42857	0	0	0																						0
L18R45P2_M1	0.193798	0.035461	0.242466	0.925069	0.0352237	0.304114	0.0960384	0.0787867	0.195274	0.16546	0.174757	0.122249	0.133601	0	0	0	0	0	0	0	0	0	0	0	0	0	0	0.140026	0.0408467	0.125616	0.0913576	0.0630438	0.157848	5.34693	0.0573781	0.0774109	0.128264	0.078259	0.237412	0.0959693	0.0760785	0.0314646	0.0477842	0.0817103	0.165676	0.134348	0.145709	0.0346912	0.135382
L18R45P2_M10																												0.884956	0	0	0	0	0	0.869565	0	0	0	0.952381								1.96078	0		0.111628
L18R45P2_M2	0	0	0	68.9956	0	0.41841	0	0	0.44843	0	0.429185	0	0															0	0	0	0	0	0	1.42857	0	0	0	0	0	0.183824						0	0		0.29843
L18R45P2_M3	0	0	3.33333	39.7727	0	0	0	0	0	0	0	0	0															0.321543	0	0	0.174216	0.166113	0.257732	3.32717	0	0	0	0.211864	0	0.403226	0	0.235294	0	0	0.70922				0.108083
L18R45P2_M4				49.2537	0	0	0	0	0	0	0	0																0.520382	0.0848896	0.0837521	0.182315	0.0873362	0.126103	6.24381	0	0.204918	0.100604	0.108578	0.740741	0	0	0	0	0.401606	0	0	0		0.231635
L18R45P2_M5	0	0	0.632911	0	0	0	0	0	0	0	0	0	1.47059															0	0	0	0.221729	0	0	5.80808	0.426439	0	0.248139	0	0	0	0.138803	0.0277047	0.0508992	0.050226	1.46592	0.26738	0	0.404858	0.114799
L18R45P2_M6																																																	0.073692
L18R45P2_M7	0.368324	0.372439	0.181488	2.14844	0	0.182482	0.250627	0	0.40404	0	0.190476	0	0	0.194175	0.193798	0	0	0	0	0	0	0	0	0.564972	0	0	5.72207	0.248139	0	0	0	0	0	5.9322	0.25974	0	0	0	0	0.575264	0.268987	0.146082	0.103688	0.0470736	0.185567	0	0	0	0.0801695
L18R45P2_M8																																									0	0	0	0					0
L18R45P2_M9
L18R53P2_b_M1	0.364964	0.0918274	0.178094	0.467727	0	0.0923361	0	0.0965251	0.204918	0.521921	0.302115	0.10917	0.273598	0	0	0	0	0	0	0	0	0	0	0.675676	0.609756	0	0	0	0	0	0	0	0	0	0	0	0		0	0	2.95909	2.97667	0.0883392	0.263158	0				0
L18R53P2_b_M10	0	0	0	0	0	0	0	0	0	0	0	1.07527	0																																				0.0749064
L18R53P2_b_M2	0.519481	0	0	0.27248	0	0	0	0	0.2849	0	0	0	0.37037																	0		0							0	0									0.115058
L18R53P2_b_M3	0.223214	0	0	0	0	0	0	0	0	0	0	0	0.355872																												10.8021	9.2955	0.105708	0.105708	0.403226				0.200429
L18R53P2_b_M4	0.137931	0	0	0.138696	0	0.411523	0.649351	0.148148	0	0	0.147493	0.647249	0.410678															0	0	0	1.5625	1.51515	1.72414	0	0						11.0215	10.8696	0	0	0.172712				0.381733
L18R53P2_b_M6		0			0																																												0.170843
L18R53P2_b_M7	0.151515	0	0.148148	0.155039	0	0.150602	0.568182	0.15873	0.668896	0	0	0	0.224719	0	1.44928	0	0	1.88679	0	0	0	0	1.66667	0	0	0	0	0	0	0	0	0							0	0	5.88737	5.55109	0	0.438982	0				0.252313
L18R53P2_b_M8																																																	1.68067
L18R53P2_b_M9																																																	0
L18R61P2_M1	0	0	0	0	0	0.41841	0	0	0	0.490196	0	0	0	0	0	0	0.75188	0	0	0	0	0	0	0	0	0	0			0		41.9753	0	0	0	0	0		0.485437	0.136426	0	0	0	0.120773	0.476948				0
L18R61P2_M10	0	0	1.44928	0	0	0	0	0	0	1.02041	0	0	0																			0	0	0	0				0	0									0
L18R61P2_M2	0.0422833	0.0844238	0.081666	0.93617	0	0.0415973	0	0.139795	0.0952835	0.15625	0.0971345	0.112931	0.150038	0	0.851064	0	0	0	0	0	0	0.529101	0	0.581395	0	0	0	0	0.174216	0	0	0	0	0	0	0	0	0.260417	0	0	0	0	0	0	0.742574	0	0	0	0.0730977
L18R61P2_M3	0	0	0	0.952381	0	0.44843	0	0	0	0	0	0	0.847458	0	0	0	0	0	0	0	0	0	0	0	0	0	0		0	0		0							0.20284	0.197759	18.0422	15.1824	0	0.0967118	0.131579	0	0	0	0.145138
L18R61P2_M5
L18R61P2_M8
L18R61P2_M9
L19R24P3C_M1	0.539084	0.547945	0	0	0	0	0	0	0	0	0	0	0	0	0	0	0	0	0	0	0	0	0	0	0	0	1.0989	0.598802	0	0	0	0.694444	4.25532	0	0	0	0.729927	0	1.51515	0	0.161812	0	0.163399	0	0.481928				0.167785
L19R24P3C_M10	0	0	0	0	0	0	0	0	0.42735	0	46.789	0	0																										0	0	0	0	0	0					0
L19R24P3C_M2	0.230947	0	0.116959	0.120919	0	0.220751	0	0	0.5	0	0	0	0.444444	0	0	0	0	0	0	0	0	0	0	0	0	0	0	0	0	0	0	0	0.420168	0	0	0	0.352113	0	0.137429	0.0584302	0	0	0	0		1.7094	0	0	0.106801
L19R24P3C_M3	0.142064	0.0389762	0.127356	0.09529	0.0392619	0.0524246	0.0492935	0.0314465	0.0758956	0.030525	0.121933	0.0182648	0.149402	0	0	0	0	0	0	0	0.621118	0	0	0	0	0	0	0	0	0.240096	0.140449	0	1.31291	0.147493	0	0	0	0	0.226678	0.0907666	0.461875	0.31951	0.0167001	0.0165221	0.400661	0.756144	0.208768	0.210084	0.106469
L19R24P3C_M4	0.0921659	0.093985	0.274725	0.191571	0	0	0	0	0.188679	0.182648	0.192308	0.112486	0	0	0	0	0	0	0	0	0	0	0	9.09091	0	0	0	0.318471	0	0	0	0	0	0.381679	0	0	0	0	0.0852515	0	0.26648	0.249081	0.0302618	0.0872727	0.445137	1.40845	0	0	0.123538
L19R24P3C_M5
L19R24P3C_M6	0.19333	0.00813206	0.179004	0.248447	0	0.169555	0.185322	0	0.0559493	0.358621	0.0465387	0.226391	0.30015	0	0	0	0	0	0	0	1.2987	0	0	0	0	0	0													0									0.187199
L19R24P3C_M7	0	0.311526	0	0.338983	0	0	0	0	0.664452	0	0	0	0	0	0	0	0	0	0	0	0	0	0	0	0	0	0	0	0.653595	0	0.746269	0	0	0	0	0	0	0	0.549451	0	0.720288	0.458265	0.0773994	0	0.168919				0.260417
L19R24P3C_M8
L19R24P3C_M9																																																	0
L19R29P2B_M1	0.115141	0.0899011	0.28401	0.186047	0.0597729	0.060006	0.110011	0	0.207111	0.0331126	0.0635324	0.0750751	0.0987654	0	0.645161	0	0	0	0	0	0	0	0	0	0.806452	0	1.0101	0	0	0.558659	0	0	0	0	0.546448	0	8.55263	0	0	0	0.0339213	0	0.0647459	0.75448	0.311526	0	0	0	0.125885
L19R29P2B_M10																																																	0.232558
L19R29P2B_M2	0	0	0.578035	0	0.197628	0	0	0	0.218818	0.21097	0.207469	0.47619	0	0.606061	0	0	0	0	0	0	0	0	0	0.833333	0	0	0	0	0.440529	0	0	0	0	0	0.465116	0	1.06952	0	0	0.93985	0	0	0	0	1.66667				0.186708
L19R29P2B_M3	0	0	0	0	0	0	1.5625	0	0	0	1.5625	0	0	0.469484	0	0	0	0	0	0	0	0.52356	0	0	0	0	0	0	0	0.322581	0.331126	0	0	0	0.333333	0.396825	0	0	0.355872	0	0	0	1.77515	0.333333	0.369004			0	0.0961425
L19R29P2B_M4	0.181814	0.046592	0.157742	0.128065	0.0256181	0.1735	0.081413	0.0451823	0.184633	0.155326	0.138857	0.158498	0.190566	0.0907689	0.11946	0.085561	0.122063	0.0864675	0.0697577	0.0482848	0.136139	0.0626936	0.0385154	0.166108	0.0683727	0.0301454	0.0759671	0.157979	0.0500608	0.112431	0.0796156	0.0727332	0.166919	0.0802036	0.211824	0.0784812	0.0891742	0.0878339	0.133894	0.0897129	0	0	0	0	0.121065	0.189125	0.12987	0.0528541	0.128606
L19R29P2B_M5																																																	0
L19R29P2B_M6	0.152068	0.0413608	0.152068	0.0534645	0.0104004	0.174484	0.188947	0.0234165	0.187641	0.13702	0.125499	0.122733	0.218778																											0	0	0	0.571429	0	0	0	0	0	0.146684
L19R29P2B_M7	0.270232	0.0311089	0.120496	0.144631	0.0203225	0.13253	0.0844644	0.031518	0.175168	0.148745	0.14801	0.136292	0.200963	0.0809414	0.0909633	0.0228406	0.0933094	0.0869187	0.0785197	0.0587846	0.178072	0.0595238	0.0549028	0.191892	0.0614739	0.0385654	0.0294093	0.0931359	0.00925497	0.123987	0.0795862	0.118437	0.179137	0.0430293	0.02936	0.0604668	0.140086	0.0349243	0.303486	0.0981135	0.00958439	0.00054936	0.0605383	0.0790443	0.276784	0.228415	0.135089	0.0308886	0.0964535
L19R29P2B_M8	0	0	0	0.909091	0	0	0	0	0	0	0.917431	0	0	0.537634	0	0	0	0	0	0	0	0.671141	0	0	0	0	0.757576	0.0875657	0	0	0	0	0.23015	0	0.0928505	0	0	0			0	0	0	0	0	0.456621	0	0	0.255754
L19R29P2B_M9	0.292631	0	0.0256279	0.22792	0	0.112486	0.0408497	0.0332889	0.237853	0.202977	0	0.119	0.209534	0	0	0	0.176678	0.37594	0.191205	0	0	0	0	0	0.375235	0	0	0	0.431034	0	0	0	0	0.526316	0	0	0	0	0.453515	0.22779	0.076864	0	0.0562303	0.0646552	0.571517	0.173611	0.105597	0	0.119781
L19R45P3_M1	0	0	0.0726744	0.0777001	0	0	0.104167	0	0	0	0.163934	0	0	0	0	0	0	0	0	0	0	0	0	0	0	0	0	0	0	0.0838926	0.0912409	0	0.123153	0	0.17094	0	0	0	0.116604	0.0981836	0.42468	0.297848	0.0175439	0.0303453	0.280439	0	0	0	0.0783767
L19R45P3_M10																																																	0
L19R45P3_M2																												0	0	0	0	0	0	0	0	0	0	0	0	0.37594									0.0490436
L19R45P3_M3																																							0	0.689655	5.90406	4.32099	0	0	0.460829				0
L19R45P3_M4																																							0	0	4.72973	3.69128	0	0	0.350263				0
L19R45P3_M5																																									0.507614	1.35747	0	0	2.8777				0
L19R45P3_M6																																																	0.0694565
L19R45P3_M7	0	0	0	0		0								0	0	0	0	0	0	0	0	0	0	0	0	0	1.40845	0	0	0	0	0	0	0	0	0	0	0	0.57923	0.0356761	1.46559	0.205444	0.0754432	0.119713	0.444561				0.171748
L19R45P3_M8																																									0	0	0	0					0
L19R45P3_M9																																									0	1.47059	0	0	5.88235				0
L19R53P1_2_b_M1	0.179964	0	0.059453	0	0.120919	0	0.149031	0	0	0.135318	0.194426	0.143575	0.172712	0	0	0	0	0.636943	0	0	0	0	0	0	0	0	0.609756	0	0	0	0	0	0	0	0	0	0	0	0	0	7.69953	6.80851	0.372439	0	0.228833				0.131277
L19R53P1_2_b_M10	0.247525	0	0	0	0.985222	0	0	0	0	0	0	0	0	0	0	0	0		0	0		0			0																								0.0148324
L19R53P1_2_b_M3	0	0	0.453001	0.117371	0	0.237248	0	0	0.3861	0	0	0	0.169205	0	0	0	0	0	0	0	0	0	0	0	0	0	0	1.3245	0	0	1.36986	0	0	0	0	0	0	0	0.265252	0	13.4687	12.4145	0	0.0517063	0	1.50376	0.684932	1.5625	0.561238
L19R53P1_2_b_M4	1.9019	0	0	0.102881	0.100402	0	0	0.108578	0.568182	0	0.10846	0	0.140252															0	0	0	0	0	0	0	0	0	1.69492	0	0.591716	0	14.715	13.716	0.203666	0.100806	0.250313				0.0148588
L19R53P1_2_b_M5																																																	0
L19R53P1_2_b_M6	2.85714	0	0	0	0	0		1.25	0		0																																						0.41342
L19R53P1_2_b_M7	0.14881	0	0.0722022	0.150376	0.147167	0	0.0959693	0.156863	0	0.0829187	0	0.0886525	0.106383	0	0	0	0	0	0	0	0	0	0	0	0	0	0	0.617284	0	0	0	0	0	0	0	0	0	1.03093	0	0.483092	10.4167	9.42408	0	0.0781861	0				0.0641849
L19R53P1_2_b_M8																																																	0
L19R61P2_M1	0	0.291545	0.573066	0	0.286533	0.291545	0.3861	0	0	0.740741	0	0	0	0	0	0.387597	0	0	0	0	0.471698	0	0.4329	0	0.462963	0	0	0	0	0	1.25	0	0	0	0	0	0	0			6.38874	5.10154	0	0	0.382263	0	0	0	0.0799148
L19R61P2_M10																																																	0.107105
L19R61P2_M2	0	0	0	0	0	0	0	0	0	0	0	0		0	0	0	0	0	0	0	0	0	0	0	0	0		0	0	0	0	1.21951	0	0					0	0									0.192482
L19R61P2_M3	0	0	0	0	0	0	0	0	0	0	0	0	0	0	0	0	0	0	0	0	0	0	0	1.69492	0	0	0														6.926	5.74713	0.189573	0.193237	0.681199				0.0511858
L19R61P2_M5																																																	0
L19R61P2_M6																																																	0.0572574
L19R61P2_M7	0	0	0.404858	0.823045	0.42735	0	0	0	0.505051	0	0.529101	0.574713	0.719424	0	0	0	0		0	0	0	0	0																0	0	18.3655	16.7802	0.0966184	0	0.928382				0.106895
L19R61P2_M8																																																	0
L19R61P2_M9																																																	0
L1R22P1B_M1	0.146255	0.0222592	0.0927502	0.0905583	0.0244498	0.115159	0.0445933	0.0517233	0.135617	0.0923424	0.0772803	0.0788858	0.132561	0.0675374	0.0525644	0.0213423	0.0704436	0.0775399	0.0441043	0.0672234	0.0867183	0.0591512	0.032151	0.107578	0.0453078	0.0260753	0.0525504	0.0622405	0.0289145	0.0612805	0.059236	0.0396349	0.102647	0.0842493	0.0234567	0.0589277	0.0508312	0.0425631	0.0899994	0.0976191	0.00446949	0.0015175	0.0442805	0.0437722	0.750228	0.0975316	0.0987663	0.0450554	0.0637724
L1R22P1B_M10	0.763359	0	0	0	0	0	0	0	0	0	0	0	0	0	0.759494	0	0	0	0	0.308642	0	0	0	0.711744	0	0	0	0.149254	0.144718	0	0.613497	0	0	0.315956	0	0	0.161551	0.198807	0.373134	0	0	0	0	0	0.60241	0	0.903614	0	0.127115
L1R22P1B_M2	0	0	0	2.5641	0	0	0	0	0	0.909091	0.884956	0	0	0.092098	0.0968992	0	0.101729	0.170815	0.0859291	0.047081	0.129132	0.106838	0.0657318	4.73602	0.135471	0	0.0523423	0.0550964	0	0.0582072	0.0598086	0.0577701	0	0.123609	0.232829	0.0702741	0.126582	0	0.29023	0.0363372						0	0	0	0.15103
L1R22P1B_M3	1.35135	0	0	2.77778	0	0	0	0	0	1.5625	0	0		0.148104	6.80169	0.0213174	0.296883	0.0747245	0.0170532	0.184434	0.207082	0.0501253	0.0343643	0.244948	0.0902853	0.0222321	0.144419	0	0	0.321543	0.116279	0	0	0	0	0	0	0.273598	0.269997	0.12205	0.0116387	0	0.0233454	0.0870417	0.509892	1.94175	0	0	0.144055
L1R22P1B_M4	0	0	0	2.8169	0	0	1.78571	0	0	0	0			0	0.213447	0	0.115075	0.13369	0	0	0	0	0	0.14881	0.127065	0	0	0.12012	0	0	0	0.189394	10.6704	0.0691085	0.0634115	0.0791766	0.13541	0.150943	2.46914	0	0.0210926	0	0.0433651	0.0509424	0.448766	0.847458	0	0	0.0928187
L1R22P1B_M5																																																	0
L1R22P1B_M6																																																	0.0920498
L1R22P1B_M7	0	0.319489	0	0	0.318471	0	0	0	0.696864	0	0	0	0	0	0	0	0	0.961538	0	0	0	0	0	0	0	0	0	0	0	1.06383	0	0	0	0	0	0			0.10142	0.188147	0.0310688	0.00848464	0.0500751	0.0480492	0.23384				0.203031
L1R22P1B_M8																																																	0.18226
L1R22P1B_M9																																																	0
L1R23P2B_M1	0.0735294	0	0.145455	0.15528	0	0.0782473	0.105485	0.184332	0.17331	0	0.0849618	0	0	0	0	0	0.209644	0.459242	0	0	0.129366	0	0	0.117786	0	0	0	0	0	0	0	0	0.396825	0.131926	0	0	0	0	0.234742	0.265957	0	0	0.0367681	0.0911079	0.864865	0	0	0	0.131669
L1R23P2B_M10	1.16279	0	0	0	0	0	0	0	0	0	0																	0	0	0	0	0.485437	0	0	0	0	0	0.588235											0.217836
L1R23P2B_M2														0.104058	0.0805153	0	0.228385	0	0	0.108108	0.297872	0	0.0359971	5	0.0359842	0	0	0.0814664	0	0.308234	0.0476417	1.5632	0.339213	0.0477099	0.0454752	0.0591017	0	0.0564653	0.596236	0.113327	0	0	0	0	0.406504	0.2457	0.840336	0	0.147912
L1R23P2B_M3	0.147631	0.0275596	0.252324	0.100503	0.0278087	0.18732	0.0757002	0.016756	0.162311	0.589681	0.0945329	0.0440626	0.360082	0.108108	0.108696	0	0.143266	1.49031	0	0	0.344234	4.25532	0	0.621118	0	0	0	0	1.02623	0	0.135135	0.128041	0.232558	0	0.246002	0	1.52144	0	0.228253	0.0795123	0.02429	0.0110829	0.0498089	0.124182	1.00013	0.357995	0.273973	0	0.40928
L1R23P2B_M4	0.149477	0	0	0.23678	0.0792393	0.158856	0	0	0.285442	0.0909918	0.174825	0	0.143678	0	0	0	0	0	0	0.598802	0.819672	0	0	0	0	0	0	0	0	0.378788	0	0	0	0	0	0	0	0	0	0	0.0393649	0.00842413	0.0355961	0.048601	0.929777	0	0.854701	0	0.257445
L1R23P2B_M5			0		0	0																																			0	0	0	0					0.0796178
L1R23P2B_M6																																																	0.131751
L1R23P2B_M7														0.204082	0	0	0.534759	0	0	0	0	0	0	0.28169	0.283286	0	0.324675	0.465116	0.0919963	0.391773	0.743889	0.201613	0.156986	0	0.0986193	0	0.109409	0	0.0811359	0.0777001	0.0580925	0.0169794	0.0438344	0.0771441	0.990236	0	0	0	0.130118
L1R23P2B_M8																																																	0.101061
L1R23P2B_M9																																																	0
L1R24P1C_M1														0	0	0	0	0	0.483092	0	0.689655	0	0	0	0	0	0	0	0	0.130548	0	0	0.218341	0	0	0	0	0.168919	1.28755	0	0	0	0.063857	0.0616903	0.850662				0.260569
L1R24P1C_M10																																								0		0							0.0869998
L1R24P1C_M2	0	0	0	0	0	0	0	0	0	0	0	0	0	0	0	0	0.636943	0	0	0	0	0	0	0	0	0	0	0	0	0	0.144718	0.135135	0	0.293686	0	0	0.32	0	0.553825	0.111252						1.87793	0	0	0.110667
L1R24P1C_M3														0.223214	0	0	0.26738	0	0	0	0.719424	0	0	0	0.284091	0	0	0.327869	0	0.457816	0	0.0718907	0.112867	0	0	0	0.0818331	0.166528	0.173611	0.164745	0	0	0	0	0.361533	0	0	0.537634	0.280826
L1R24P1C_M4	0.0504796	0	0.0498008	0.260552	0	0.104603	0	0	0.119832	0.178465	0.0603136	0.0746826	0.0999001	0	0	0	0	0	0	0	0	0	0	0	0	0	0	0	0	0.272232	0	0	0.135685	0	0	0	0.233372	0.117509	0	0	0.172364	0.0960961	0.0694766	0.00751484	0.472547	0	0.699301	0	0.136242
L1R24P1C_M5																																																	0
L1R24P1C_M6																																																	0.113495
L1R24P1C_M7	0	0	0	0	0	0	0	0	0	0	0	0	0															0.571429	0	0.546448	0	0	0.862069	0	0	0	0	0	0.332226	0	0.192519	0.177502	0.0277932	0.0273	0.468284				0.100175
L1R24P1C_M8																																																	0
L1R24P1C_M9																																																	0.0593507
L1R25P1B_M1	0.483092	0	0	0	0	0	0.662252	0	0	0	0	0	0.970874															0	0	0	0	0			0	0	0		0	0	0.357508	0.295858	0.490463	0.760043	0.752445	1.2987	0	0	0.210231
L1R25P1B_M10	0	0	0	0	0.564972	1.21212	0	0	0	0.70922	0	0	0															0	0	0	0	0		0	0		0			0	2.15827	1.41844	0	0	0				0.230828
L1R25P1B_M2	1.5625	0	0	0	0	0																																	0.294118	0.291545									0.295128
L1R25P1B_M3	2.82051	0	0.25	0.52356	0	0	0	0	0.607903	0.664452	0	0.371747	0															0	3.63636	0	0	0	0	0	0	0	1.20482	0	0	0	0.622665	0.615385	0	0.134318	0.275989				0.455522
L1R25P1B_M4	0	0	0	0.396825	0	0	0	0.471698	0.49505	0	0	0	0																										1.72414	0	0.509771	0.560617	0	0	1.01781				0.282987
L1R25P1B_M6																																																	0.456346
L1R25P1B_M7	0	0	0	0.30303	0	0.294551	0	0.171821	0.17301	0	0.853242	0	0	0	0	0	0	0	0	0.507614	0	0.952381	0	0	0	0	0	0	0	0	0	0	0	0	0	0	0	0	0	0.657895	0.678152	0.534678	0.0366367	0	0.411523				0.372533
L1R25P1B_M8																																																	0.258065
L1R25P1B_M9																																																	0.20202
L1R29P1B_M1	0.124301	0	0.119832	0.194932	0	0.062383	0	0.0727273	0.146092	0.219138	0.141844	0.0841751	0.104822	0	0.142248	0	0	0	0.164204	0	0	0	0	0.379507	0	0	0	0	0	0	0	0.23753	0	0	0	0	0	0	0.66482	0.0537634	0.781793	0.607727	0.0256169	0.0950078	0.418565	0	0.862069	0	0.116932
L1R29P1B_M10																																																	0
L1R29P1B_M2														0	0.232558	0	0	0.334448	0	0	2.52366	0	0.550964	0	0	0	0	0	0	0.133869	0	0	0	0	0	0.153374	0	0	0.082474	0.515165	0	0	0	0	1.06383	0.839161	0	0	0.482462
L1R29P1B_M3														0	0.0708215	0	0.0755287	0	0	0	0.0959693	0.0817661	0.0852515	0.100503	0.250209	0	0	0.070922	0	0.143678	0.237906	0.0777001	0.23015	0	0	0	0.165289	0.0899281	0.5625	0.0987492	0.0167098	0.00686248	0.0326184	0.148515	0.48677	0	0	0	0.119678
L1R29P1B_M4																												0	0	0.443459	0.241546	0	0	0.240385	0.223714	0.240385	0	0	0	0	0	0	0	0	0.703083				0.202478
L1R29P1B_M5																																									1.5	0	0	0	0.934579				0
L1R29P1B_M6																																																	0.275482
L1R29P1B_M7														0.209424	0	0	0.11976	0.282486	0	0	0	0.1221	4.42478	0	0.126263	3.44353	0.285714	0	0	0	0	0	0	0	0	0	0	0	0	0	0.0741473	0.0602047	0.0234412	0.0720288	0.668151				0.137202
L1R29P1B_M8																																																	0
L1R30P1B_M1																																							0.2457	0		12.5							0.909091
L1R30P1B_M10	0.348432	0	0.3367	0	0	0	0	0.4	0	0	0	0	0	0	0	0	0	0	0	0	0	0	0	0	0	0	0	0.581395	0	0	1.30719	0	0.943396	0	0	0	0.680272	0.694444		0	0	0	0	0					0.163946
L1R30P1B_M2	0.040016	0	0.158541	0.127986	0	0.0807103	0	0	0.280767	0.135318	0.0452489	0	0.0651042	0.215517	0	0	0.118064	0	0.257732	0	0	0	0	0.153846	0	0.15456	0	0	0.0619579	0.31348	1.75557	0	0.0852515	0.346021	0	0.373413	0.302115	0	0.211297	0.05133	0.641026	0.490196	0	0	0	0.191388	0.102459	0	0.189477
L1R30P1B_M3														0	0.595238	0	0	0	0	0	0	0	0	0	0	0	0	0	0.124378	0	0.569801	0	0.203666	0	0	0	0	0.166945	0.240385	0	0	0	0	0.117371	0.352734	0	0	0	0.155155
L1R30P1B_M4																												0	0	0	0.862069	0	0	0	0	0	0.970874	0	0.534759	0	0	0	0	0	4.9505	0.478469	0	0	0.19861
L1R30P1B_M6																																								0									0.193147
L1R30P1B_M7	0	0	0	1.45985	0	0	0.961538	0	0	0	0.377358	11.4155	0	0	0	0	0.358423	0	0	0	0	0	0.41841	0	0	0	0	0.41841	0	0	0	0	0	0	0	0	0.925926	0.49505	0.151286	0.0997009	0.0591716	0.0241955	0	0.232086	0.207727				0.0867168
L1R30P1B_M8																																																	0.119617
L1R30P1B_M9																																																	0.737101
L1R45P1_M1	0	0	0.425532	0	0	0	0	0	0	0	0	0	0.869565	0	0	0	0	0	0	10.6557	0	0	0	0	0	0	0	0	0	0	0.282486	0	4.66926	0	0	0	0	0	0.189753	0	0.798526	0.521105	0.0591191	0.121655	0.163066	0	0	0	0.0881117
L1R45P1_M10
L1R45P1_M2	0.514139	0	0.253165	0.265957	0	0	0	0	0.854701	0.294985	0	0	0.966184	0.0379795	0	0	0.124636	0.181708	0.172414	1.30631	0.15983	0.0467946	0.0480769	0.162866	0.0449236	0.0557724	0.109051	0.0618047	0	0.0834202	0.0218866	0.0851607	0.231214	0.0457247	0.0839278	0.025208	0.120192	0.0247402	0.541763	0.10006	0	0	0	0	0	0.362131	0.937346	0.125235	0.109369
L1R45P1_M3														0	0	0	0		0	0		0	0					0	0	0.162866	0	0	0.278552	0	0.178253	0.211416	0	0.218818	0	0	0.322061	0.193798	0.075643	0.157667	0.0525762		0	0	0.131536
L1R45P1_M4																																							0	0	2.8169	1.78571	0.318471	0	0.429185				0
L1R45P1_M5																																									0	0	0	0					0
L1R45P1_M6																																							1.53846	0	0	0	0	0.172414	0.568182				0.148108
L1R45P1_M7	0.175798	0.0438404	0.115224	0.141044	0.0147167	0.119868	0.0215054	0.0963236	0.115416	0.0875044	0.047931	0.103864	2.6172	0.492611	0	0	0	0	0	0.555556	0	0	0	0	0	0	0	0.227015	0	0	0	0.118483	0.651466	0	0	0.129702	0.129702	0	0.203224	0.0521137	0.227377	0.122188	0.383061	0.043122	0.203622	0.431034	0	0	0.0632444
L1R45P1_M8	0	0	0	0	0	0	0	0	0	0	0	0																											0	0.235849	0.309119	0	1.22137	0	0.862069				0.145138
L1R45P1_M9																																									0.458716	0	0.956938	0	1.91083				0
L1R46P1_M1	0	0.020141	0.0595593	0.0621504	0.0403714	0.286709	0.0753958	0.534998	0.0683527	0.0468823	0.111732	0.0475511	0.137599	0.0423012	0.0883002	0	0.0233699	0.0314169	0	0.0246184	0.0292141	0	0.0266028	0.0333556	0.0492854	0	0	0.0575374	0.00964413	0.0676263	0.0209798	0.0298181	0.0764137	0.0311042	0.0101667	0.0589553	0.0921174	0.0810482	0.145033	0.106185	5.38114	4.67334	0.0355561	0.0159276	0.15008	0	0	0.126743	0.0487053
L1R46P1_M10														0	1.25786	0	0.318471	0	0	0	0	0	0	0	0	0	0	0	0	0	0	0	0	0	0	0	0.483092	0	0	0.704225						0	0	0	0.0374592
L1R46P1_M2	0.403226	0	0	0	0	0	0	0	0	0	0	0	0	0	0	0	0	0	0	0	0	0	0	0	0	0	0	0	0	0.0910747	0	0	0	0	0	0	0	0.105263	0.935204	0.0445368	0	0	0	0	0	0	0	0	0.0491539
L1R46P1_M3	0		0	0	0	1.96078																																	0.413223	1.32979	17.1831	16.6667	0	0	0.31746				0
L1R46P1_M4																																		0	0					0	32.0611	28.0303	0	0	0				0
L1R46P1_M5	0	0	0	0	0	0	0	0	0	0	0	0	1.13636	0	0	0	0	0	0	0	0	0	0	0	0	0	0	0	0	0	0	0	0	0.680272	0	0	0	0	0.662252	0	5.36398	3.4358	0	0	1.46341				0
L1R46P1_M6																																																	0.114314
L1R46P1_M7	0	0	0.206612	0	0	0	0	0.225734	0	0.257069	0	0	0	0	0	0	0	0	0	0	0	0.719424	0	0	0	0	0	0.0597015	0	0.0302663	0.0972447	0.0311624	0.0401606	0	0.0314663	0.0373134	0.069979	0.0354108	0.288878	0	0.605381	0.347577	0.0223814	0.0894855	0.150527	0.215983	0.099108	0.102669	0.0534759
L1R46P1_M8																																																	0.0461042
L1R46P1_M9																																																	0.117832
L1R48P1_M1	0.0891266	0	0.0848896	0.177305	0	0	0	0	0.276753	0	0.0912409	0	0	0	0	0	3.53535	0	0	0	0	0	0	0.31348	0	0	0	0	0.255754	1.01781	0	0	0	0	0	0	0	0	0.628931	0.485437	0.652863	0.578541	0.018162	0.0365764	0.0828329				0.0497512
L1R48P1_M10																																																	0.0413981
L1R48P1_M2	0.121581	0	0	0.184388	0	0.0597729	0.0672495	0.0619963	0.190235	0	11.553	0.0673854	0.932203	0.4914	0	0	0.261097	0	0	0.262467	0	0	0	0.322581	0	0	0	0	0	0	0	0	0	0	0	0	0	0	0	0									0.0888928
L1R48P1_M3	0.397501	0.0557103	0.110375	0.0571755	0	0.112867	0	0	0.182149	0	0.295159	0.0635324	0.0799361	0	0	0	0.236407	0	0	0	0	0	0	0.294118	0	0	0	0.194932	0	0	0	0	0	0.195312	0	0	0.408998	0	0	0.37037	2.55669	2.24923	0.0110619	0.0332226	0.253614	0	0	0	0.0806203
L1R48P1_M4	0.239808	0.115075	0	0.119048	0	0.116144	0	0.11919	0.123457	0	0.2457	0.129534	0	0	0.645161	0	0	0	0	0	0	0	0	0	0	0	0					0		0	0	0	0	0			6.84292	6.35036	0	0	0.169924				0.170143
L1R48P1_M5																																																	0
L1R48P1_M6																																																	0.0418303
L1R48P1_M8																																																	0.1001
L1R48P1_M9																																																	0
L1R53P1_b_M1	0.431289	0.0225795	0.110943	0.133444	0.0316699	0.100292	0.0385866	0.0193517	0.319776	0.292133	0.198586	0.169187	0.165278	0	0	0	0	0.147493	0.246305	0	0	0.532623	0	1.57978	0.124378	0	0	0.0775795	0.146413	0.0717875	0.783085	0.0763942	0.197628	0	0	0	0	0	0.0685871	0.497018	3.23543	2.91924	0.113688	0	0.366094	0	0	0	0.162146
L1R53P1_b_M10	0	0.591716	0	0	0	0	0.704225	0	0.645161	0.657895	0	0	0	0	0	0	0		0	0		0	0		0	0	0																						0
L1R53P1_b_M2	0.175395	0.0504414	0.173439	0.128074	0	0.0251953	0.78219	0.0530504	0.137099	0.0281532	0.106724	0.20753	0.0361533	3.5533	0	0	0	0	0	0.549451	0	0	0	0	0	0	0	0	0	0	0.771208	0	0	0	0	0	0	0	0	0.759219			0	0	1.36986	0	0	0.854701	0.0633948
L1R53P1_b_M3	0.122413	0.0441842	0.0434735	0.530175	0.0441404	0.123596	0.0970739	0.0355408	0.137055	0.199302	0.0471865	0.0789474	0.150956	0.479616	0	0.824176	0	0	0.269542	0	0.331126	0.280899	0	0	0	0	0	0.515464	0.487805	0	0.546448	0	0	0	0	0	0	0	0.409836	0.13587	5.98144	5.36723	0.0338926	0.0680735	0.214087				0.176109
L1R53P1_b_M4	0.218957	0.0292148	0.24416	0.154085	0.0281806	0.185759	0.125845	0.0375676	0.269814	0.139826	0.193201	0.216006	0.245575	0	0	0.0902527	0.679117	0.614754	0.348432	0.171086	0.206398	0.450857	0	0.213675	0	0.641026	0.0914077	0	0	0.0656168	3.08908	0.0715308	0.260643	0	0	0	0.245098	0	0.293578	0.167184	4.61354	4.23535	0.0960712	0.0500475	0.222081	0.420168	0	0	0.114729
L1R53P1_b_M5	0.411523	0	0	0.208768	0	0	0.278552	0.485437	0	0	0	0.258398	0																																				0.060024
L1R53P1_b_M6	0.387097	0	0.127551	0.142857	0.242424	0.143885	0	0	0	0.332779	0	0	0																																				0.0982067
L1R53P1_b_M7	0.287162	0.0333111	0.130869	0.956938	0.215196	0.323569	0.236457	0.0176118	1.68256	0.132979	0.174795	0.180977	0.225338	0.179211	0	0	0.408163	0.211864	0	0	0	0.622407	1.41414	0.230415	0	0	0	0	0	0.195312	0.41841	0	0.250627	0	0	0	0	0	0.609756	0.0879894	5.54362	5.02707	0	0.205508	0.153453	0			0.142562
L1R53P1_b_M8	0	0	0	0	0	1.47059	0	0	0	0	0	0																																					0.0804182
L1R53P1_b_M9																																																	0.550964
L1R61P1_M1	0.119904	0	0.11655	1.65184	0	0.120048	0	0	0.137931	0	0	0.325733	0	0.240385	0	0	0.271739	0.446429	0	0.331126	0	0	8.40841	0.404858	0.619195	0	0	0	0.275482	0	0	0.595238	0	0	0.316456	0	0.722022	0	0	20	2.93758	2.68456	0.129199	0	0.363636				0.12848
L1R61P1_M10	0.486111	0.0345304	0.4111	0.25344	0.0346141	0.283386	0.0884564	0	0.0399042	0.13245	0.0824742	0.0923788	0	0.292398	0	0	0	0	0	0	0	0	0	0	0	0	0														6.98925	4.21053	0	0	0.869565	0.303951	0	0	0.0607718
L1R61P1_M2	0.13587	0	0.137174	0.863309	0	0.136426	0.168919	0	0.15361	0	0	0	0	1.11732	0	0	0	0	0	0	0	0	0.819672	0	0	0	0	0	0	0	0	0.444444	0	0	0	0	0	0.60241	0.755668	0									0.104622
L1R61P1_M3	0	0	0.862069	6.36364	0	0	0	0	0	6.59341	0	0	0	1.19048	0	1.49254	0		0	0	0	0	0	0	0	0		0	0	0	0	1.52672	0	0	0	0	0	0			0.338983	0	0	0	0				0.12971
L1R61P1_M4	0	0	0	1.08696	0	0	0.680272	0	0.581395	0	0	0	0															0	0	0	0	0	0	0	0	0	0	0			8.81356	8.01233	0	0	0				0.160502
L1R61P1_M5																																																	0.302115
L1R61P1_M6																																																	0.0957854
L1R61P1_M7	0.285457	0.0149231	0.132197	7.20493	0.0149678	0.184162	0.225989	0.0494071	0.522193	0.13215	0.139714	0.040024	0.166205	0.375156	0	0	0.0470367	0	0	0	0.190476	0	0.0556174	0.206754	0.056243	0.0581395	0	0.186567	0	0	0	0.383142	0.252525	0	0	0	0	0	1.57274	0	11.0723	9.92598	0.0369038	0.0553454	0.322821	0.888889	0	0	1.46157
L1R61P1_M8	0	0	0	20.339	0	0		0	0		0																																						1.27505
L1R61P1_M9																																																	0
L20R24P3C_M1	0.169492	0	0.165837	0.182149	0	0.176678	0	0	0.205339	0	0.40568	0	0	0	0	0	0	0	0	0	0	1.31579	0		0	0	0	0	0	0	0	0	1.63934	0	0	0	0	0	0.206186	0.0769823	0.0928721	0.036036	0	0	0.422535				0.0832948
L20R24P3C_M10																												0	0	0	0	0		0	0		0	0	1.53846	1.6									0.096432
L20R24P3C_M2														0	0	0	0.134048	0.234742	0	0	0.408163	0	0	7.7748	0	0	0	0.294118	0.291333	0.0754148	0.166113	0	1.6538	0	0	0	0.0892061	0	0.204178	0.155097	0	0	0	0	0	0	0.295858	0	0.180529
L20R24P3C_M3	0	0	0	0	0.15528	0.160514	0.409836	0.187617	0	0.178891	0	0	0.283286	0	2.83019	0	0	0	0	0	0	5.31915	0	0	0	0	0	0.498132	0	0	0	0	1.89873	0.144509	0	0.364299	0.156495	0.153139	0.197239	0.0444642	0.0147885	0.0116768	0.06025	0.0739645	0.528371	0.578035	0	0	0.101531
L20R24P3C_M4	0.118273	0.0606061	0	0.316456	0	0	0.0752445	0.0749625	0.217549	0.35461	0	0.087184	0.247219	0	0	0	0	0	0	0	0	0	0	0.52356	0	0	0	0	0	0	0	0.0824402	0.355872	0	0.0835422	0	0	0	0.258324	0.044964	0.455097	0.2784	0.0495581	0.0759939	0.57978	0.265135	0.052687	0.0533049	0.173394
L20R24P3C_M5																																																	0
L20R24P3C_M6																																																	0.156786
L20R24P3C_M7	0	0	0	0	0	0	0	0	0	0	0.763359	0	0	0.245098	0.250627	0	0.273224	0	0	0	0	0.290698	0	0.487805	0	0	0.328947	0	0	0	0	0	1.45455	0	0	0	0	0	0.190658	0.065083	0.317854	0.204577	0.0106992	0.0471624	0.34198	0.977199	0	0.325733	0.17049
L20R24P3C_M8																																																	0.33557
L20R24P3C_M9																																																	0.340909
L20R29P2B_M1	0	0	0	0	0	0.675676	0	0	0.469484	0.766284	0	0	0	0.34965	0.124069	0	0	0	0	0.156006	0.190114	0	0	0	0	0	0.364964	0.567108	0	0.187266	0	0	0	0	0	0	0	0	0	0	0.0246941	0.00257342	0.0546576	0.0848028	0.70611				0.119617
L20R29P2B_M10																																																	0.582666
L20R29P2B_M2														0	0.46729	0	0	0	0	0	0	0	0	0.817439	0	0.195695	0	0.0830565	0.0845309	0.0858369	0	0	0.477327	0.105042	0	0	0	0	0.227736	0.329683						0	0	0	0.121793
L20R29P2B_M3														0.123229	0.0667557	0	0.145666	0.101729	0	0.0812348	0.099108	0.156986	0.0818331	0.107181	0	0.168634	0.0947867	0.0431593	0.04329	0	0.250878	0.147493	0.378215	0	0.0484966	0.0662691	0	0.11534	0.327154	0	0.0244798	0	0.0869457	0.0631074	0.613165	0.271003	0	0	0.131893
L20R29P2B_M4	0.167476	0	0.032987	0.0542005	0.0348432	0.0530504	0.0888494	0.0625782	0.0631048	1.22423	0.208855	0.124626	0.03465	0	0	0	0.164204	0	0	0.18797	0	0	0	0.251889	0.534759	0	0	0.464684	0	2.37226	0	0.103199	0.153374	0.357569	0	0.1443	0	0.246609	0.315457	0.1321	0.0352858	0.029074	0	0.0565078	0.592173	0	1.2987	1.19048	0.111709
L20R29P2B_M5																																																	0.225479
L20R29P2B_M6																																																	0.0556638
L20R29P2B_M7	0	0	0	0.404858	0.37037	0	0	0	0.438596	0.44843	0.46729	0	2.20588	0.141643	0.0762777	0	0	0	0.169348	0.182482	0	0.262927	0	0.123609	0.27248	0	0.222717	0	0	0	0	0	0.512821	0	0	0	0	0	0	0.342466	0	0	0	0.0639795	0.749766	0.282486	0	0	0.126484
L20R29P2B_M8																																																	0.101626
L20R29P2B_M9																																																	0
L20R45P3_M1	0.201106	0.0511771	0	0.1619	0	0.155763	0.0716846	0	0.11396	0.059312	0	0.0712251	0.0902527	0	0	0	0	0	0	0	0.257732	0	0	0	0	0	0	0.210416	0	0.052521	0.0574713	0.0552792	0.0759878	0	0.0548546	0	0.0620347	0.0659196	0.16568	0.100705	1.6041	1.35256	0.0780579	0.346439	0.207232	0.124533	0	0	0.0688113
L20R45P3_M10																												0	0	0	0	0	0	0	0	0	1.2987	1.36986											0.107411
L20R45P3_M2																												0	0	0.694444	0	0	0	0	0.704225	0	0	0	0.284091	0									0.148441
L20R45P3_M3	0.273904	0.0879839	0.195982	0.717417	0.0253743	0.07769	0	0.142227	0.0858124	0.0151745	0	0.0539084	0.586941	0.326797	0	0.0909918	0.0911577	0.111235	0.090009	0.194742	0.578035	0	0	0	0	0.220751	0	0.0263227	0.0780742	0.0261814	0.0143266	0.0277778	0.150441	0.0451196	0.0272777	0	0.107477	0.0498173	0.611791	0.144998	6.32653	4.43144	0.465549	0	0.2442	0	0	0	0
L20R45P3_M4	0	0	0	0	0	0	0	0	0	0	0.925926	0	0																						0	0	0	0	0.52356	0	8.9955	7.314	0	0.1443	0.35524				0
L20R45P3_M5	0	0	0	0	0			0	0																														0		1.50376	2.68456	0	0	3.7037				0
L20R45P3_M6																																																	0.0361925
L20R45P3_M7	0	1.0142	0	0.21322	0	0	0	0	0	0.252525	0	0	1.14943	0	0	0	0	0	0	0	0	0	0	0	0	0	0	0.389864	0	0.19685	0.215517	0	0	0	0	0	0	3.07329	0.248139	0.210084	1.64722	1.29944	0	0.258231	0.083612		0		0.0686342
L20R45P3_M8																																																	0
L20R45P3_M9																																																	0
L21R29P3B_M1	0.485437	0.242718	0	0	0	0	0	0	0	0.291545	0.287356	0	0	0	2.63158	0	0	0	0	0	0	0	0	0	0	0	0	0	0	0	0	0	0	0	0	1.04167	0	0	0	0	0.912461	0.619977	0.616787	0.0543774	0.59312	0	0	0	0.450857
L21R29P3B_M10	0	0	0	0	0	0	0	0	0	0	0	0	0																											0	0.502513	0.10582	0	0.129032	0.551471				0.0703532
L21R29P3B_M2	0	0	0.714286	0	0	0	0	0	0	0	0	0	0															0	0	0	0	0	1.0101	0	0	0	0	0	0.644122	0.168919	0	0	0	0	0				0.345964
L21R29P3B_M3	0	0	0	0	0	0	0	0	0.192678	0.198413	0	0.218818	0.28169															0.689655	0	0	0	0	0.990099	0	0.729927	1.5873	0	0	0.263158	0.27933	1.62041	1.04918	0.449891	0.0635021	0.425431	0			0.345602
L21R29P3B_M4	0	0	0	0	0	0.970874	0	1.05263	0	0	0	0	0																										0	0	0.0236686	0.00395073	0.0340452	0.0438151	0.444547	0.121865	0.119411	0.0348848	0.0946575
L21R29P3B_M5
L21R29P3B_M6																																									0	0	0	0	0				0.298143
L21R29P3B_M7	0.232019	0.228833	0	0	0	0	0.30303	0	0	0	0.258398	0.304878	0	0	1.8018	0	0.892857	0	0	0	0	0	0	0	0	0	0	0	0	0	0.952381	0	0	0	0	0	0	0	1.1194	0	0.583913	0.42176	0.0482859	0.0688363	0.313074				0.0877578
L21R29P3B_M8																																											0	0	3.38983				0
L21R29P3B_M9																																									1.26582	1.25	0	0					0.917431
L21R45P3_M1	0	0	0	0	0	0	0	0	0	0	0	0	0	0	0	0	0.980392	0	0	0	0	0	0	0	0	0	0	0	0	0	0	0	0	0	0	0	0	0	0.0502513	0.0543183	0.441071	0.337283	0.0295537	0.456204	0.264655	0	2.08333	0	0.0958773
L21R45P3_M10																																																	0
L21R45P3_M2																																							0	1.0582									0.26455
L21R45P3_M3																																							0	0.833333	7.90123	6.90335	0	0.236407	0				0
L21R45P3_M4	0	0	0	0	0	0		0	0	0	0																												0	0.314465	8.21256	7.4364	0	0	0				1.9544
L21R45P3_M5																																									0	0.892857	0	0	1.5873
L21R45P3_M6																																																	0.0212337
L21R45P3_M7	0	0.436681	0	0	0	0	0.60241	0	0	0	0	0	0	0	0		0		0	0		0	0		0			0	0	0	0	0	0	0	0	0	0	0	0.196143	0.922988	0.587156	0.361119	0.0335064	0.316678	0.639854				0.264271
L21R45P3_M8																																							0	8	0	0	0	0	0				0
L21R45P3_M9																																																	0
L22R29P3B_M1	0	0	0	0.223714	0	0.221239	0.289855	0	0	0	0.23753	0.294118	0.34965	0.3861	0	0	0.4	0	0	0	0	0	0	0	0	0	0	0	0	0	0	0.362319	0	0.367647	0.362319	0	0	0	0.251256	0.475059	0.984802	0.635635	0.0695975	0.0949217	0.637711	0	0	0	0.162628
L22R29P3B_M10	0	0	0	0	0.42735	0.42735	0	0.478469	0	0	0	0	0															0	0	0	0	0	0	0	0	0	1.20482	0	0	0	3.01508	2.12766	0	0	1.31579				0.247223
L22R29P3B_M2	0	0.41841	0	0.884956	0	0	0.534759	0	1.0101	0	0.49505	0	0	0	0	0	0	0	0	0	0	0	0		0		0	0	0	0	0	0	0.581395	0	0	0	1.0582	0	0.397614	0.0876937			0	0	0	0	0	0	0.379042
L22R29P3B_M3	0.23084	0	0	0.147131	0	0.0928505	0	0.0525486	0.109469	0.268817	0	0	0.227964	0	0	0	1.25786	0.78125	0	0	0	0	0	0	0	0	0	0	0.251256	0.250627	0	0	1.51515	0	0	0	0.286533	0.293255	0.210305	0.321888	3.31939	2.08293	0.049554	0.160942	0.567754	0	0	0	0.420371
L22R29P3B_M4	0.139082	0.0696864	0.136054	0.221893	0	0.284495	0	0	0.165153	0.15949	0	0.278293	0.113122	0	2.35294	0	0	0	0	0	0	0	0	0	0	0	0	0	0	0	0	0	0.684932	0	0	0	0	0	0.493421	0.143266	2.86783	2.1428	0.0353857	0.0983724	0.593746	2.7972	0	0	0.158306
L22R29P3B_M5																																									0	1.13636	0	0					0
L22R29P3B_M6																																																	0.472615
L22R29P3B_M7	0.121951	0	0	0	0	0	0.155763	0	0.142857	0.143266	0.133333	0	0	0.0883838	0.137311	0.0276778	0.0948638	0.112036	0.0541638	0.029678	0.212879	0.0140607	0.0295814	0.153479	0.04363	0	0.0164447	0.0740192	0	0.110538	0.0406835	0.0793966	0.344234	0.0405351	0.0390778	0.0428082	0.0438212	0.138313	0.203149	0.403587	1.34282	0.912912	0.465431	0.0307621	0.338219				0.277447
L22R29P3B_M8														0	0	0	0	0	0	0	0	0	0	0	0	0	0	0	0	0											0	0	0	0					0
L22R29P3B_M9																																									0	0.892857	0	0	1.33333				0.245098
L22R45P3_M1	0	0	0	0.277008	0	0	0	0	0	0	0.287356	0.364964	0	0	0	0	0.436681	0.505051	0	0.4	0	0	0.452489	0	0	0	0.52356	0.158983	0.15949	0.16	0	0	0	0.374532	0	0	0	0.203252	2.85714	0.134228	1.59613	1.1081	0.0689002	0.0717811	0.207684	0.438596	0	0.502513	1.13844
L22R45P3_M10																																																	0
L22R45P3_M2																												0	0	0	0	0		0	0				0	0									0.108696
L22R45P3_M3																																							0	0	3.78343	2.82776	0.117716	0	0.41632				0
L22R45P3_M4			0			0																																	0.5	0.169492	4.23123	3.31671	0.0284981	0	0.230061				0.315457
L22R45P3_M5																																									1.0989	0	0	0	1.88679				0.961538
L22R45P3_M6																																																	0.0858369
L22R45P3_M7																																							0.149254	0	0.803342	0.345561	0.116857	0.123877	0.243605	0	0	0	0.106101
L22R45P3_M8																																																	0
L22R45P3_M9																																																	0
L23R29P3B_M1	2.95082	0	0	0.352113	0.352113	9.15254	0.865801	0.390625	0	0	0	0	0	0	0	0	0.961538	0	0	0	0	0	0	0	0	0	0	0	0	0.332226	0.353357	0	0	0	0	0	0	0	0.651466	0	0.866917	0.530806	0.0449337	0.0906413	0.425114	3.7037	0		0.189717
L23R29P3B_M10	1.21951	0	0	0	0	0	0.78125	0	0	0.653595	0	0	0																												1.2987	0.970874	0	0	1.51515				0.204003
L23R29P3B_M2	0.606061	0	0	0	0	0	0	0	0	0.675676	0	5.83333	0	0	0	0	11.2676	0	0	0	0	0	0	12.2807	0	0	0	0	0	0	0	0	0	0	0	0	0	0.392157	0.0821018	0.126689									0.222272
L23R29P3B_M3	0.258732	0	0.124636	0.415704	0	0.263273	0	0	0.154004	0	0.0957396	0.0592066	0.0726744	0	0	0	0	0	0	0	0	0	0	0	0	0	2.32558	0	0	0	0	0	0	0	0	0	0	0.248139	0.252207	0	1.66206	1.11915	0.0470293	0.0585044	0.595664	0	0	0	0.107531
L23R29P3B_M4	0	0	0.241546	0	0.254453	0	0.3125	0	0.291545	0	0	0.325733	0															0	0	0	0	0	0	0.714286	0	0	3.6036	0	0	0	3.00981	2.36075	0.0436967	0.333778	0.451031	0	0	0	0.0628448
L23R29P3B_M5																																									0	0							0
L23R29P3B_M6																																																	0.198574
L23R29P3B_M7	0.289436	0	0.280899	0.462963	0	0	0.38835	0	0.17762	0.860585	0.157729	0	0.506329	0	0	0	0	0	0	0	0	0	0	0.361011	0.641026	0	0.34965	0.37037	0	0	0	0	0	0	0	0	0	0	0.325733	0.278552	0.836299	0.638699	0.0665115	0.0344293	0.324513				0.248981
L23R29P3B_M8																																																	0.630915
L23R29P3B_M9																																																	0.106838
L23R45P3_M1	0.169548	0.0289224	0.0929855	0.230661	0.0324036	0.118666	0.0818468	0.0406075	0.134046	0.133667	0.103419	0.136444	0.185652	0.0815745	0.077787	0.0232588	0.0733238	0.0816286	0.0474321	0.0487859	0.105477	0.0512661	0.0465721	0.108556	0.0639145	0.0277895	0.0561064	0.0817114	0.0353399	0.0840608	0.0638455	0.0535247	0.134754	0.0384262	0.0302992	0.0467392	0.0580797	0.0713154	0.146516	0.0836617	0.0129268	0.00121746	0.0463912	0.0516955	0.1829	0.145361	0.124875	0.0626207	0.0905597
L23R45P3_M2	0.198216	0	0	1.00503	0	0	0.132802	0	0.115075	0	0	0.129702	0	0	0.740741	0	0	0	0	0	0	0	0	0	0	0	0	0	0	0	0	0	0	0	0	0	0	0	0.246914	0	0	0	0.315457	0	0.947867	0.813008	0	0	0.119413
L23R45P3_M3																																							1.13636	0	0	0	0	0	0.460829				0.0283286
L23R45P3_M4																																							1.92308	0	0	0	0	0	0.429185				0
L24R29P3B_M1	0.291545	0	0	0	0	0.289017	0.757576	0.687285	0.357143	0	0	0	0	0.221239	0	0	0.465116	0.282486	0	0.252525	0	0	0	0	0	0	0	0.188501	0.0953289	0.0931966	0	0.100503	0.130378	0	0	0	0	0	0.304414	0	0	0	0	0.0956023	0.445104				0.0769823
L24R29P3B_M10														0	0	0	0	0	0	0	0.787402	0	0	0	0	0	0	0	0	0.136519	0.0732064	0.143988	0.183318	0	0.0713267	0	0.335008	0.181159	1.69492	0									0.344828
L24R29P3B_M2	0	0	0	0	0	0.485437	0	0	0	0	0	0	0	0.126957	0.090009	0	0	0.0570776	0.0501756	0.0520021	0.28885	0	0.0513611	0.116009	0	0.233372	0	0.0957854	0.0648193	0.0490276	0.0913743	0.0359971	0.112613	0.0917768	0.017334	0.0600721	0.0394711	0.0815162	0.294084	0.0789444			0	0	0	0.666667	0	0	0.0944989
L24R29P3B_M3	0.163399	0	0.394322	0.0852515	0	0	0	0	0.0974659	0	0.0891266	0	0	0	0	0	0	0	0	0	0	0.213675	0	0	0	0	0.0970874	0.0585355	0.0197679	0.141236	0.0961668	0.0558048	0.24838	0.0415464	0.0371632	0.0384269	0.0841843	0.0755471	0.115777	0.0466244	0.445414	0.22725	0.0238127	0.0227411	0.472016	0.657277	1.00365	0	0.101294
L24R29P3B_M4														0	0.452489	0	0	0	0	0.421941	0.518135	0.286533	0	0.131752	0.123153	0	0	0.191939	0	0.191205	0	0	0.515464	0	0	0	0	0.106157	0.157233	0.106082	0.289017	0.162426	0.0324202	0.162893	0.644391	0	0	0	0.177647
L24R29P3B_M6														0	0	0	0.220751	0	0	0.248756	0.27027	0	0	0	0	0.259067	0	0	0	0	0	0	0.248756	0	0.197239	0	0	0.242718	0.363636	0									0.12864
L24R29P3B_M7	0.147275	0	0.142653	0	0	0	0	0	0.174216	0.173611	0.15748	0	0	0.0897256	0.0715888	0.0077592	0.0853475	0.0992329	0.030684	0.0628773	0.137485	0.0545415	0.0342169	0.124616	0.0512365	0.0198832	0.041362	0.0838674	0.0248358	0.130523	0.110979	0.0483096	0.179209	0.034665	0.0297462	0.0378492	0.0780911	0.0667823	0.239888	0.0527024	0.557436	0.302692	0.0185117	0.0382263	0.378898	0	0	0	0.0708186
L24R29P3B_M8														0	0				0									0	0	0	0	0		1.96078	0	0			0	0		0							0
L24R29P3B_M9																																0	0		0			0											0.359712
L25R29P3B_M1	0.41958	0	0	0.30349	0	0	4.21245	0.359712	0.524476	0.182482	0	0	0	0.110294	0.0410341	0	0.177857	0.188917	0	0.0993542	0.114613	0	0.0511247	0.511654	0.0452489	0	0	0.160901	0	0.23511	0.0944287	0.0909918	0.368098	0.10352	0	0.120192	0	0	0.245902	0.184275	0.638602	0.390491	0.252116	0.107778	0.742804				0.175131
L25R29P3B_M2														0	0.155039	0	0	0	0	0	0	0	0	0	0.17301	0	0	0	0	0	0	0	0	0	0.126743	0.193798	0	0.151286	0.892857	0									0.156977
L25R29P3B_M3														0.396825	0.10395	0	0	0	0.124844	0	0.315457	0.11534	0	0.138504	0	0	0.129032	0.126796	0.082713	0.249896	0.0976086	0	0.285714	0.0536193	0.0469263	0.0655738	0.0590667	0.116279	0.149925	0.106045	0.378788	0	0	0.380228	0.595238				0.13588
L25R29P3B_M4	0	0.458716	0	0.492611	0	0	0	0	21.9653	0.581395	0	0	0	0	0.113122	0	0	0.348432	0	0.135135	0.169205	0	0	0.385109	0	0	0.1221	0.191022	0	0.194175	0	0.10917	0.14881	0	0	0.138889	0	0.124688	0.250627	0	0.424328	0.117647	0.149925	0	0.852878				0.0915117
L25R29P3B_M5																																																	0
L25R29P3B_M6														0	0	0	0	0	0	0	0	0	0	1.0101	0.740741	0	0	0	0	0	0	0	1.75439	1.47059	0	0	0	0	0.840336	0									0.0205255
L25R29P3B_M7	0	0.4	0.194175	0	0	0	0	0.242131	0.232558	0	0	0.558659	0.763359	0.105613	0.0876678	0.0235236	0.110631	0.107109	0.0384926	0.0818959	0.155727	0.0613596	0.0376463	0.184755	0.0800022	0.0260955	0.0521267	0.0940685	0.0358383	0.114545	0.0856103	0.0600518	0.186854	0.0714561	0.0444629	0.0495481	0.0847306	0.0757324	0.252689	0.0734754	0.900485	0.645406	0.0242248	0	0.535906				0.409378
L25R29P3B_M8														0.0900811	0.0569034	0.0176668	0.144101	0.1195	0.0330382	0.0427746	0.101833	0.0670017	0.0430169	0.169262	0.0556019	0.0146552	0.0839913	0.0810748	0.0340329	0.159708	0.0557647	0.0679625	0.179033	0.340399	0.0408886	0.018205	0.0686695	0.120399	0.085197	0.0394244									0
L25R29P3B_M9																																																	0
L26R29P3B_M1	0.571429	0	0	0	0	0	0	0	0	0	0	3.57143	0																										0	26.9231	0.972132	0.507042	0.0777001	0.229358	2.39391				0.247831
L26R29P3B_M10																																							0.0382848	89.9921									1.72161
L26R29P3B_M2																												0	0	1.07527	0	0	1.53846	0	0	0	0	0	0.148883	4.74714									0.443572
L26R29P3B_M3	0.125313	0.125	0.250627	0.135318	0	0.129199	0	0	0	0.474684	0	0.201207	0															0	0	0	0	0		0	0	0	0	0	0.915332	17.1756	1.01097	0.607639	0.044082	0.0226193	0.570704				0.174664
L26R29P3B_M4	0.488998	0	0	0.526316	0	0.259067	0.314465	0.301205	0	0	0	0	0																										0.42735	23.4568	0.522421	0.880734	0	0.0469484	0.326158				0.302493
L26R29P3B_M6																																																	0.130384
L26R29P3B_M7	0	0	0	0	0	0	0	0	0	0	0	0		0	0	0	1.42857	0	0	0	0	0	0		0	0	0	0	0	0	0	0	0	0	0	0	0	0	0.740741	19.6721	0.200501	0.120822	0.0495295	0.153453	0.355114	0	0	0	0.132333
L26R29P3B_M8																																																	0
L26R29P3B_M9																																									0	0							0.0543774
L2R22P1B_M1	0	0	0	0	2.43902	0	0	0	0	0	0	0	0	0.072767	0.130354	0	0.639744	0.115101	0.0209732	0.0896258	0.202224	0.166736	0	0.102433	0.0446528	0.165975	0.0793021	0.0646831	0	0.1287	0.0700771	0	0	0	0.0634921	0.0831255	0	0	0.226124	0.114745	0.0208557	0.0101827	0.0362062	0.0470681	0.561038	0.123305	0.132802	0	0.146491
L2R22P1B_M10	0	0	0	0	0	0	0	0	0	0	0	0	1.72414	0	0	0	0.247525	0	0	0	0	0	0	0	0	0	0.331126	0	0	0	0.117096	0.115607	0	0.123762	0	0	0.120919	0	0	0						0	0	0	0.120975
L2R22P1B_M2														0.118765	0.248447	0	0	0.460829	0.13947	0.157978	0	0	0	0	1.30246	0	0	0.0684307	0.0912825	0.167384	0.591133	0.144963	0.31348	0.0519346	0	0.0865052	0.0760649	0.0838926	0.26433	0.105556	0	0	0	0		0	0	0	0.160411
L2R22P1B_M3	0.194147	0.0278042	0.143037	0.118761	1.01498	0.175599	0.0504114	0.0335677	0.225031	0.0867658	0.156255	0.102151	0.183642	0.11424	2.2082	0.0163559	0.0315936	0.0430663	0.0462138	0.11534	0.135372	0.0518941	0.06672	0.132399	0.0423849	0.0171043	0.0878875	0.125806	0.0155087	0.0483715	0.0856164	0.100756	0.108108	0.122249	0.0487488	0.0589739	0.0348493	0.0967118	0.622407	0	0.0228827	0.00404089	0.0277638	0.0380726	0.384111	0.801068	0.0693001	0.0733138	0.115742
L2R22P1B_M4														0.0347102	0.109369	0.0549451	0.0382263	0.0461255	0.0806777	0.0849618	0.148736	0.0401768	0.0827815	0.249252	0.0430293	0	0.0509944	0.0392465	0	0.278884	0.0853606	0.0826446	0.32113	0	10.3758	0.101989	0.0868432	0.0490918	0.35461	0	0.00932923	0	0.0573504	0.071852	0.411132	0	0	0	0.144232
L2R22P1B_M5																																									0	0	0	0	1.85185				0.221178
L2R22P1B_M6																																										0							0.15361
L2R22P1B_M7	0	0	0	0	0	0	0	0	0	0	0	0		0.0711238	0.220751	0	0	0.178891	0	0.181653	0	0.0796813	0	1.11628	0	0.106724	0	0.0983043	0	0.050025	0.0800427	0.129032	0.60024	0	0.10304	0.0308356	0.0826446	0.0611995	0.539499	0.0799361	0.013894	0.00371706	0.0187564	0.125693	0.444179				0.127194
L2R22P1B_M8																																																	0.477327
L2R22P1B_M9																																																	0
L2R23P2B_M1														0.652377	0	0	0.233645	0.379747	0	0.122699	0	0	0.124069	0	0	0	0.157978	0	0	0.282486	0	0	0	0	0	0	0	0	0.309598	0	0	0	0.0224316	0.134078	1.05097				0.153181
L2R23P2B_M10																												0	0	0	0	0	0	0	0	0	0	0		0	0	0	0	0	1.85185				0.129802
L2R23P2B_M2														0.237671	0	0	0.0766284	0.0851789	0	0	0.191755	0.0811688	0	0.345722	0	0	0	0.18622	0	0.131926	0.0707714	0.135227	1.03842	0.0727802	0	0	0.0763359	0.084317	0.240977	0.172865		0	0	0	1.02041	0	0.636943	0	0.403137
L2R23P2B_M3	0.219298	0.0503018	0.121065	0.184356	0	0.183679	0.104131	0.0307787	2.28894	0.121581	0.0565611	0.0774593	0.21796	0.144509	0	0	0	0.407332	0.367647	0	0.234192	0	0.191571	0	0	0	0	0	0	0.104932	0.238095	0.110254	0.369004	0	0.104384	0	0.126904	0	0.803859	0	0.100139	0.0392188	0.0765752	0.034118	0.895099	0.0979432	0	0.134228	0.142711
L2R23P2B_M4														0	0	0	0	0	0	0	0	0	0	1.19048	0	0	0	0	0	0	0	0		0	0	0	0	1.69492	0	0	0	0.00698861	0.026455	0.0259246	0.805027				0.714728
L2R23P2B_M5																																																	0
L2R23P2B_M6																																																	0.0835306
L2R23P2B_M7	0.12987	0	0.256082	0.136426	0.137741	0	0.180505	0.155763	0.316456	0.309119	0	0.198807	0.218341	0	0	0	0.202429	0	0.196078	0.425532	0	0	0.221729	0.436681	0	0	0	0.2	0	0	0	0.212314	0.34965	0.233645	0	0	0	0	0.676437	0	0.125707	0.0787195	0.053075	0.0777807	0.772698	3.125	1.78571		1.70765
L2R23P2B_M8																																																	1.56934
L2R23P2B_M9																																																	0
L2R24P1C_M1	0	0	0	0	0	0	0	0	0	1.50376	0	0	0	0	0	0	0	0.531915	0.442478	0	0	0	0	0	0	0	0.473934	0	0	0.461894	0	0	0.384615	0	0	0	0	0	0.287356	0.228833	0	0	0.0566893	0.0555864	0.264317	2.98507	0	6.42202	0.129063
L2R24P1C_M10																												0	0	0	0	0	3.33333	0	0	0	0	0		0	0	0	1.5625	0					0.089189
L2R24P1C_M2	0.4329	0.45045	0	0	0	0	0	0	0	0	0	0	0	0.0581734	0.764818	0	0	0	0	0	0	0	0	0.122399	0.0762195	0	0	0.0904977	0	1.36278	0	0.0500751	0.1386	0	0	0.0690131	0.0571102	0.0570451	0.186846	0.0875421	0	0	0	1.02564	0.78125	0	0.477707	0	0.120867
L2R24P1C_M3														0	0	0	0	0	0	0	0	0	0	0	0	0	0	0.152905	0	0.31746	0.184843	0	0	0	0	0	0	0	0	0	0	0	0	0.170213	0.526316	0.961538	0.952381	0	0.0851612
L2R24P1C_M4	0.176991	0.0448029	0.175439	0.045977	0	0.136674	0.054615	0	0.431732	0.95037	0.0539374	0	0.255754	0	0	0	0	0	0	0	0.666667	0	0	0	0	0	0	0	0	0	0	0	0.472813	0	0	0	0	0	0.531561	0	0.386009	0.292242	0.0426476	0.0410071	0.604839	1	0	0	0.121484
L2R24P1C_M5																																																	0
L2R24P1C_M6	0	0	0.775194	0	0	0		0	0	1.66667	0																																						0.0992392
L2R24P1C_M7	0	0	0	0	0	0	0	0	0	0	0	0		0	0	0	1.06838	0	0	0	0	0.205339	0.211864	0.338983	0.215517	0	0	0	0	0	0	0	1.14286	0	0	0.490196	0	0	0.205761	0	0.534487	0.358974	0.0126326	0.0867303	0.27608	0	0	0	0.159063
L2R24P1C_M8																																																	0.28626
L2R24P1C_M9																																																	0
L2R25P1B_M1	0.478469	0.473934	0	26.2172	0	0	0	0.371747	0.411523	0	0	0.896861	0															0	0	0	0	0		1.88679	0		0	0	2.22222	0	0.587921	0.39491	0	0.0557103	0.809717				0.217729
L2R25P1B_M10																																																	0
L2R25P1B_M2		0		29.8507	0	0	1.6129	0	0	0	0	0																											0	0.298507						0			0.0740878
L2R25P1B_M3	0.269542	0	0	0.890208	0	0	0.793651	0	0	0	0	0	0															0	0	0	0	0		0	0		0	0	0	0.520833	0.687104	0.291424	0.0525762	0.0545554	0.306513				0.203179
L2R25P1B_M4	0.464037	0	0.229885	0	0	0.729927	0	0.280899	0.292398	0.282486	0	0	0																										0	0	1.09804	0.694883	0.0803213	0.0800641	0.652174				0.189744
L2R25P1B_M5																																																	0
L2R25P1B_M6																																																	0.205028
L2R25P1B_M7	0	0	0	1.08108	0	0	0	0	0.606061	0	0	0	0																										0	0	0.557414	0.361991	0.111857	0	0.63593				0.0677966
L2R25P1B_M8																																																	0
L2R25P1B_M9																																																	0
L2R29P1B_M1	0	0	0	0	0	0.168919	0	0	0	0	0	0	0	0	0	0	0	0	0	0	5.88235	0	0	0	0	0	0	0.823045	0	0.393701	0	0	0	0	0	0	0	0	0	0.106496	0.120779	0.0699214	0.0518818	0.070074	0.381938	0.46225	0.168686	0.0688468	0.0965258
L2R29P1B_M10																																																	0
L2R29P1B_M2	0.377358	0	0	0	0.377358	0	0	0	0	0	0	0	0	0	0	0	0		0			0			0			0	0.383142	0	0	0	0	0	0	0.440529	0	0	0.0543649	0.0507513	0	0	0	0	0	1.53061	0	0	0.0462273
L2R29P1B_M3														0.0662252	0	0	0.215517	9.21288	0	0	0.094697	0	0	0.0948767	0.0805153	0.0925069	0	2.85474	0	0	0.185014	0	0	0	0	0	0.10142	0.312826	0.348779	0	0.0366793	0	0.0716332	0.0485791	0.328168	0.240964	1.91847	0.248756	0.124882
L2R29P1B_M4	0	0	1.08696	0	0	0	0	0	1.25	0	0	0		0	0	0	0	0	0	0	0	0	0	0	1.0989	0	0	0.823045	0.411523	0	0	0	0.584795	0	0.440529	0.47619	0	0	0	0	0	0	0	0	0.382166				0.123352
L2R29P1B_M5																																									0.179113	0.04828	0.0316006	0.0457596	1.81818	0.75188	0	0	0.0676361
L2R29P1B_M6																																																	0.0422654
L2R29P1B_M7	0.341491	0.112486	0	0.30656	0.0566893	0.234055	0.154919	0	0.0691563	0.134499	0.1875	0.0769823	0	0.0553097	0	0	0	0.0694927	0.120482	0.0649351	0	0.123686	0.065445	0	0	0	0	0.722892	0	1.4742	0.266312	0	0.189394	0	0	0	0	0	0.235294	0.205339	0.325945	0.214247	0.0619963	0.126183	0.366972	1.8018	0	0	0.0898373
L2R29P1B_M8																																																	0.0999636
L2R30P1B_M1																												0	0	0	0	0		0	1.63934	0	0	0	0.268817	0.0549753									0
L2R30P1B_M10	0	0	0	0	0	1.13636	0	0	0	0	0	0																0	0	0	0	0	0	0	0	0	0	0		0									0.0916497
L2R30P1B_M2	0.347222	0	0	0	0	0	0	0	0	0	0	0	0	0.287687	0.1221	0	0.126183	0	0.133869	0.137268	0.166389	0	0	0.169492	0.0710732	0	0	0.0760842	0.0507485	0.0525348	0.445682	0.026976	0.140696	0	0.468707	0.0614062	0.283019	0	0.346643	0.0723982	0.209205	0	0	0	0.554017	0.578339	0.0548847	0	0.148364
L2R30P1B_M3	0	0	0	0	0	0	0	0	0.689655	0	0	0	1.03093	0	0	0	0	0	0	0.568182	0	0	0	0	0.606061	0	0	0.780234	0.129032	0	0	0	1.65631	0	0	0.15361	0	0	0.293255	0	0	0	0	0.180832	0	0	2		0.14354
L2R30P1B_M4																												0	0	0.534759	0	0	0	0	0	0	0	0	0	0	0.197628	0	0	0	0	0	0	0	0.125597
L2R30P1B_M6																																								0									0.121008
L2R30P1B_M7	0	0	0		0									0	0	0	0	0	0	0	0	0	0	0	0	0	0.714286	0.35461	0	0	0.383142	0	1.03093	0	0	0	0.389105	0	0	0.211416	0	0.0457457	0	0.325203	0.30722				0.177401
L2R30P1B_M8																																																	0.099552
L2R30P1B_M9																																																	0
L2R45P1_M1	0	0	0.122399	0	0	0	0	0.137741	0.137741	0	0	0.344234	23.702	0	0	0	0	0	0	0	0	0	0	0	0	0	0	0	0	0	0	0	0	0	0	0	0	0	0.110233	0.126183	0.309278	0.114318	0.0331236	0.102249	0.264201				0.158458
L2R45P1_M10	0	0	0.128535	0.134953	0	0.265604	0	0	0.139276	0.151057	0.42796	5.25328	0.498753	0	0	0	0	0.78125	0	0	0	0	0	0	0	0	0	0	0	0	0.1002	0.0986193	0.27027	0	0.1	1.50637	0.226501	0.115473	0.240964	0	0	0	0	0	1.08108	0	0	0	0.148572
L2R45P1_M2	0	0.152439	0	0	0.15083	0	0	0.167224	0.168634	0	0	0	0.872093	0.975927	0.134228	0	0	0.101833	0.073046	0.227964	0.0910747	1.61812	0	0.0959693	0.0757576	0	0	0.210946	0.0351824	0.167384	0.0249408	0.0610799	0.773445	0	0.0122369	0.0879894	0.208362	0.0712149	0.383892	0.0853677	0.10846	0	0.0935454	0	0	0.0981354	0.047081	0	0.128155
L2R45P1_M3																		0		0				0	5.17241	0	0	0	0	0	0	0	0	0	0	0	1.21951	0	2.04082	0	0.233645	0	0	0.194932	0				0.10763
L2R45P1_M4	0	0	0	0.884956	0	0	0	0	1.94175	0	0	0	3.84615	0	1.78571			0	0	0	0	0	0	0	0	0	0	0	0	0	0	0	0	0	0	0	0	0		0	0.337079	0	0.318471	0.110619	0.145773				0.119301
L2R45P1_M5																																																	0
L2R45P1_M6	0	0	0	0	0	0		0	0		0																												1.26582	0	0	0	0	0	0.724638				0.122345
L2R45P1_M7	0.527983	0.0634921	0.0414079	0.197715	0.0211909	0.129199	0.0290107	0.0691882	0.187573	0.148552	0.115902	0.37714	0.846092	0.307377	0	0	0.225225	0.409277	0	0.448934	0.25974	0.112613	0	0.136426	1.0101	0	0	0.0766871	0	0.232378	0	0.240577	0.11976	0	0.156617	0	0.625559	0	0.54438	0.213672	0.165092	0.0183697	0.0319651	0.272869	0.211874	0	0.229885	0	0.0753864
L2R45P1_M8																																							0.471698	0	0.224383	0	0	0.158103	1.23318				0.327154
L2R45P1_M9																																									0.44843	0	0	0	0				0.211864
L2R46P1_M1	0.174825	0	0	0	0	0	0	0	0	0	0.190476	0	0	0	0	0	0	0	0.204499	0	0	0	0	0	0	0	0	0	0	0	0	0	0.156006	0	0	0	0	0	2.28385	0.0445831	5.50405	4.2395	0.0902935	0.0445964	0.151719	0.224719	0.21978	0	0.0208703
L2R46P1_M10																																																	0.15015
L2R46P1_M2	2.54692	0	0	0	0	0.13624	0	0	0.149701	0	1.0574	0	0	0	0	0	0	0	0	0	0	0	0	0	0	0	0	0.263158	0	0	0	0	0.350877	0	0	0	0	0	0.131752	0.119976	0	0	0	0	0	0	7.20721	0	0.0646771
L2R46P1_M3																																							0	0	20.6897	23.1405	0	0	0				0
L2R46P1_M4																																								0									0
L2R46P1_M5																																									1.81818	0	0	0	2.77778				0
L2R46P1_M6																																																	0.0629371
L2R46P1_M7	0.813008	0.806452	0	0	0	0.8	0	0.909091	0	0	0.980392	0	1.6129	0	0	0	0	1.41844	0	0	0	0	0	0	0	0	0	0.218818	0.21575	0	0	0	9.37063	0	0	0.137741	0	0.128041	0	0	0.357995	0.108814	0.118624	0	0				0.0390168
L2R46P1_M8																																																	0
L2R46P1_M9																																																	0.0706215
L2R48P1_M1	0.734803	0	23.4655	0.0664011	0	0.129116	0.0738552	0	0.141143	0	0	0.144718	0	14.9599	0	0	0.096432	0	0	0.0990099	0.352526	0	0	0	0.2	0	0	0	0	0.454545	0	0	0	0	0	0	1.87793	0	0	0	0.453608	0.308523	0.0405186	0	0				0.0468658
L2R48P1_M10																																															0		0.0912292
L2R48P1_M2	0	0.0844595	0	0.0863558	0	0.0858369	0	0.0893655	0.0904977	0.0990099	0	0	0	0.402414	0	0	1.0846	0	0	0.232019	0.280112	0	0	0	0	0	0	0.149031	0	0.147275	6.63507	0	0	0	0	0	0.470958	0	2.08054	0						0	0	24.1935	0.069409
L2R48P1_M3	0.280112	0	0.379404	0.227661	0	0.164024	0.131839	0	0.298686	0	0.116347	0	0	0.0584795	0.181159	0	0	0.0954198	0	0	0.0759301	0.193798	0.130463	0.0735835	0	0	0	0.239808	0	0.241546	0	0	0	0	0	0	0.542005	0	0.460829	0	0.28768	0.243931	0.024216	0.0492975	0.30821	0	0	0	0.0809642
L2R48P1_M4	0	0	1.04712	0	0	0	0	0	0	0	0	0	0															0	0	0	0	11.7904	0	0	0	0	3.125	0			5.50929	4.60123	0	0	3.61533				0.0797766
L2R48P1_M5																																																	0
L2R48P1_M6																																										0	0						0.0442396
L2R48P1_M8																																																	0
L2R48P1_M9																																																	0
L2R53P1_b_M1	0.245459	0.0494805	0.0479616	0.1997	0	0.198216	0.0604595	0.0522466	0.164835	0.326619	0.373134	0.171135	0.364166	0	0	0	0.793651	0	0	0	0	0	0	0	0	0	0	0	0	0	0.699301	0	0	0	0	0	0	0	0	0	6.53789	6.39456	0.14245	0.282885	0.18018				0
L2R53P1_b_M10	0.769231	0	0	0	0	0	0	0	0	0	0	0	7.40741																																				0.0539665
L2R53P1_b_M2	0.228728	0.177699	0.0883002	2.63393	0.13089	0.087604	0.10433	0.0919963	0.187882	0.143954	0.0464253	0.360453	0.376884	0	0	0	0	0	0	0	0.840336	0	0	0	0	0	0	0	0	0.694444	0	0	0.404858	0	0.598802	0.724638	0	0	0.884956	0.35461						0	0	0	0.0943925
L2R53P1_b_M3	0.531693	0.0207426	0.061019	0.21363	0.0311721	0.0527093	0.129971	0.0332557	0.13905	0.0584112	0.0662544	0.0247097	0.0931966	0	0	0	0	0	0	0	0	0	0	0.492611	0	0	0	0	0	0	0	0	0	1.23457	0	0	0	0	0.396825	0	9.49907	8.36333	0.0637674	0.0641026	0.129241	0			0.311849
L2R53P1_b_M4	0.241353	0.0313821	0.107045	0.277358	0.0686673	0.147504	0.0760337	0.150507	0.219516	0.147101	0.153945	0.140861	0.205633	0	0	0	0	0	0	0	0	0	0	1.55039	0	1.35747	0	0	0	0.107066	0.576701	0	0	0.211864	0	0	0	0.342466	0.467654	0.450902	15.7059	14.4535	0.0665385	0.0951196	0.256457	1.05263	0	0	0.122211
L2R53P1_b_M5
L2R53P1_b_M6	0	0	0.219298	0	0.209205	0	0	0.87146	0	0.3003	0	0	0																																				0.0791876
L2R53P1_b_M7	0.30888	0.0254712	0.0250125	0.551615	0	0.155521	0.0325627	0.0536769	0.17192	0.0576535	0.946458	0.0606244	0.15361	0.533333	0	0	0.280899	0	0	0	0	0	0	0	0	0.327869	0.294985	0	0	0	0	0	0.438596	0	0	0	0	0	0.2	0	16.3429	14.8267	0.215285	0	0.0677507				0.0791113
L2R53P1_b_M8																																																	0.101592
L2R53P1_b_M9																																																	0.297619
L2R61P1_M1	0	0	0.112613	0.241838	0	0.236686	0	0.133333	0.27137	0	0	0	0	0	0	0	0.564972	0	0	0	0.719424	0	0.653595	0.847458	0	0	0.769231	0	0.508906	0.263158	0	0	0	0	0	0	0.384615	0			1.59292	1.92	0	0	0.255102				0.181598
L2R61P1_M10	0.121507	0.121212	0.354191	0.127551	0	0.369458	0.152905	0	0.271003	0	0	0	0	0	0	0	0		0	1.51515	0	0	0	0	0	0															1.35135	3.40909	1.42857	0		0	0	0	0.138812
L2R61P1_M2	0	0	0	0	0	0	0	0	1.33333	0	0	0	0	0	0	0	0	0	0	1.14943	0	0	0	0	0	0	1.78571												0	0.558659									0.208835
L2R61P1_M3																												0	1.51515	0	0	0		0	0						0	0	0	0.694444	0.645161				0.120073
L2R61P1_M4	0	0.70922	0	0	0	0	0	0.793651	0.884956	1	0	0	0															0	0	0	0	0		0	0		0				8.64198	8.69565	0	0	0				0.189693
L2R61P1_M5																																																	0
L2R61P1_M6																																																	0.264763
L2R61P1_M7	0.437637	0	0.210084	0	0	0.222717	0	0	0	0	0.253165	0	0.398406	0	0	0	0	0	0	0	0	0	0	0	0	0	7.29167												0.5	0	6.36132	5.88915	0	0.0869943	0.229885				0.0649667
L2R61P1_M8																																																	0
L2R61P1_M9																																																	0
L3R20R23B_M1	0	0	0.643087	0	0	0	0	0	0	0	0	0.505051	0	0	0	0	0	0	0	1.07527	0	0	0	0	0	0	0	0	0	0	0	0.537634	0	0	0	0	0	0	0	0	0.805369	0	0	0	1.13636				0.322234
L3R20R23B_M10																																								0	0	0	0	0					0
L3R20R23B_M2	0	0	0	0	0	0	0	0	0	0	0	0	0																										0.456621	0.892857						0.505051	0	0	0.0789266
L3R20R23B_M3																												0	0	0	1.36986	1.51515		0	0	0	0	0			0.884956	0.714286	0	0	2.43902				0.454103
L3R20R23B_M4	5.51387	0.0329164	3.07546	0.175623	0.066379	0.138648	0	0	0.0403388	0.0839983	0.204332	10.8988	0.351617	0	0	0	0	0	0	0	0	0	0		0	0		0	0	0	0	0	0	0	0	0.555556	0	0	0.929615	0	1.68659	1.28205	0.0425592	0.283889	0.683727				0.164752
L3R20R23B_M5
L3R20R23B_M6																																																	0.164508
L3R20R23B_M7	0.493827	0	0	0	0	0.26455	0.348432	0	0.890208	0	0.301205	0.363636	0.512821	0	0	0	0	0	0	0	0	0	0	0	0	0	0	0	0	0.699301	0	0	0	0	0	0	0	0	0	0	0.858106	0.567481	0.177305	0	0.341297	0	0	0	0.1287
L3R20R23B_M8																																																	0
L3R20R23B_M9																																									0	0	0	0					0
L3R22P1B_M1	0	0	0	0	0	0	0	0	0	1.2987	0	0	0	0.148633	0.0609199	0.0452899	0.324675	0.270166	0.0703482	0.0743218	0.0413052	0	0.0708968	0.0834028	0.110132	0	0.04329	0.0731797	0.10597	0.0719166	0.11919	0.111483	0.234467	0.040833	0	0.0472367	0.0387747	0.0893256	0.165645	0.162904	0.0166941	0.00190934	0.0349615	0.128765	0.679229	0	0.42735	0	0.15135
L3R22P1B_M10														0	0	0	0.446429	0	0	0	0	0	0	0.609756	0.512821	0	0	0	0	0	0	0.319489	0.492611	0	0	0	0	0.331126	0	0	0	0	0	0	1.66667	0.934579	0	0	0.174169
L3R22P1B_M2														0.0815661	0.11325	0	0.0298507	0.251076	0.0322061	0.0694203	0.264051	0.0630517	0.0319693	0.231214	0.168237	0	0.0772499	0.13986	0	0.0737101	0.0249314	0	0.0732869	0.07724	0	0.0292227	0.0250941	0.0278087	0.220051	0.0914117	0.395257	0	0	0	2.64901	0.37831	1.13636	0	0.223246
L3R22P1B_M3														0.0721293	0.0441826	0	0.0800256	0.0359131	0.0500334	0.0731261	0.120289	0.0164042	0.0168748	0.217391	0.125831	0	0.164237	0.253521	0	0.173863	0.308737	0.0908265	0.495786	0.155666	0.0576037	0	0.34204	0.070497	0.267971	0.0496032	0.041654	0.0112937	0.040863	0.0802967	0.524374	0.360198	0.091659	0.145914	0.347654
L3R22P1B_M4														0	0	0	0	0	0	0	0	0	0	0	1.23457	0	0	0	0	0	0	0	0.816327	0.283286	0	0	0.265252	0	0	0	0	0	0	0.107817	0.921187				0.162366
L3R22P1B_M5																																									0	0	0	0	0				0.634058
L3R22P1B_M6																																								0	0	0	0	0					1.86773
L3R22P1B_M7														0.0975927	0.0833056	0	0.0532576	0.0412882	0.0185977	0.146566	0.0688231	0.0929541	0.0187688	0.0433463	0.0779271	0	0	0.307314	0	0.187852	0.066357	0	0.3125	0	0	0	0.134771	0	0.212955	0.0364365	0.0381055	0.00897069	0.0373753	0.0574398	0.553564	0	0.271739	0	0.0911452
L3R22P1B_M8																																																	0.263158
L3R22P1B_M9																																																	0.197498
L3R23P2B_M1	0.471698	0	0	0	0	0	0	0	1.16279	0	0	0	0	0.136054	0.27972	0	0.357782	0	0	0	0.223714	0.179856	0	0	0	0	0	0	0	0.621118	0	0	0.341297	0.238095	0	0	0	0	2.52101	0	0	0	0	0.0912742	1.40725	0	0	0	0.122084
L3R23P2B_M10	0	0	0	0.242718	0.243309	0.245098	0	0	0.560224	0.283286	0	0.4	0	0	0	0	0	0	0	0	0.833333	0	0	0	0	0	0	0.121212	0.059988	0.131406	0	0	0.5923	0.0685401	0	0	0	0	0.339367	0.0895255	0.0744048	0	0	0.323363	1.25984	0	0.148368	0	0.13737
L3R23P2B_M2														0	0.0701754	0	0	0	0	0.0952381	0.10917	0	0	0.100806	0	0	0	0	0	0.0656168	0	0.0692042	0.211193	0.0699301	0	0	0.0775795	0.0882613	0.941882	0.0782086			0	0	0	0	0	0	0.80315
L3R23P2B_M3	0.123001	0.0317763	2.57038	0.16469	0	0.200535	0.173837	0.0379939	0.113938	0.0381971	0	0.049505	0.35693	0	0	0	0	0	0	0	0.396825	0	0	0	0	0	0	0	0	0.204499	0	0.434783	0.401606	0	0	0	0.4914	0	0.206398	0.106781	0.0483596	0.0142974	0.0336561	0.262839	0.938642	1.12782	0.414938	0	0.178011
L3R23P2B_M4	0	0	0.343643	0	0	0.719424	0	0	0.438596	0	0.387597	0.568182	0	0	0	0	0	0	0	0	0	0	0	1.26582	0		6.49351	0.952381	0	0	0	0	0	0	0	0	0	0	0.674536	1.91083	0.0154261	0	0.11672	0.0327131	0.904807				0.265699
L3R23P2B_M5																																																	0
L3R23P2B_M6																																																	0.137433
L3R23P2B_M7	0.294985	0	0	0.21322	0.101626	0.634249	0	0	0.11976	0.240096	0.340522	0.163132	0	0.163399	0	0	0	0.235294	0	0.223714	0.837989	0	0	0.233645	0	0	0	0	0.074239	0.0797448	0	0	0	0	0	0	0.0933707	0	0.189633	1.54255	0.0516747	0.00785381	0.102438	0.093013	0.654388	0.338983	0	0	0.121434
L3R23P2B_M8																																																	0.262927
L3R23P2B_M9																																									0	0	0.4329	0	0.735294				0.120627
L3R24P1C_M1	0	0	0.240964	0	0	0.256082	0.331675	0	0	0	0	0	0.253165	0	0	0	0	0	0	0	0	0	0	0	0	0	0	0	0	0	0	0	0	0	0	0	0	0.4329	0	0	0	0	0	0.0919118	0.710227	0	0	0	0.920348
L3R24P1C_M10	0.409836	0	0	0	0	0.425532	0	0	0.49505	0	0	0	0	1.78571	0		0								0			0	0										0	0	0	0	0	0	0				0.139455
L3R24P1C_M2	0	0	0	0	0	0	0	0	0	0.892857	0	0	0	0	0	0	0	0	0	1.51515	0	0	0	9.67742	0	0	0	1.2939	0.181159	0	0.2079	0	0	0.21978	0	0	0	0	0.135501	0		0	0	0		0	0	0	0.108246
L3R24P1C_M3	0	0	0	2.94118	0	0	2	0	0	0	1.47059	0		0	0	0	0		0			1.63934	0		0	0	0	0	0	0	0	0	0.689655	0.5	0	0	0	0	0	0	0.191571	0	0	0	0.3367				0.18916
L3R24P1C_M4	0.17169	0.0576812	0.0561062	0.198491	0	0.197394	0	0	0.14121	0.276561	0.238493	0.0835422	0.0382702	0	0	0	0	0	0	0.244499	0	0	0	0	0	0	0	0	0.272851	0.13459	0.155521	0	0	0	0	0	0	0	0.21692	1.48075	0.133018	0.16456	0.053329	0.0508468	0.646513	0.657895	0	0	0.15242
L3R24P1C_M5																																																	0.653595
L3R24P1C_M6		0	0		0																																												1.59405
L3R24P1C_M7	0.530504	0.265957	0	0	0	1.66667	0	0	0.331126	0	0	0	0.534759	0	0	0	0	0	0	0	0	0	0	0	0	0	0	0	0	0	0	0	0	0	0	0	0	0	0	0	0.382599	0.228885	0.0574465	0.0860956	0.627662	0	0	0	0.107315
L3R24P1C_M8																																																	0
L3R24P1C_M9																																																	0.869565
L3R25P1B_M1	0.57971	0	0	0	0	0.310559	0	0	0	0	0	0	0	0	0	0	0											0	0	0	0	0		0	0	0	1.66667	0	0	0	0.611791	0.322135	0.0607533	0.358637	1.10263				0.477766
L3R25P1B_M10	1.79856	0	0.361011	0.78125	0	0	0	0	0	0	0	0.537634	0																												1.14943	1.0101	0	0	1.72414				0.240489
L3R25P1B_M2	0	0	0	0	0	0																																	0	0.223214									0.212766
L3R25P1B_M3	0.353357	0	0	0	0	0	0	0	0	0	0	0	0.75188															0	0	0	0	0	0	0	0	0	0	0	0.632911	0	0.652647	0.579374	0.516987	0.0754148	1.07296				0.103357
L3R25P1B_M4	0.431965	0	2.31092	0.2331	0	0.226757	0	0	0.263852	0	0	1.0101	0.460829																										0.934579	0	1.42222	1.25833	0.293255	0	0.793651				0.44006
L3R25P1B_M5																																																	1.14943
L3R25P1B_M6																																																	0.0434972
L3R25P1B_M7	1.5674	0	0	2.25806	0	0.671141	0	0	0.743494	0	0	0	0	0	0							0																	1.16279	0	0.689655	0.361011	0	0	0.645161				0.459137
L3R25P1B_M8																																																	0
L3R25P1B_M9																																																	0
L3R29P1B_M1														0	0	0	0.294118	0	0	0	0	0.322581	0	0	0	0	0	0	0	0	0	0	0	0.280112	0	0	0	0	0.4423	2.92181	2.45957	1.78208	0.0513272	0.0371637	0.408119	0.320513	0	0	0.0778443
L3R29P1B_M10																																																	0
L3R29P1B_M2														0	0.314465	0	0	0	0	0	0	0	0.387597	0	0	0	0	0	0	0.147275	0.481541	0	1.02041	0	0	0	0.170068	0	0.43134	0.0588709	0.934579	0.657895	0	0	0	0.483092	0	0	0.0446129
L3R29P1B_M3														0	0	0.116822	0.10661	0	0	0	0	0.341297	0.117096	0	0.117786	0	0	0	0	0.152207	0	0	0.227273	0	0.15456	0	0.165837	0.34965	0.474684	0.0853242	0.0824856	0.0456517	0.352877	0.167504	0.501672	0	0	0	0.246031
L3R29P1B_M4	0	0	0.37594	1.01833	0	0.200401	0	0	0.473934	0.219298	0	0	0	0.555556	0.549451	0	0	0	0	0	0	0	0	0	0	0	0	0	0	0	5.8427	0.211416	0.294118	0	9.09091	0	0.472813	0	0	0	0.122775	0.104004	0.0628536	0	0.548446	0	0	0	0.272911
L3R29P1B_M5																																									1.77936	1.2945	0	0	1.875				0
L3R29P1B_M6																																																	0
L3R29P1B_M7														0	0	0	0	0.248139	0	0	0	0	0.227273	0	0	0	0	0	0	0.828729	0	0	0.425532	0	0	0	0.322581	0	0	0	0	0	0	0.180668	0				0.381904
L3R29P1B_M8																																																	0.167364
L3R30P1B_M1																																																	0
L3R30P1B_M10	0.289855	0	0.168067	0.0611621	0.174723	0.116959	0.0777001	0	0.203666	0.341763	0.315856	0.160901	0.192123															0	0	0	0.854701	0	0	0	0	0	5.40541	0			0	0							0.170571
L3R30P1B_M2																																							0.107797	0									0.0965784
L3R30P1B_M3														0	0	0	0		0	0					0			0	0.127877	0	0	0	0.193424	0	0.145773	0.163132	0	0.170648	0.952381	0	0	0	0	0	0.118203				0.140098
L3R30P1B_M4																																									0	0	0	0					0.858139
L3R30P1B_M6																																																	0.0979295
L3R30P1B_M7	1.21951	0	0	0	7.31707	0	0	5.6338	0	0	0	0		0	0	0	0	0	0	0		0			0			0	0	0	0	0	0	0	0	0	0	0	0	0	0.0470588	0.0379939	0	0	0.13289				1.16566
L3R30P1B_M8																																																	1.03704
L3R30P1B_M9																																																	0
L3R45P1_M1	0	0	0.398406	0	0	0	0	0	0.45045	0.966184	0	0	0	2.05479	0.699301	0	0.763359	0	0	0	0	0	0	0	0	0.952381	0	0	0	0.714286	0	0	0	0	0	0	0.892857	0.952381	0.469484	0	0.0890472	0.229533	0	0	0				0.112108
L3R45P1_M10																												0	0	0	0	0	0	0	0	0	0	0.833333											0.0898674
L3R45P1_M2	0.694444	0	0	0	0	0.362319	0	0	0	0	0	0	0	0.0960615	0.197628	0	0.153139	0.45283	0	0.0566893	0.197239	0	0.0627746	0.693481	0.17192	0	0.0742942	0.091659	0.036503	0.0740604	0.0977326	0.0380228	0.285418	0	0.0570234	0	0.217202	0.20252	0.325972	0.0673647	0	0	0	0.174825	0.476758	0.0414422	0.0839631	0.92091	0.413548
L3R45P1_M3														0	0.869565	0	0	0	0	0.892857	0	0.917431	0	1.02041	0	0	0	0	0	0	0	0	0	0	0	0	0	0	0	0	0	0	0.08	0	1.35747				0.306866
L3R45P1_M4	0	0	0	0	0	0	0	0	0	0	0			0	0	0	0	0	0	1.35135	0	0	0	0	0	0	0													0	0	0	0	0	0				0.103138
L3R45P1_M5																																																	1.23457
L3R45P1_M6																																								0		0							0.100847
L3R45P1_M7	0.286533	0	0.0801603	0.129143	0	0.0837521	0.0579374	0.0446429	0.276116	0.0482859	0.181571	0	0.239617	0.135501	0	0	0	0	0	0	0	0	0	0	0	0.856164	0	0	0.135318	0	0	0	0.199203	0	0	0.332226	0.163666	0.878735	0.367715	0.0371581	0.103222	0.0535289	0.0945265	0.0601019	0.185125	0	0	0	0.0409207
L3R45P1_M8																																							0	0	0	0	0.374532	0	1.36612				0
L3R45P1_M9																																									0	0	0	0					0
L3R46P1_M1	0	0.149477	0.145349	0	0	0.149701	0	0	0	0	0	0	0															0	0	0.456621	0	0	0	0	0	0	0	0	0.0424628	0.0342114	4.10203	4.02942	0	0	0	0	0	0	0.0324254
L3R46P1_M10	0	60.2151	0	0	0	0	0	0	0	0	0	0	0																																				0.0629822
L3R46P1_M2	0	0.796813	0	0	0	0	0	0	0	0	0	0	0	0	0	0	0	0	0	0	0	0	0	0	0	0	0	0	0	0.28169	0	0	0	0	0	0	0	0	1.19695	0.0714286	0	0	0	0	0	0.404858	0.401606	0	0.0183486
L3R46P1_M3																																							0.892857	0	13.6752	15.2672	0	0	0				0
L3R46P1_M4																																								0		25							0
L3R46P1_M5																																																	0
L3R46P1_M6																																																	0.0208203
L3R46P1_M7																												0	0	0	0	0	0	0	0	0	0.546448	0	0	0.149925	0.663717	0.100604	0	0	0.374532				0.0967014
L3R46P1_M8																																																	0.17331
L3R46P1_M9																																																	0
L3R48P1_M1	0.125313	0	0.596659	0	0	0.364964	0	0.125945	0.395778	0	0	0	0.171821	0	0	0	0	0	0	0	0	0	0	0	0.232558	0	0	0	0	0	0	0	0.367647	0	0	0	0.630915	0	0	0	0.460193	0.384451	0	0	0.205233				0.065478
L3R48P1_M10																																																	0.24627
L3R48P1_M2	0.0677966	0	0.066072	0.067659	0	0.0998336	0.112952	0	0.143781	0.0377074	0.070497	0	0	0	0	0	0.266667	0.423729	0	0	0	0	0	0.325733	0	0	0	0	0	0	0.103734	0	0.11919	0	0	0	0	0	0.27959	0						0	0	0	0.080488
L3R48P1_M3	0.0768049	0	0.0745712	1.46492	0	0.0758725	0	0	0	0	0	0.0859845	0.221729	0	0	0	0	0	0	0.393701	0	0	0	0.45045	0	0	0	0.520833	0	0	0	0	0	0	0	0	0	0	0	0	0.104649	0.041713	0.0144592	0.0145159	0.164258	0	0	0	0.149271
L3R48P1_M4	0.172414	0	0.0558971	0	0.112423	0.112613	0.0645995	0	0.121286	0	0.294291	0.255265	0.163265	0	0							0			0			0.322581	0	0	0	0.326797	0	0	0	0	0	0.34965		0	1.86263	1.86608	0	0.227015	0.129534				0.113998
L3R48P1_M5																																																	0.289017
L3R48P1_M6																																																	0.0981082
L3R48P1_M8																																																	0
L3R48P1_M9																																																	0.0905797
L3R53P1_b_M1	0.24558	0.0492449	0.031954	0.696633	0.0163026	0.0983929	0.0198728	0.0702494	0.0905797	0.0363702	0.0529007	0.482625	0.191755	0	0	0	0.543478	0	0.526316	0	0	0.581395	0	0	0	0	0	0.371747	0	0	0	0	0	0	0	0	0	3.09278	0.301205	0	6.14035	5.62963	0.081367	0.0805153	0.1001				0.0693282
L3R53P1_b_M10	0	0	0.78125	0	0	0	0	0	0	0	0	0	1.40845																																				0.0576369
L3R53P1_b_M2	2.4265	0.0923361	0	0.187266	0	0.18596	0.390625	0	0.30349	0.0509424	0.890648	0	0.134048	0	0	0	0	0	0	0	0	0	0	0	0.819672	0	0	0	0	0	0	0	0	0	0	0	0	0	0	0									0.440771
L3R53P1_b_M3	0.250962	0.265692	0.307892	0.720783	0.0166778	0.590219	0.0833507	0.0539957	0.037679	0.112718	0.361402	0.381986	0.100959	0.438596	0	0	0	0	0	0	0	0.5	0	0	0	0	0	0	0.787402	0	3.7037	0	0	0	0	0	0	0	0	0	13.2424	12.013	0.0484027	0.120802	0.185816				0.0654189
L3R53P1_b_M4	0.195962	0.054202	0.155113	0.374023	0.0478018	0.10139	0.154078	0.168547	0.174735	0.302843	0.341292	0.283983	0.447956	0	0	0	0.176678	0.210526	0	0	0	0.965251	0	0.208768	0.17762	0	0	0.0974659	0	0	1.39535	0.224467	0.151057	0	0	0.246305	0.2457	0.265957	0.363259	0.377229	10.5707	9.5836	0.0547454	0.131945	0.2953	0.561798	0	0	0.128944
L3R53P1_b_M5	0	0	0	0	0	0.666667	0	0	0	0	0	0	0																																				0.146843
L3R53P1_b_M6	0	0.226244	0.226757	0	0	0	0	0.243309	0.289017	0.283286	0.247525	0.291545	0.796813																																				0.0640205
L3R53P1_b_M7	0.166113	0.0648298	0	0.202771	0	0.167729	0.0876424	0.0339098	0.108893	0.116054	0.0342818	0.321932	0.473186	3.68664	0	0	0.507614	0	0	0	0	0	0	0.595238	0	0	0	0	0	0	0.75188	0	0	0	0		0		0.421941	0	10.0726	8.91566	0.0878735	0.0852515	0.334821				0.189439
L3R53P1_b_M8																																																	0.19698
L3R53P1_b_M9																																																	0
L3R61P1_M1	0	0	0	0.8	0	0.389105	0	0	0	0	0	0	0	0	0	0	0	0	0	0	0	0.625	0.625	0	0	0	0			0											1.75879	1.40187	0	0	0				0.12747
L3R61P1_M10	0	0	0	0	1.26582	0	0	0	0	0	0	0																																					0.0597372
L3R61P1_M2																																																	0.177999
L3R61P1_M3																																									0.0795545	0	0	0.0807754	0.701754				0.114416
L3R61P1_M4																													0	0											5.88235	9.7561	0	0					0.0372856
L3R61P1_M5																																																	0
L3R61P1_M6																																																	0
L3R61P1_M7	0	0	0	0	8.75912	0	0	0	0	5.19481	0	0	0																											0	4.10385	4.03413	0.27248	0.176678	0.363636				0
L3R61P1_M9																																																	0.645161
L4R22P1B_M1	0	0	0	0	0	0	0	0	0.429185	0	0	0	0	0.0294204	0.0606612	0.044964	0.0966806	0.0376648	0.0338868	0.037092	0.0820008	0.102076	0	0.160321	0.0364299	0	0.0854336	0.176263	0.11554	0.0883392	0.064	0.0918836	0.143472	11.182	0	0.039032	0	0.0732601	0.429711	0.0875657	0.0683727	0	0.020014	0.0746756	0.490712	0.732601	0	0	0.108619
L4R22P1B_M10	0.632911	0	0	0	0	0	0	0	0	0.740741	0.666667	0	0	0	0	0	0	0	0	0	0	0	0	0	0	0	0	0	0	0	0.28777	0.274348	0	0.145985	0	0	0.141643	0	1.6129	0									0.0894906
L4R22P1B_M2														0.246711	0.0855432	0	0.088968	0	0	0.104384	0.460299	0	0.095057	0.112108	0.1002	0.134228	0.118064	0.0458085	0.0304136	0.0803988	0.0328299	0.0804246	0.165995	0	0	0	0.16852	0.0735294	0.585194	0.0809623						0	0.205761	0	0.667989
L4R22P1B_M3														0.0385208	0.136054	0.0277932	0.234942	0.11919	0.0220361	0.143644	0.326353	0.128452	0	0.0527426	0.0473821	0.0284576	0.160342	0.220143	0.036324	0.111815	0.060024	0.0984834	0.541057	0.0408998	0	0	0.0615258	0.0887115	1.80468	1.08365	0.0220361	0	0.0958606	0.0740802	0.494079	0.255102	0.130463	0	0.461416
L4R22P1B_M4																												0.445434	0	0	0.117233	0.349243	0	0.378788	0	0	0.247525	0	0	0	0	0	0.27933	0	0				0.110516
L4R22P1B_M5																																									0	0	0	0					0.05493
L4R22P1B_M6																																																	0.137297
L4R22P1B_M7														32	0	0	0.316456	0.342466	0.310559	0	0	0	0	0.763359	0	6.36704	0	0	0	0.17331	0	0	0.140845	0.093985	0.616197	0.0957854	0.0883392	0	0.275103	0.125707	0.014997	0	0.0289519	0.0686908	0.202686	0.260191	0.169348	0	0.0583313
L4R22P1B_M8																																																	0.102987
L4R22P1B_M9																																									0	0	0	0	0				0
L4R23P2B_M1	8.14558	0	0.171233	0.380952	0.178571	0.186916	0	0	0.211864	0	0	0	0	0	0	0	0	0	0	0	0	0	0	0	0.228833	0	0	0.353357	0	0.357143	0	0.401606	0.540541	0	0	0	0	0	0.2849	0	0.0482703	0	0.0170969	0	1.14053	0	0	5.7971	0.151241
L4R23P2B_M10																																									0	0							0.277924
L4R23P2B_M2														0.164204	0	0	0	0.115473	0	0.109769	0.13624	0	0	3.59712	0	0	0	0.114877	0	0.188088	0.0673854	0	0.0910747	0	0	0	0.140449	0.316957	1.29128	0.101247				1.78571		0.338983	0	0	1.40146
L4R23P2B_M3	0.206879	0	0.0766284	0.0560381	0	0.920502	0.0750469	0	0.22194	0.064704	0.0601685	0	0.101523	0.144509	0	0	0.191205	0	0	0	0.977995	0	0	0.421053	0	0	0	0.0971817	0.583658	0.205973	0.915332	0	0.198807	0	0	0	0	0	0.841198	0	0.0722695	0.0357131	0.0402257	0.253506	0.90679	0.609756	0.162338	0	0.14763
L4R23P2B_M4	0	0	0	0	0	0	0	0	0	0	0	0	0	0	0	0	0	0	0	0	0	0	0	0	0	0	0	0	0	0	1.25	0	0	0	0	0	0	0	0.25	0	0.017714	0.00380996	0.0487163	0.0571401	0.824901	0	0	0	0.289582
L4R23P2B_M5																																																	1.12867
L4R23P2B_M6																																																	0.182837
L4R23P2B_M7	0	0	0.588235	0	1.27389	0	0	0	0	0	0	0	0	0	0	0	1	51.8182	0	0	0	0	0	0	0	0	0	0	0	0	0	0		0	0		11.3208		0.456621	0.416667	0	0	0	0.0942803	0.811808				0.158599
L4R23P2B_M8																																																	0.100402
L4R23P2B_M9																																									0	0		0					0.158667
L4R24P1C_M1	0.378788	0	0	0	0	0	0	0	0.456621	0.49505	0	0	0	0	0	0	0.414938	0.534759	0	0	0	0	0	0	0.326797	0	0.338983	0	0	0	0.155521	0	0.211416	0	0	0	0	0	0.249377	0	0.0937207	0	0.0474383	0.235516	0.433526				0.12131
L4R24P1C_M10	0	0	0	0	0	0	0	0	0	0	0	0																											0	0									0.116984
L4R24P1C_M2	0.157729	0	0.162075	0	0	0.164474	0	0.200803	0.193798	0	0	0	0.318471	0	0.153374	0.204082	3.60065	0.269542	0	0	0	0	0.166667	0	0	0.187617	0.380952	0.0603865	0	0.124378	0.0677507	0	0.288739	0	0	0	0.153728	0	0.277342	0.0657462	0	0	0	0	0	0	0.884956	0	0.100746
L4R24P1C_M3	3.44828	0	0	0	0	0			0	2				0	0	0	0.842697	0	0	0	0	0.277008	0	0	0	0	0	0.220103	0.145349	0.149031	0.172414	0.0820345	0	0	0	0	0	0.281955	1.32916	0.0691563	0.0795862	0.0318776	0.0203211	0.118788	0.308737	7.95455	0	0	0.102302
L4R24P1C_M4	0.147874	0	0.109012	0	0	0.151976	0.0465766	0	0.178891	0.213858	0.0463177	0.0535906	0.148588	0.152439	0	0	0	0.282486	0	0	0	0	0	0.192678	0	0.17331	0.315457	0.226757	0.110497	0	0	0	1.8315	0	0	0	0	0	0.106724	0	0.208296	0.146582	0.0247084	0.0526467	0.559862	0	0	0	0.139595
L4R24P1C_M5																																																	0
L4R24P1C_M6	1.2987	0	0	0	0	0		0	0		0			0.258844	0.0632511	0.0472367	0.463499	0.277585	0.0429369	0.410397	0.13245	0.0623441	0	0.335196	0	0	0												0	0	0	0	0	0					1.40539
L4R24P1C_M7														0.135501	0.139665	0	0.458015	1.19284	0	0.170648	0	0	0	0	0	0.151286	0	0.253165	0	0.2457	0.298507	0	1.23457	0	0	0	0	0	0.373483	0	0.18158	0.137899	0.0505561	0.0354183	0.271463	1.08696	1.06383	0	0.124363
L4R24P1C_M8																																																	0
L4R24P1C_M9																																																	0.923077
L4R25P1B_M1	0	0	0.471698	0	0	0.503778	0.649351	0	0.621118	0	0	0	0	0	0	5.34759	0	0	0	0.595238	0	0	0	0	0	0	0	0	0	0	0	0	0.921659	0	0	0	0	0	0.310559	0	0.72908	0.51723	0.0608114	0.0609915	0.644102	1.05634	0	0	0.247443
L4R25P1B_M10	0.283286	0	0	0.3125	0	1.76471	0	0	0	0.374532	0	0.438596	0															0	0	0	0	0	0	0	0	0	0	0	0	0.689655	0	0	0	0	0.714286				0.377959
L4R25P1B_M2	0	0	0	0	0	0.793651	0	0	0.847458	0	0	0	0	0	0	0	0		1.66667			0	0		0			0	0	0	0	0	0	1.11111	0	0	0	0	0.516351	0.220994			0	0					0.402085
L4R25P1B_M3	0.177936	0	0.177305	0.0962464	0	0.0919118	0	0	0.107875	0.220022	0	2.57802	0.18315	0	0	0	0	0	0	0	1.19048	0	0	0	0	0	0	0	0	0	0	0	0.403226	0	0	0	0	0	0.30349	0	1.40362	0.98787	0.430347	0.353755	0.950174	0.808625	0.147929	0	0.310032
L4R25P1B_M5																																																	0
L4R25P1B_M6																																																	0.561637
L4R25P1B_M7	0.373832	0	0	0.30581	0	0.195886	0	0.112613	0.342466	0	0.108932	0.1321	0.182815	0.185529	0.556586	0	0	0	0	0	0.560224	0	0	0.287356	0	0	0.247525	0	0	0	0	0	0	0.416667	0	0	1.23967	0	0.43956	0	0.90398	0.662008	0.0332631	0.146611	0.40625				0.230219
L4R25P1B_M8																																																	0.325945
L4R25P1B_M9																																																	0.813008
L4R29P1B_M1	1.17647	0	0	0	0	0	0	0	0	0	1.88679	0		0	0.187266	0	0	0	0	0.497512	0.311526	0	0	0	0	0.229885	0	0	0	0	0	0	0.666667	0	0	0	0	0	0	0.098912	1.16822	0.902163	0.0435445	0.0546926	0.497512				0.190269
L4R29P1B_M10																																																	0
L4R29P1B_M2	0	0	0	0	0	0			0					0	0.0616523	0	0	0	0	0.0740741	0	0.0722022	0	0.106496	0	0.618238	0	0.0787402	0	0	0.0884956	0	1.07784	0.0953289	0.174216	0.122399	0.104167	0	0.0822783	0.0506745	0	0	0	0.487805	0	0.280308	0.244698	0	0.0460079
L4R29P1B_M3	0.226757	0	0.224215	0	0	0.236407	0.30581	0	0	0.286533	0	0	0	0.254939	0.264901	0.0776398	0.14556	0.206825	0	0.0858369	0.290698	0	0.0834028	0.219058	0	0.169205	0.194553	0.229358	0.0579039	0	0	0	0.576369	0.0705716	0	0	0.075643	0.227445	0.329257	0.0859845	0.0535906	0.00859919	0.0874508	0.200423	0.611669	3.61446	0	0	0.114836
L4R29P1B_M4														0	0	0	0	0	0	0	0	0	0	0	0	0.337838	0	0.114025	0	0	0.133156	0	0.369686	0	0.124378	0	0.145773	0	0	0.311526	0	0	0	0.229058	0.417246				0.137069
L4R29P1B_M5																																									0.52356	0.995025	0	0.588235	0.909091				0
L4R29P1B_M6																																								0		1.25	0						0.104603
L4R29P1B_M7	0.318907	0.0457875	0.266075	0.0495295	0	0.140121	0	0	0.0541126	0.221852	0.220143	0.329381	0.173762	0	0	0	0	0	0	0	0	0	0	0	0.555556	0	0	0	0	0	1.5873	0	0.588235	0	0	0	0	0	0.555556	0	0.0747384	0	0	0.234009	0.775194				0.125036
L4R29P1B_M8																																																	0.130208
L4R30P1B_M1																																							0	0									0
L4R30P1B_M10																												0	0	0	0	0	2.05479	0	0.480769	0.546448	0.534759	0		0	0.934579	0	0	0	3.84615				0.231426
L4R30P1B_M2	0	0	0	0	0	0	0	0	0	0	0	0	0	0	0	0	0.609756	0	0	0	0	0	0	0	0	0	0	0.0682128	0	0.828157	0.15083	0	0.190295	0.14892	0.588235	1.23052	0	0.177936	0.471731	0.0872887	1.42857	0	0	0		0.144928	0	0	0.0826841
L4R30P1B_M3														0	0		0					0	0					0	0	0.280112	0	0	0	0	0	0.333333	0	0	0.980392	0	0.0434311	0.017838	0.0422565	0.131406	0.487646	0.066072			0.128904
L4R30P1B_M4																												0	0	1.11111	0	0	0	0	1.25	3.07692	0	1.51515	0	0	1.25	0	0	0	0				0.538775
L4R30P1B_M5
L4R30P1B_M6																																																	0.136285
L4R30P1B_M7	0.133869	0	0	0	0	0	0	0	0	0.310559	0.29985	0.519031	0	0	0	0	0	0.269542	0	0.229885	0.27933	0	0.226244	0.277008	0	0	0	0	0	0.343053	0	0.359066	0.793651	0.386847	0.179211	0.40568	0	0	0	0.226757	0.162646	0.0675524	0.205656	0.132031	1.04361				0.113895
L4R30P1B_M8																																																	0
L4R30P1B_M9																																																	0.256082
L4R45P1_M1	0.754717	0	1.11111	0.414938	0	0	0	1.28755	0.4329	0	0	0	0	0	0	0	0	0	0	0	0	0	0	0	0	0	0	0	1	0	0	0	0	0	0	0	0	0	0.116043	0.0165975	0.829876	0.706001	0	0.0591366	0.310078				0.0724638
L4R45P1_M10	0	0	2.24719	0	0	0	0	0	1.28205	0	0	0		0	0	0	0	0	0	0	0	0	0	0	0	0	0	0	0	0	0.465116	0	1.1976	0	0	0	0	0	0	0	1.96078	0	2						2.80851
L4R45P1_M2	0	0	19.7674	0	0	0	0	1.26904	0.25	0	0	0	0	0.0403063	0.040833	0	0.261324	0.31506	0	0.0468384	0.168067	0.0968992	0.0511771	0.23108	0.140845	0	0.178465	0.046517	0.243987	0.411378	0.0372162	0.376031	0.195631	0	0.0121036	0.0715001	0.261564	0.0705119	0.335451	0.0890081	0.555556	0.411523	0.44843	0	0	0.274617	0.155763	0.0501002	0.225769
L4R45P1_M3														0	0			0	0	0		0	0		0			0	0	0.512821	0	0.526316	0	0	0	0	0	0	0.645161	0	0.490196	0.26738	0	0	0				0.156572
L4R45P1_M4	0	0	2.46914	0	0	0	0	1.31579	0	0	0	0		0	0	0	0	0	0	0	0	0	0	0	0	0	0	0	0	0.628931	0	0	0	0	0	0	0	0	0	0	0.689655	0.278164	0	0	0.220264				0.113395
L4R45P1_M5																																																	0
L4R45P1_M6	0	0	0	0	0	0		68.75	1.66667		1.5625																													0	0	0	0.909091	0					0.162677
L4R45P1_M7	0.139414	0.0399202	0.158103	0.0211954	0	0.143678	0.145349	0.458315	0.24603	0.119589	0.196678	0.0853728	0.0395257	0	0.123762	0	0	0	0	0	0.343053	0	0	0.342466	0.138696	0	0	0	0	0	0	0	0.191939	0	0.270636	0	0	0.156986	0.459894	0.0927586	0.488481	0.313555	0.0504745	0.0565211	0.162496	2.31214	0	0	0.52025
L4R45P1_M8	0	0	0	0	0	0		1.5873	0	0	0	0																											0.429185	0	1.0989	0.615385	0.3861	0	1.79641				0.501756
L4R45P1_M9																																																	0.52356
L4R46P1_M1	0	0	0	0	0	5.73055	0.0859845	0.0401284	0.125052	0	0.0406009	0	0	0.149925	0	0	0	0.431034	0	0	0	0	0	0	0	0	0	0.11583	0.0383436	0.193798	0	0	0	0	0	0	0.0409668	0	0.155763	0.0263713	5.78804	5.00452	0.0165071	0.0485358	0.0546647	0.519481	0	0	2.74041
L4R46P1_M10	0.0732415	0.0331609	0.065993	0.0337182	0.0298938	0.0772571	0.0245907	0.0683485	0.0932598	0.0534566	0.0525797	0.0411085	0.113786	0.0544396	0.0154551	0.0401043	0.018321	0.0419174	0.0378265	0.0180701	0.0579534	0.0596199	0.119734	0.0732741	0.020462	0.0112238	0.00223939	0.0332256	0.0247087	0.0449472	0.0411592	0.0298033	0.0788854	0.0316087	0.0133501	0.034871	0.0486746	0.0269202	0.197287	0.114211	0.187899	0.0739372	0.0438885	0	0.798005	0.0860574	0.0661017	0.0380533	0.0511207
L4R46P1_M2	0.101368	0	0.0495295	0.0513875	0	0.0494805	0.120992	0.0535906	0.110988	0	0.0542594	0.0576701	0	0	0	0	0	0	0	0	0	0	0	0	0	0	0	0	0.0779423	0.0799041	0	0.0404858	0.050813	0.0409668	0	0.0467946	0.0862441	0	0.336814	0.0230468	0.813008	0.675676	0	0	0	0.574713	0	0	0.0637016
L4R46P1_M3	0	0	0	0	0	0	0	0	0	0.206612	0	0	0											0	0	0	0	0	0	0	0	0	0	0	0	0.406504	0	0	0.833333	0	22.314	21.4815	0	0	0				0
L4R46P1_M4	0	0	0	0	0.324675	0	0	0	0	0	0.746269	0	0											0	0	0	0	0.352113	0	0	0	0	0	0	0	0	0	0.234192		0	32.2751	32.3232	0	0	0	0	1.21951	0	0
L4R46P1_M5			0																									3.77358		0											6.52174	6.38298	0	0	0				1.62242
L4R46P1_M6	0	0	0	0.714286	0	0	0	0	0	0	0	0	0															0	0	0	0	0	0	0	0	0	0	0			0	0	0	0	0				0.0414618
L4R46P1_M7	0.10846	0	0.105708	44.0075	0.119119	0	0	0	0.0651042	0	0.124611	0	0.225989	0	0	0	0	0	0	0	0	0	0.240964	0	0	0	0	0.0275558	0	0.109649	0.14912	0.028401	0.0722804	0	0	0.0979432	0.0626566	0	0.7109	0.146843	0.132297	0.0889197	0.0470286	0.0315567	0.0938135	0	0	0	0.0867026
L4R46P1_M8																																																	0.0915751
L4R46P1_M9	0.30722	0	0	1.38249	0.161812	0	0	0	0.18622	0	0	0	0.802139	0	0	0	0	0	0	0	0	0	0	0	0	0	0	0	0	0	0	0	0	1.36986	0	0	0	0			0	0.502513	0	0.645161	0	0	0	0	0
L4R48P1_M1	0	0	0	0.294118	0	0	0	0	0	0	0	0	0	0	0	0	0	0.246305	0	0	0	0	0	0.4	0	0	0	0	0	0.694444	0	0	0.884956	0	0	0	0	0		0	0.828729	0.595238	0.0683995	0	0.0789889				5.7
L4R48P1_M10																																																	0.170861
L4R48P1_M2	0.192431	0	0.0619195	0	0	0.188206	0.21645	0	0.332889	0.218978	0.0665336	0	4.90112	0	0	0	0	0	0	0	0	0	0	0	0	0	0	0	0	0	0	0	0	0	0	0	0	0	0	0						0	0	0	0.259848
L4R48P1_M3	0.138313	0	0	0	0	0	0	0.141243	0	0	0	0.30581	0	0	0	0	0	0	0	0	0	0.214592	0	0.236407	0	0	0	0	0	0	0	0	0	0	0	0	0.568182	0	0	0	0.225989	0.10612	0	0	0.170794	0	0	0	0.0799311
L4R48P1_M4																																									1.91571	2.18978	0	0	0.109769				0.0720721
L4R48P1_M5																																																	6.48649
L4R48P1_M6																																																	0.0888209
L4R48P1_M8																																																	0
L4R48P1_M9																																																	0.117371
L4R53P1_b_M1	0.230576	0.0198551	0.0976562	0.0913891	0.0199561	0.283286	0.243102	0.310526	0.120588	0.0772968	0.138386	0.363551	0.144928	2.4	0.261097	0	0.294985	0	0	0.285714	0.660066	0	0	1.0989	0	0	0	1.47783	0	0	0.308166	0	0.179856	0.369004	0	0.819672	0	0	0.302115	0.10917	5.27221	5.02912	0.113507	0.055991	0.411523				0.0657799
L4R53P1_b_M10	0	0	0	0	0	0	0	0	0.787402	0	0	0	0																																				0.0808407
L4R53P1_b_M2	0.113165	0	0	0.0387597	0.0378931	0.189394	0.0457038	0.520208	0.902379	0.206016	0.0399042	0.0881057	0.378174	0.862069	0.917431	0	0	1.19048	0	0	1.19048	0	0	0	0	0	0	0	0	0.293255	0.31746	0	0	0	0	0	0	0	0	0.204082						0	0	0	0.282669
L4R53P1_b_M3	0.167754	0.0368936	0.0905961	0.0571864	0.0185805	0.263554	0.185744	0.687623	1.24236	0.062422	0.0593354	0.417858	0.110742	0.3663	0	0	0	0	0	0	0	0	0	0	0	0.458716	0	0.483092	0	0	5.7554	0	0	0	0	1.66667	0	0	0.611621	0	8.88148	7.93478	1.10981	0.02918	0.073692				0.0847076
L4R53P1_b_M4	0	0	0	0	0	0	0	0	0	0	0	0	0																																				0
L4R53P1_b_M5	0	0	0	0	0	0	0	1.4218	0	0	0.440529	0.502513	0																																				0
L4R53P1_b_M6	0	0.694444	0	0	0	1.14943		0	0	1.96078	0	1.69492																																					0.192914
L4R53P1_b_M7	0.304672	0.134093	0.0988794	0.210011	0.0335345	0.206398	0	0.0709975	0.376506	0.270584	0.180505	0.0406339	0.101989	0	0	0	0	0	0	0	1.7094	0	0	0	0	0	0	0	0	0	1.42045	0	0	0	0	0	0	0	0	0.125313	7.8329	6.9378	0	0	0.165017				0.0431096
L4R53P1_b_M8																																																	0
L4R53P1_b_M9																																																	0.383142
L4R61P1_M1	0.30581	0	0.882353	0	0	0	0	0	0	0	0	0	0.578035	0.350467	0	0	0.134953	0.413223	0	0	0	0	0	0.407332	0.162075	0	0	1.06667	0	0	0	0	0.373134	0	0	0	0	0	3.9604	0	2.28228	2.04082	0	0	0.596252				0.160403
L4R61P1_M10	0.115674	0	0.0573723	0.1207	0	0.352941	0	0	0.327225	0.0725163	0.138217	0.0777605	0	0	0	0	0	0	0.343643	0.211864	0.242131	0	0.190476	0	0	0	0	0	0	0	0	0		0	0					0	8.47458	7.8125	0	0	2.24719				0.1332
L4R61P1_M2	0.285714	0	0.28169	0	0.138889	0	0	0	0.158983	0	0.170068	0.191571	0.268097	0	0	0	0	0	0	0	0	0	0	0	0	0	0	0	0	0	0	0	0.621118	0	0	0	0.564972	0	0.333333	0									0.634067
L4R61P1_M3	0	0	0	0	0	0			0																			0	0	0	0	0.943396	1.21951	0	0	0	0	1.1236			0.409836	0.357143	0	0	0				0.174848
L4R61P1_M4	0	0.671141	0	0	0	0	0	0	0	0	0	0	0															0	0	0	0	0	0	0	0	0	0	0			5.23691	4.53515	0	0	1.0989				0.235183
L4R61P1_M5																																																	0
L4R61P1_M6	0	0	0	0	0			0			0																																						0.0855299
L4R61P1_M7	0.191755	0	3.00752	0.19802	0	0.0972763	0	0	0.564972	0.706714	0.11236	0.263852	0.178571	0	0	0	0	0	0	0	0	0	0	0	0	0	0												0.483092	0	10.9772	9.92204	0.0260892	0.0262398	0.136472				0.233463
L4R61P1_M8																																																	0
L4R61P1_M9																																																	0.457666
L5R22P2B_M1	0	0	0	0	1.24224	0	0	0	0.813008	0	7.04225	0	0	0	0.175901	0	0.0953289	0	0	0.103734	0.116414	0	0	0.121212	0	0.132979	0	0	0.556174	0.152091	0.0412541	0.0396825	0.124146	0	0.0391543	0.049505	0.0829876	0.190204	0.161551	0	0.0157011	0.00639959	0.0395538	0.0299536	0.372489	0	0	0	0.123503
L5R22P2B_M10	0.485437	0	0	0.507614	0	0	0	0	0	0	0	0	0	0	0.209644	0	0.441501	0	0	0	0	0	0	0.288184	0.249377	0	0	0.526316	22.6018	0.281294	0.286123	0.137741	0.20284	0	0	0	0	0.158228	1.68067	0	0	0	0	0	0	0	0	0	0.144154
L5R22P2B_M2	0	0	0	0	0	0	0	0	0	0	0	0	1.69492	0.112076	0	0	0.0613497	0.0741015	0	0.071736	0.23933	0.0642467	0	0.196696	0.103093	0.0449438	0.0405515	0.11554	0.0458663	0.133495	0.485437	0.0608865	0.177936	0.0384418	0.215543	0.0586166	0.0761905	1.31505	0.230984	0.0782518						0.08726	0.0922509	0	0.440039
L5R22P2B_M3	0	0	0	0	0	0	0	0	0	0	0	0	0	0	0.207182	0	0.152788	0.166667	0	0	0.19305	0.0777605	0	0.0953289	0.0825083	0	0	0.320718	0.0626959	0.195822	0.0711238	0.137741	0.334076	0.070028	0.0658328	0.321027	0.212917	0	3.3241	0.0542299	0	0	0.0467727	0.469415	0.516445	0.268817	0	0	0.419712
L5R22P2B_M4	0.159236	0.081367	0.0777605	0.170358	0	0.339559	0.195312	0	0.0963391	0.0904159	0.173913	0.429646	0	0	0.221729	0	0.416667	0.0710732	0	0.129366	0	0.0621118	0	0.152091	7.65101	0	0.0766871	0	0.168492	0.171086	0	0	0	0.0981354	0	0	0	0.21164	0.289855	0	0.0310969	0	0.0639846	0.0371996	0.464164	0	5.82524	0	0.105053
L5R22P2B_M5																																									0	0	0	0	1.02041				0.198511
L5R22P2B_M6																																																	0.0949252
L5R22P2B_M7	0	0	0		0									0.0716332	0	0.102145	0.235849	0.184332	0	1.11628	0	0	0	0.288184	0.25974	0	0.0987167	0.0541712	0.587607	0.0551268	0.235294	0.0564972	0.358423	0.0607533	0.0557103	0.134138	0	0.390371	0.18797	0	0.00908265	0.00744713	0.0176929	0.0423872	0.469897	0	0	0	0.0816215
L5R22P2B_M8																																																	0.138122
L5R22P2B_M9																																									0	0	0	0					0.104822
L5R23P2B_M1	0.331345	0.0678426	0.196078	0.211864	0	0.275862	0	0	0.160385	0	0.0773395	0	0.35545	0.0968992	0.0992063	0	0.125313	0.138696	0	0	0	0.130378	0	0	4.51977	0	0	0	0	0	0.116822	0	0.330579	0.114811	0	0.137741	0	0	0.150602	0.172712	0.0288559	0	0.0306984	0.19694	1.15067	23.2394	0	0	0.154207
L5R23P2B_M10	0.52356	0	0.5	0	0	0	0	0	0	10	0	0	0	0	1.18343	0	0	0	0.70922	0	0	0	0	1.72414	0.813008	0	0	0	0	0	0	0	0	0	0	0	0	0	0	0	0	0	0	0.952381	3.07692	0	0	0	0.752558
L5R23P2B_M2														0.138265	0.0355619	0.0539374	0.0883783	0.199104	0	0.0477099	0.113701	0.0471254	1.65692	0.202634	0.143747	0	0	0.140647	0	0.0993542	0	0.0521105	0.0789889	0	0	0	0.232288	0.132013	0.229785	0.109666	0	0	0	0	0	0.115207	0.135318	0	0.430551
L5R23P2B_M3	0.174102	0.0223914	0.0644745	0.376648	0.0226091	0.116932	0.0632511	0	17.0842	0.0530645	0.101729	0.0709723	0.209732	0	0	0	0.562852	0	0	0	0	0	0	0	2.78373	0	0	0	0.576784	0.390625	0.0879507	0	0.405405	0.08285	0.238095	0.201613	0.630631	0	0.467532	0.544706	0.0398135	0.0122551	0.353179	0.0514907	0.936245	0.327511	0.352526	0	0.352531
L5R23P2B_M4	0.36036	0	0	0.18797	0	0.189394	0	0	0.214592	0	0.212314	0	0.694444	0	0	0	0	0.666667	0.598802	0	0	0	0	0	0	0	0	0	0	1.06383	0	0	0	0	0	0	0	0	0.314136	0	0.0150512	0.00518417	0.0327247	0.125096	0.887878	0	0		0.261002
L5R23P2B_M5																																																	0
L5R23P2B_M6		0			0																																												0.146574
L5R23P2B_M7	0	0.234742	0.21978	0	0	0.241546	0	0	0.543478	0	0	0	0	0	0	0	0	0	0	0	0	0	0	3.58423	0	0	0	0	0	0	0	0	0.505051	0	0	0	0.363636	0.404858	0.170358	0	0.03256	0.0205775	0.0595948	0.100587	1.01114	1.6129	0		0.114811
L5R23P2B_M8																																																	0.180832
L5R23P2B_M9																																																	0
L5R24P1C_M1	0.0701754	0.0704722	0.136147	0.0734214	0.0706215	0.0718391	0	0.0860585	0	0.172563	0.0869565	0.3003	0.284091	0	0	0	0	0	0	0	0	0	0	0	0	0	0	0.420168	0	0	0	0	0	0	0	0	0	0		0	0	0	0.294118	0	0.429185	0.216685	0	0	0.0984058
L5R24P1C_M10	0	0	0	0	0	0	0	1.47059	0	0	0	0																																					0.0934143
L5R24P1C_M2	0	0	0	0	0	0	0	0	0	0	0	0	0	0	0	0	0	0	0	0	0	0	0	0	0	0	0	0.298507	0	0	0	0	0	0	0	0	0	0	0.397351	0.476758			0			1.0989	0	0	0.0931344
L5R24P1C_M3	0	0	0	0.377358	0.358423	0.364964	0	0	0	0	0	0	0	0	0	0	1.36986	0	0	0	0	0	1.38889		0	0	0	0	0	0.414938	0	0	0	0	0	0	1.04167	0	0.645161	0.574713	0	0	0.165563	0	0.263158				0.0874314
L5R24P1C_M4	0	0	0	0	0	0.205761	0	0	0.470588	0	0	0	0.392157															0	0	0	0	0	0	0	0	0	0	0.729927	0	0.227273	0.155729	0.150178	0	0.140351	0.531726	1.23457	0	1.47059	0.0788426
L5R24P1C_M5																																																	0
L5R24P1C_M6	0	0	0	0	0	0		0	0	0	0																														0	0	0	0	0.826446				0.232829
L5R24P1C_M7	0.139886	0.0371023	0.07282	0.278607	0.0373483	0.10211	0.0455137	0.0274725	0.170396	0.0873566	0.0755899	0.0546784	0.238521	0.0420639	0.0574053	0.0336078	0.0806192	0.0434877	0.0497925	0	0.0701919	0.0816193	0.0671028	0.185234	0.0343879	0.0172563	0.0369891	0.0406421	0.0396432	0.0204457	0.0474834	0.0230627	0.192678	0.0233754	0	0.0927931	0.0258598	0.0797448	0.203355	0.154919	0.0466146	0.0181127	0.0446379	0.0343249	0.566071	0.097561	0.104603	0.1001	0.11139
L5R24P1C_M8	0.165017	0	0	0.344828	0.172414	0	0	0	0	0.197239	0.210526	0.246914	0.655738	0.561798	0	0	0	0	0	0	0	0	0	0	0	0	0	0	1.19048	0	0	0	0	1.40845	0			0			0	0	0	0	2.1978				0.0878049
L5R24P1C_M9																																																	0
L5R25P1B_M1	0.364299	0	0.178891	0.197239	0.37594	0	0	0	0.219298	0.238663	0	0	0	0	0	0	0	0	0	0	0	0	0	1.42857	0	0	0	0	0	0.694444	0	0	0	0	0	0	0	0	0.952381	0	1.06266	0.854701	0.0144886	0.231247	0.708038	1.5625	0		0.121114
L5R25P1B_M10	1.37615	0	0	0	0	0	0	0	0	0	2.74725	0	0																											0	1.83486	1.76991	0	0	2.85714				0.235488
L5R25P1B_M2	0	0	1.49254	0	0	0	0	0	0	1.53846	0																	0	0	0	0								0.110011	0.212766									0.323805
L5R25P1B_M3	0.0877193	0.0892061	0.172265	0	0	0	0	0	0.214592	0.108932	0.755124	0.388601	0	0	0	0	0	0	1.26582	0	0	0	0		0	0	0	0.675676	0	0	0.775194	0	0	0	0.714286	0	0	0	0.355872	0	2.61452	1.85854	0.0653168	0.0449337	0.529925	0	0	0	0.318576
L5R25P1B_M4	0	0	0.289436	0	0.147929	0.152439	0	0	0	5.26316	0.347222	0	0.3367	0														0	0	0	0	0	0	0	0	0	0	0	0	2.24719	1.74139	1.51057	0	0.666928	0.537634				0.277252
L5R25P1B_M5																																																	1.51515
L5R25P1B_M6																																																	0.313842
L5R25P1B_M7	0	0	0	0.251256	0	0.234192	0	0	0	0.302115	0.842697	0	1.02041	0	0.840336	0	0	0	0.877193	0	0	0	0	0	0	0	0	0	0	0.684932	0.787402	0	2.43902	0	0	0	0	0	0.413223	0	1.11579	0.948652	0.0368392	0.0559076	0.367647				0.201359
L5R25P1B_M8																																																	0.156986
L5R25P1B_M9																																																	0.444444
L5R29P1B_M1	0.233434	0.00776759	0.13461	0.113204	0.0387837	0.141777	0.0888626	0.044405	0.114841	0.077134	0.0827541	0.680613	0.0509035	0.2	0.201207	0	0	0	0	0	0	0	0	0.26455	0	0	0	0.147059	0	0	0	0	0	0	0	0.167224	0.302572	0.171527	0.158856	0.338028	0.00703341	0.00219516	0.052699	0.0482025	0.581886	0	0	0	0.114322
L5R29P1B_M10																																																	0.106101
L5R29P1B_M2	0.144613	0	0.14556	0.0762195	0.0739645	0	0	0.0839631	0	0	0	0	0.124378	0	0.0458085	0	0.0482393	0	0	0	0.0614251	0	0	0.058651	0	0.0595593	0	0	0	0	0	0	0.458716	0	0.0573066	0.274914	0.0611621	0	0.20417	0.0586394	0.689655	0.519481	0	0	0	0.655124	0	0.0494315	0.36467
L5R29P1B_M3	0.235479	0	0.0777605	0.170068	0.0809061	0.0823723	0.103627	0.0923361	0.28222	0.0901713	0	0.206186	0.55788	0.040568	0.289017	0	0	0.0965717	0.0465549	0.0479616	0.057241	0.0467946	0.0483092	0.215517	0.0968992	0	0	0.0851426	0.0413565	0.169996	0.044964	0.0881057	0.0640205	0.0951928	0.0839983	0.0513347	0	0.148957	1.06477	0.142755	2.11053	0.0284927	0.0789533	0.112511	0.360833	0.417827	0.38961	0	0.124663
L5R29P1B_M4	0.289855	0	0	0	0	0.311526	0	0	0	0.344828	0	0.403226	0	0	0	0	0	0	0	0	0	0	0	0	0	0	0	0	0	0.21322	0	0	0	0	0.424628	0	0.230415	0	0.854701	0	0	0.148258	0.172861	0.168634	0.641849	0			0.104292
L5R29P1B_M5	0	0	0.275482	0	0	0	0	0	0	0.677966	0	0.787402	0																												0	0	0.806452	0	1.11111				0.724638
L5R29P1B_M6	0	0	0	0	0	0		0	0	0	0	0																																					2.55708
L5R29P1B_M7	0.221239	0.166389	0.215866	0.117233	0.0560852	0.113058	0.203252	0.0615385	0.0634921	0.182704	0.296736	0.349406	0.448833	0.0550661	0.0839161	0	0.266193	0.0325733	0.0602591	0.0332668	0.155461	0.0309789	0.0317965	0.105708	0.0955414	0	0.0726744	0.0495786	0	0.250878	0.0526593	0	0.288809	0.114025	0.101266	0.124146	0.0530223	0.0580383	0	0	0	0	0.1638	0.0829187	0.649351		0	0	0.0826236
L5R29P1B_M8																																																	0.462107
L5R29P1B_M9																																																	2.24719
L5R30P1B_M1																								0	0	0	0												0	0	3.67647	2.99401	0	0	0				0
L5R30P1B_M10																																																	0
L5R30P1B_M2	0.155087	0.0155982	0.107247	0.130506	0.0311964	0.190174	0.0389332	0.0537731	0.161377	0.141143	0.0349284	0.059453	0.204813	0	0	0	0.0665779	0	0	0.0713776	1.14566	0.074129	0.0763359	0.0851064	0.0718907	0	0	0.0542299	0	0.111483	0.0591716	0.0580383	1.24514	0	0	0	0.133067	0.335796	0.304504	0.0521567	0	0	0	0	0	0.324324	0.10929	0.124533	0.361929
L5R30P1B_M3														0	0	0	0	0	0	1.11111	0	0	0	0	0	0	0	0	0	0	0	0	4.69484	0	0	0	0.37594	0	1.16279	0	0	0	0	0	0.274725	0	0	0	0.60028
L5R30P1B_M4																																							0	0	0	0	0	0	0				1.76087
L5R30P1B_M5
L5R30P1B_M6														0.101112	0.0690608	0.0247158	0.291206	0.10211	0.020475	0.140252	0.359971	0.10612	0.0388954	0.658256	0	0	0.116482	0.0442282	0	0	0.0542005	0.122624	0.090009	0.13369	0	0	0.0667111	0.0656168	0	0	0.0536481	0	0.063593	0	0.179695	0	0	0	0.156025
L5R30P1B_M7														0	0	0	0		0	0		0	0	0	0	0	0	0	0	0	0	0	0	0	0	0	0	0	0	0.431034	0	0	0	2.76498	0				0.136124
L5R30P1B_M8																																																	0
L5R30P1B_M9																																																	0
L5R45P1_M1	0.0980392	0.049776	0.0480307	0.31679	0	0.102093	0.0689655	0	0.167317	0.11655	0	0.138026	0	0	0	0	0	0	0	0	0	0	0	0	0	0	0	0	0	0	0	0	0	0	0	0	0	0	0.389105	0.0570776	0.557639	0.339257	0.0184894	0.0382482	0.241322				0.073692
L5R45P1_M10																												2.22222	1.1236	0	0	0	0	0	0	0	0	0											0.119359
L5R45P1_M2	1.16279	0	0	1.16279	0	1.13636	1.40845	0	0	0	0	0		0.0702494	0.0718649	0	0.0756144	0.10929	0	0.121408	0.195217	0.131062	0.0445633	0.2002	0.0824063	0	0.10395	0.13616	0	0.0981932	0.678454	0.0801122	0.106724	0	0.0593472	0	0.0453412	0.371575	1.04885	0.212847	1.63934	1.36054	0	0	0	0.450266	0.0394633	0.152517	0.106021
L5R45P1_M3															0				0									0	0	0	0	0	0	0	0	0	0	0.606061	0	0	0.967118	0.629921	0.183824	0	0.493827				0.133278
L5R45P1_M4	1.03093	0	0	0	0	0	0	0	0	0	0	0		0	0		0	0	0	0	0	0	0	0	0	0		0	0	0	0	0	0	0	0	0.520833	0	0			1.44628	0.896057	0.199203	0	0.546448				0.0907771
L5R45P1_M5																																									0	0	0	0	1.19048				0
L5R45P1_M6		0																																						0.740741	1.36986	0	0	0	0				0.114456
L5R45P1_M7	0.272537	0.0420698	0.103972	0.0894055	0.0632378	0.0427625	0.118906	0.0919329	0.259863	0.100326	0.136705	0.0858861	0.278219	0.0994036	0.102145	0	0.110132	0.134048	0	0	0.273598	0	0	0.430416	0.116414	0	0	0	0	0	0.455581	0	0	0.223714	0.211864	0	0	0	0.28333	0.0836878	0.537893	0.382478	0.0484213	0.0637552	0.261038	0.625	0	0	0.104775
L5R45P1_M8																																							1.16959	0	0.365631	0	0.185185	0	0.847458				0.0556793
L5R45P1_M9																																									0.952381	0.892857	0	0	0				0
L5R46P1_M1	0.0930406	9.58195	0.163785	0.0377074	0.0368256	0.296461	0	0.0407166	0.0622407	0.0844773	0.493726	0.0430756	0.159439	0	0.123609	0	0.0664011	0	0	0	0.330579	0	0	0	0	0	0	0.0568828	0.143225	0.0873362	0.0310945	0	0.0768344	0	0.119796	0.0351124	0	0	1.10594	0.0242807	5.86245	5.04706	0.0225454	0.0335495	0.13116	0.408163	0	0	0.0770396
L5R46P1_M10	0	2.58621	0	0.909091	0	0	0	0	0	0	0	0.980392	0															0	0	0	0	0	0	0	0	0	0	0											0.292334
L5R46P1_M2	0	0	0.0816993	0	0	0.084246	0.20202	0	0.282752	0	0.0933707	0.580271	0	0	0	0	0	0	0.662252	0	0	0	0	0	0	0	0	0	0	0	0	0	0.252313	0	0	0	0	0.220264	0.964785	0.0496607	0	0	0	0	0	0.125945	0	0.127877	0.0673043
L5R46P1_M3	0	0	0	0	0	0	0	0	0	0	27.6596	0	0															0	0	0	0	0							0.636943	0	19.8582	17.6856	0.230415	0	0.255754				0.225734
L5R46P1_M4	0	0	0	0	0	0	0	0	1.02041	0	0	1.08696	0																											0	30	28.4672	0	0.684932	0				0
L5R46P1_M5	0	10.7143	0	0.714286	0	0	0	0	0	0	0	0	0															0		0					0				2.5641	0	3.91566	3.6036	0	0	0.809717				0.376412
L5R46P1_M6																																																	0.0581004
L5R46P1_M7	0.184886	0.0225887	0.0669792	0.0471921	0.0227894	0.0234357	0.121029	0.0245399	0.0533191	0.0822594	0.0748316	0.0549753	0	0	0.0570776	0	0.126263	0	0.0656168	0.0666667	0.0777001	0	0	0	0.0647668	0	0	0.115607	0.038835	0.0776096	0	0	0.108225	0.0417014	0.0409165	0	0.0464037	0.0463822	0.371978	0	0.487575	0.381141	0.0462963	0	0.106553	0	0	0	0.0763633
L5R46P1_M8	0	0	0	0	1.11111	0	0	0	0	0	0	0	0																												0	0	0	0	0				0.261552
L5R46P1_M9																																																	0.0793651
L5R48P1_M1	0.0959693	0	0.278035	0.669216	0.0930233	0.0930233	0	0	0.490196	0.211416	0	0	0	0.131666	0	0.073692	0.138026	0	0	0	0	0.0725163	0.0745712	0.170358	0	0	0	0	0	0	0	0	0	0	0	0	0	0		0	0.647249	0.60241	0	0.31348	0.351288				0.0784656
L5R48P1_M10																																																	0.0668364
L5R48P1_M2	0.352113	0	0	0	0	0	0	0	0	0	0	0	7.109	0	0	0	0	0	0	0	0	0	0	0.41841	0	0	0	0	0	0	0	0	0	0	0	0	0	0	0.483092	0									0.160371
L5R48P1_M3	0.182149	0.178571	0	0	0.178253	0.180505	0	0	0	0	0	0	0.25641	0.130208	0	0	0	0.194932	0	0	0	0	0	0	0.142045	0	0	0	0	0	0	0	0.684932	0	0	0	0.564972	0	1.53846	0	1.21816	0.104603	0	0	0				0.089002
L5R48P1_M4																												0	0	0	0	0	0	0	0	0	0	0			1.54799	1.19403	0	0	0				0.132908
L5R48P1_M5																																																	0.47619
L5R48P1_M6																																																	0.13
L5R48P1_M8																																																	0
L5R48P1_M9																																																	0.071736
L5R53P1_b_M1	0.479542	0.0153953	0.325339	0.663855	0.0229815	0.0932256	0.0280636	0.0164636	0.101249	0.119119	0.424941	0.287408	0.209205	0.154321	0	0	0.171233	0	0	0.172117	0	0	0	0.223714	0.51458	0	0	0	0.157978	0	0.327869	0.155521	0	0	0	0	0	0	0.130548	0.292969	6.16514	5.77375	0	0.322004	0.0443656				0.392115
L5R53P1_b_M10	0	0	0	2.47525	0	0	0	0	0	0	0.537634	0	0																																				0
L5R53P1_b_M2	0.519031	0.0285714	0.112518	0.205038	1.05503	0	0	0.120664	0.156299	0.12837	0.0919681	0.201005	0.0416146	0.340136	0	0.390625	0.378788	0.446429	0	0	0	0	0	0	0	0	0	0	0	0	0	0	0.3663	0	0	0	0	0	0.162602	0.105042			0	0					0.435453
L5R53P1_b_M3	0.370645	0.0169511	0.211628	0.408139	0.0397411	0.185292	0.314938	0.27192	0.153032	0.140235	0.643321	0.101847	0.402363	0	0.239808	0	0.275482	0	0	0	0	0	0	0	0	0	0	0	0.3861	0	0	0	0.52356	0	0	0.628931	0	0	0.28626	0.0648929	13.7706	12.3733	0.0406636	0.0734035	0.183468	1.63934	0	0	0.0700047
L5R53P1_b_M4	0.352934	0.0258115	0.226004	0.182431	0.0543982	0.0997245	0.108799	0.106694	0.16141	0.123949	0.181669	0.198255	0.185967	0	0.0877193	0	0	0.110132	0	0.0929368	0.113636	0	0	0.239234	0.0947867	0.307692	0	0.321716	0	0.167973	0.799508	0	0	0.084246	0	0	0.10929	0.223214	0.159693	0.182113	11.8215	11.0175	0.0354038	0.136086	0.235179	0	0.75188	0	0.140901
L5R53P1_b_M5	0.673401	0	0.977199	0.342466	0	0	0	0	0	0	0.3663	0	1.07527																																				0.327869
L5R53P1_b_M6	0.814332	0	0.319489	0.524476	0	0.335008	0	0	0.380228	0.383877	0.350263	0.413223	0.268097																																				0.134732
L5R53P1_b_M7	0.154719	0.0252143	0.0748503	0.0262605	0.0253165	0.467897	0.1	0.480898	0.0569963	0.1772	0.244167	0.184672	0.474121	0	0	0	0.484262	0	0	0	0	0	0.985222	0	0.230947	0	0	0	0	0	0	0	0	0	0	0	0	0	1.18906	0.203943	17.5518	15.8554	0.0952381	0.14313	0.182815				0.206504
L5R53P1_b_M8																																																	0.106724
L5R53P1_b_M9																																																	0
L5R61P1_M1	0	0	1.04167	0	0	0	0	0	1.21951	0	1.25	0	0	0	0	0	4	0	0	0	0	0	0	0	0	0	0	0	0	0	0	0	0	0	0	0	0	0			0.444444	0.414938	0	0	1.40845				0.143421
L5R61P1_M10																																																	0.13468
L5R61P1_M2	0	0	0	0	0	0	0	0	0	1.1236	0	0	0																										0	0									0.0812725
L5R61P1_M3																												5.78512	0	0.806452	0	0	0	0	0	0	0	0			0	0	0	0	0				0.102775
L5R61P1_M4	0	0	0	0	0	0	0	0	0	0	0	0																													8.79121	6.45161	0	0	0				0.0709723
L5R61P1_M6																																																	0.0497018
L5R61P1_M7	0	0	0	0.251256	0	0.251256	0	0	0	0.30581	0	0	0.429185	0	0	0	0	1.63934	0	0	0	0	0	0	0	0	0												0	0	6.46333	5.87467	0	0	0.384986				0.0555556
L5R61P1_M8																																																	1.75439
L5R61P1_M9																																																	0.60241
L6R22P2B_M1	0.471857	0	0.134183	0.106876	0	0.106686	0.0422833	0.041425	0.156986	0.228659	0.361925	0.0894454	0.203666	0.0226655	0.0818809	0.0348129	0.112909	0.0877835	0.0265182	0.0425834	0.219953	0.0788747	0.0271444	0.10958	0.0549677	0	0.0981997	0.209096	0	0.0777807	0.0566251	0.0273523	0.306614	0.0891266	0	0.13587	0.0577034	0.0654879	0.253585	0.072692	0.0105067	0.00186379	0.0252762	0.0520903	0.555127	0.362319	0	0	0.0849108
L6R22P2B_M2	0	0	0	0	0	0	0	0	0	0	0			0.160256	0	0	0	0.145033	0	0.204918	0	0	0.0629723	0.149589	0.13089	0	0.156006	0.0402982	0	0.169097	0.325945	0.0641574	0.314268	0	0.0838399	0.0763359	0.04385	0.0481928	0.14381	0.0909918						0.615385	4.86322	3.15789	0.126613
L6R22P2B_M3	0	0	0.469484	0.502513	0	0	0	0	0	0	0	0	0.699301	0.0463822	0.0484027	0	0.10352	0	0	0.117096	0.194553	0	0.109111	1.18577	0	0.0694927	0.389105	0.17414	0.0216403	0.178971	0.118765	0.0233809	0.97012	0.0997755	0	0.408942	0.144196	0.0275255	0.334491	0.241364	0.174171	0.00253694	0.13324	0.0701231	0.456893	0	0.303951	0	0.349111
L6R22P2B_M4	0.226724	0.0150818	0.0939918	0.117224	0.00755002	0.0938306	0.126115	0.0360425	0.105569	0.0583236	0.104915	0.0691085	0.235505	0.031211	0.0645578	0	0.137221	0.0398724	0.036483	0.0378501	0.134831	0.21606	0.0369004	0	0	0	0.134953	0.0791139	0	0	0.168067	0	0.122549	0	0	0	0.164339	0.18315	0.122549	0.0414422	0.00611883	0	0.0438322	0.357792	0.525695	0.292398	0	0	0.38815
L6R22P2B_M5	0	0	0	1.07527	0	0	0	0	0	1.25	0	0	0																												0	0	0	0	2.5				0
L6R22P2B_M6	0.534759	0	0	1.29032	0	0.775194	0	0	0	0	0	0	0			0			0																				0.414938	0.0825083	0	0	0	0.258065	0				0.121701
L6R22P2B_M7	0.117786	0.0454133	0.131291	0.172387	0.0150921	0.172468	0.0355619	0.017696	0.212202	0.116221	0.0644641	0.172944	0.131608	0.143062	0	0	0	13.3452	0	0	0	0	0.161551	0	0.180832	0	0.19802	0.0853242	0.166389	0.172861	0	0	0.532623	0.0946074	0.0876424	0.207684	0	0	0.383325	0.0531632	0.0749625	0	0.0512952	0.0468165	0.306078				0.077912
L6R22P2B_M8																																																	0
L6R22P2B_M9																																																	0.694444
L6R23P2B_M1	0	0	0.12285	0	0	0.130039	0	0	0	0	0.140845	0	0.484262	0.102249	0.206825	0	0.0643087	0.0725163	0	0.201478	0.162075	0	0.0697837	0.220103	0	0	0	0.409277	0	0	0	0	0.503778	0	0	0	0	0	0.347625	0.399467	0.0234907	0.012818	0.0647773	0.0320179	0.745683	0.657895	0	0	0.134107
L6R23P2B_M10																																																	0
L6R23P2B_M2														0	1.21003	0	0.21692	0.124533	0	0.114286	4.29363	0.222965	0	0.125156	0	0	0	0.263158	0	0	0.0435161	0.081666	0.183486	0.0874126	0.0410341	1.35796	0	0.0522466	1.2128	0.0686645				0		0.348432	0.40568	0.239808	0.154371
L6R23P2B_M3	0.142653	0	0	0.0769231	0	0.0770713	0.206079	0.0444642	0.132275	0.13245	0.0411184	0	0.418994	0	0	0	0	0	0	0.143472	0.17094	0	0	0	1.15607	0	0	0	0	0.231616	0	0.0618047	3.40909	0.0619579	0	0.0759301	0.398671	0.0777001	0.345197	0.0246792	0.0374079	0.00620683	0.0494193	0.0992019	0.945326	0.384911	0.434783	0.0988142	0.132507
L6R23P2B_M4	0.314465	0	0.320513	0.343643	0	0.344828	0	0.41841	0	0	0	0	0	0	0	0	1.1236	0	0	0	0	0	0	0	1.08696	0	0	0	0	0.909091	0	0	0	0.961538	0	0	0	0	0.610376	0.0884956	0.0157518	0.00900799	0.0507858	0.0776225	0.851257	0	0	0	0.247972
L6R23P2B_M5																																									0	0	0						0
L6R23P2B_M6																																																	0.469484
L6R23P2B_M7																																																	0
L6R23P2B_M8																																																	0
L6R24P1C_M1	0.364964	0	0	0	0	0.374532	0.956938	8.26087	0	0	0	0.510204	0	0	0	0	0	0.847458	0	0	0	0	0	0	0	0	0	0	0.2457	0	0.292398	0	0.411523	0	0	0	0	0	0.409836	0	0.0512295	0	0.103788	0.15361	0.234742				0.112202
L6R24P1C_M10																																							0	0		0				2		0	0.154355
L6R24P1C_M2	0	0	0	0	0	0	0	0	0	0	0	0	0	0.245098	0	0	0.27248	0	0	0	1.20482	0.315457	0	0	0	0.367647	0.338983	0.625	0	0.256739	0	0	0	0.147493	0.708215	0	0	0	0.154727	0.0285266	0	0	0	0	0	0	0	0	0.102633
L6R24P1C_M3														0	0.182815	0	0	0	0	0.224215	0	0	0	0	0	0	0.22779	0.173511	0	0.11655	0	0	0	0.0692521	0	0	0	0.148699	1.09756	0.0549753	0.0931842	0.0212134	0.0135593	0.0670601	0.421941	0	0	0	0.115842
L6R24P1C_M4	0.283607	0.0189179	0.0184945	0.297501	0.0193611	0.174689	0.0953743	0.0461042	0.0913034	0.11279	0.0231428	0.055142	0.448263	0	0	0	0	0	0	0	0.790514	0.297619	0	0	0	0	0	0	0	0.19084	0	0	5.73066	0.219298	0	0.271003	0	0.21978	0.339751	0.140499	0.147533	0.0934036	0.0353942	0.0519227	0.483902	0	0	0	0.253489
L6R24P1C_M5																																																	0
L6R24P1C_M6																																										0							0.16835
L6R24P1C_M7	0	0	0	0	0	0	0	0	0	0	0	0	0	0.308642	0	0	0.367647	0	0	0	0	0	0	0	0.380228	0	0	0.383142	0	0.757576	0.456621	0	1.10497	0.446429	0	0	0	0.46729	0.322581	0	0.381572	0.237987	0.0283527	0.068937	0.420354				0.180791
L6R24P1C_M8																																																	0
L6R24P1C_M9																																																	0
L6R25P1B_M1	0	0	0	0	0	0	0.174216	0	0.328407	0.163132	0	0	0.775194	0	0	0	0	2.54777	0	0	0.588235	0.471698	0	0	0	0	0	0	0	0	0	0	0	0	0	0	0	0	0	0.132626	0.962464	0.701208	0.0740558	0	0.903832				0.39019
L6R25P1B_M10	0.649351	0	0	0	0	0	0	0	0	0	0	0	0																										0	0									0.132217
L6R25P1B_M2	0.163844	0.0215273	0.106673	0.136773	0.0273046	0.108855	0.0467298	0.0494473	0.139604	0.0808741	0.101145	0.0680322	0.133798	0.0637596	0.0638116	0.0112313	0.0626633	0.091465	0.0375697	0.0516464	0.106597	0.0516554	0.0307609	0.129829	0.0468084	0.0144543	0.0350578	0.0520764	0.0203197	0.0772909	0.0567104	0.0528131	0.117922	0.0950701	0.0245757	0.0457013	0.0520308	0.0490985	0.137598	0.0471885	0	0	0	0	1.31148	0.0695938	0.0945403	0.0305413	0.0757639
L6R25P1B_M3	0.116009	0	0.451467	0.123916	0	2.27818	0	0.14771	0	0.292398	0.28777	0.169492	0.2457	0.425532	0	0	0	0	0	0	0	0	0	0	0.52356	0	0.617284	1.06383	0	0	0	0	0	0	0	0	0	0.699301	0.350877	0.211416	2.15633	1.37726	0.0338295	0.0348432	0.551655	1.6129	0		0.123001
L6R25P1B_M4	0	0	0	0	0	0	0	0	0	0	0	0	0	0	1.92308							0	0	0	0	0	0	0	0	0					0			2	0.613497	0	1.86833	1.39092	0.0917431	0.0938086	0.384615				0.242991
L6R25P1B_M5																																																	0
L6R25P1B_M6																																																	0.0771803
L6R25P1B_M7	0.472813	0.240964	0	0.258398	2.9484	0	0	0	0	0	0.292398	0	0	0	0.27933	0	0	0	0	0	0	0	0	0	0	0	0	0.561798	0	0	0	0	0	0	0	0	0	0	1.60714	0.27027	0.837655	0.621321	0.159808	0	0.625			0	0.436469
L6R25P1B_M8																																																	0.224215
L6R25P1B_M9																																																	0
L6R29P1B_M1	0.134953	0.0463177	0.0443459	0.0473709	0	0.09298	0	0	0.104877	0.0507872	0.248016	0	0.227964	0.178333	0.182399	0	0.0497512	0.0510204	0.401003	3.04622	0.0588235	0	0.0520291	0	0.0510986	0	0.0600601	6.67727	0	0.31746	0.0841751	0.163532	0.3367	0	0	0.2002	0.78329	0.0971817	0.325534	0.0591716	0.272715	0.166273	0.0387517	0.115193	0.331367	0.628931	0	0	0.104657
L6R29P1B_M10	0	0	0	0	0	0		0	0	0	0	0		0	0	0	0.675676	0	0	0	0	0	0	0	0	0	0	0	0	0	0	0	0	1.35135	0	0	0	0		0	0.0662471	0.0280034	0.0692761	0	0.979478	0.126883	0.100684	0.0223526	0
L6R29P1B_M2	0.166718	0.0202073	0.0628089	0.0819766	0.0143329	0.0791159	0.0256016	0.0397584	0.0598036	0.0358334	0.0584806	0.0535062	0.0984776	0.0370519	0.0616608	0.0232766	0.0422051	0.0202903	0.0489964	0.0287217	0.0488659	0.0502748	0.0142351	0.0946503	0.0173581	0.0202024	0.0332364	0.017234	0	0.0976736	0.00912992	0.0269566	0.0854597	0.0296912	0.00895817	0.0335683	0.0395023	0	0.142564	0.0601081	0	0	0.121212	0	0.517241	0.343249	0	0.0411523	0.308227
L6R29P1B_M3	0.858369	0	0	0	0.469484	0	0	0	0	0	0	0	0	0.0588235	0.180832	0	0	0	0.0677048	0.0701754	0	0.0684463	0.0716846	0.226586	0	0	6.41026	0	0.0697837	0.0719942	0.0761035	0	0.114811	0	0	0	0.077821	0.0865801	0.127551	0.0480769	0.057241	0	0.125696	0.0526223	0.236593	0	0.176367	0	0.119141
L6R29P1B_M4	0.191205	0.0557919	0.112264	0.115709	0.014022	0.217361	0.0578555	0.0357292	0.128429	0.134683	0.0789622	0.260306	0.290738	0.0839556	0.21097	0.0345344	0.102554	0.0603103	0.00504566	0.0722282	0.153657	0.0513795	0.0591398	0.215801	0.0943149	0.0815043	0.0574456	0.128287	0.0210704	0.0747943	0.192395	0.0328803	0.225117	0.168459	0.0888494	0.0697447	0.0598444	0.0529031	0	0	0	0	0.222717	0.230947	0.323625				0.0846423
L6R29P1B_M5	0	0	0	0	0	0			1.92308	0	0																												0	0	0	0	0	0	1.51057				0
L6R29P1B_M6	0.224215	0	0	0.232019	0	0.70922	0	0	0.263158	0	0	0.307692	0	0	0	0	0	0.684932	0	0	0	0	0	0.819672	0	0	0														0	0	0	0	0.78125				0.0500501
L6R29P1B_M7	0	0	0	0	0	0	0	0	0	0	0.403226	0.469484	0.613497	0.122983	0.101749	0.0332175	0.104168	0.124499	0.0712277	0.0908784	0.189413	0.0747056	0.0487145	0.177858	0.072238	0.0360109	0.07769	0.0970235	0.051318	0.163254	0.0877578	0.116285	0.139022	0.0529963	0.0520133	0.0579878	0.0721158	0.0766077	0.266578	0.124208	0.0119797	0.00421399	0.0781059	0.0708589	0.26546	0.216902	0.161342	0.0335036	0.189831
L6R29P1B_M8																												0	0	0	0	1.16279	1.5873	0	0	0	0	0								0	0	0	0.136705
L6R29P1B_M9																																									0	0	0.473934	0	1.16279	0	0	0	0
L6R30P1B_M1																																							0.314465	0	12.3077	10.1266	1.81818	0					0
L6R30P1B_M10	1.21212	0	0.588235	0	0	0	0	0	0	0	0	0	0															0	0	0	0	0	0	0	0	0	0	0		0	1.40845	0	5.6338	0	4				0.157637
L6R30P1B_M2	0.210748	0	0	0.110619	0	0.10627	0	0	0.120337	0.118064	0.344828	0	0.537634	8.19022	0.135685	0	0	0.375235	0	0.163132	0.181488	0.15528	0	0	0	0	0	0	0	0.141044	0	0.148258	0.189934	0.0763942	0	0	0	0.25663	0.279414	0.155128	0	0	0	0	0	0.13245	0.422535	0	0.557582
L6R30P1B_M3	0	0	0	0	0	0	1.23457	0	0	1.0101	0	0	0	0	0	5.47945	0	0	0	0	0	0	0	0	0	0	0	0.143266	0.143885	0	0	0	0	0.15873	0.930233	0	0	0.174216	0.557103	0	0	0.101937	0	0.242131	0.753296				0.115782
L6R30P1B_M4																												0	0	0	0	0	0	0	0	0	0	0	0	0	0	0	0	0	1.6129				0.754836
L6R30P1B_M6																																										0	0						0.164536
L6R30P1B_M7	0	0	0	0	0	0	55.5556	0	0	0	0	0	0	5.08475	0	0	2		0				0					0	0	0	0	0.3125	0	0	0	0	0	0.326797	0	0	0.0336247	0.0275482	1.55506	0.032144	0.462749				0.0946074
L6R30P1B_M8																																																	0
L6R30P1B_M9																																																	0
L6R45P1_M1	0.230415	0	0	0.164474	0	0.0786164	0	0	0.087184	0	0	0	0.145349	0	0				0						0			0	0	0	0	0	0	0	0	0	0.442478	0	0.377817	0.0314144	1.09256	0.7872	0.730447	0.0244215	0.249879	0	0	0	0.0743218
L6R45P1_M10														13.3333	0		0		0	0					0			0	0	0	0	0	1.13636	0	0	0	0	0											0.149846
L6R45P1_M2	0.232019	0	0.457666	0.238663	0	0	0.298507	0	0	0	0.257069	0	0	0.165837	0.028401	0	0.209958	0.130605	0.0314367	0.229433	0.0781555	0.101798	0.0353732	1.6129	0	0.0408831	0	0.081103	0.0135336	0.0819224	0.115207	0.0559206	0.696012	0.044964	0.0277894	0.033557	0.619736	0.0644538	0.573607	0.0623284	0	0	0.338983	0	0	0.446429	0.119332	2.18496	0.131991
L6R45P1_M3																												0	0	0	0.571429	0	0	0	0	0	0.552486	0	0	0	0.377834	0.100705	0	0	0.315457				0.211346
L6R45P1_M4																												0	0	0.42735	0	0	0	0.529101	0	0.558659	0	0	3.62694	0	0	0.209205	0	0.519481	0				0.0863558
L6R45P1_M5																																																	0
L6R45P1_M6		0			0			0																																									0.0919202
L6R45P1_M7	0.17234	0	0.127497	0.271493	0	0.0879507	0	0.0475285	0.379147	0.099453	0.0949217	0.0604595	0.0811688	0.182482	0	0	0.204082	0	0.199203	0.200803	0	0.201613	0.215983	0.4914	0.198807	0	0	0	0	0	0.147275	0	0.19685	0	0	0.162602	0.482315	0.322581	0.085034	0.110335	1.46385	1.14802	0.096	0.0661011	0.201584	0.900901	0.840336	0	0.115274
L6R45P1_M8																																										0							0.309598
L6R45P1_M9																																																	0
L6R46P1_M1	0.0947643	0	0.023359	0.0243487	0.0477213	0.0718219	0.0579039	0	0.0808843	0.081389	2.70343	0.0557414	0.124275	0.0775194	0	0	0.0846024	0	0.0881057	0	0	0	0	0	0.0896861	0	0	0.051458	0	0	0.0749906	0.0534759	0	0.752846	0	0	0	0	4.81133	0.125691	6.80215	6.09672	0.0481129	0.015894	0.0773119	0.247525	0.0834725	0	0.0462444
L6R46P1_M10	0	0	0	0	0	0	0	0	0	0	0	0	0															0	0	0	0	0	0	1.11732	0	0	0	0											0.0665391
L6R46P1_M2	0	0	0.2	0	0.2079	0	0	0	0.222717	0	0.228833	0	0	0	0	0	0	0	0.555556	0	0	0	19.3939	0	0	0	0	0.0693481	0	0.140944	0	0.0718907	0.185014	0	0	0.087184	0	0.0805802	0.284468	0.0266773	0	0	0	0	0	0.790514	0.393701	0	0.0518419
L6R46P1_M3	0		0			0																																	2.0979	0	28.866	30.0971	0	0	0				0
L6R46P1_M4																																							1.53846	0	28.7234	34.9057	0	0	0				0.329489
L6R46P1_M5	0	0	0.793651	0	0	0	1.11111	0	0	0	0	0	0															0	0	0	0	0	0	0	0	0	0	0	0.970874	0	6.45161	5.60748	0	0	0.446429				0.091659
L6R46P1_M6																																																	0.0844951
L6R46P1_M7	0.230947	0	0	0	0	0	0	0	0	0	0	0	0	0	0.0896861	0	0.097371	0.125471	0.103093	0	0.123457	0	0.333704	0	0	0	0	0.105597	0	0	0	0.109409	0	0.449944	0	0	0	0.120048	0.17301	0.0371747	0.462606	0.628053	7.10974	0	0.0841043				0.0659776
L6R46P1_M8																																																	0.0697107
L6R46P1_M9																																																	0
L6R48P1_M1	0.44843	0	0	0	0	0	0	0	0	0	0.446429	0	0	0	0.166113	0	0	0	0	0	0.21645	0.172414	0	0.417537	0	0	0	0.222717	0	0.204918	6.85225	0	0	0	0	0	0	0	0	0	0.601738	0.440252	0.0434688	0.0873362	0.124626	0	0	0	0.122814
L6R48P1_M10	3.27869	0	0.621118	0	0	0	0	0	0	0	0	0	0.41841																																				0.0545593
L6R48P1_M2	0.167364	0	0	0	0	0	0	0	0.524934	0	0	0.185529	0.23175	0.35461	0.383142	0	0	0	0	0	0	0	0	0	0	0	0	0.0643501	0	0.128617	0.0667557	0	0.081367	0	0.0651042	0.0672948	0	0.135135	0.0968054	0.0673401							0		0.0757419
L6R48P1_M3	0.310559	0	0	0.104822	0	0	0	0	0.331492	0	3.43348	0	0	0.157729	0.162514	0	0.0550964	0.168492	0.0556174	0	0.0685871	0.114351	0	0.0675219	0.0564653	0.121877	0	0	0	0	0	0	0	0	0	0	0	0	0	0	0.0637959	0.0592066	0.186278	0.0306279	0.177683		0		0.0740278
L6R48P1_M4	0.0896861	0	0	0.0902527	0	0	0	0.180832	0.375587	0	0.185874	0	0	0	0	0	0	0	0	0	0.735294	0	0	0	0	0	0														1.25104	0.874404	34.4291	0.0841043	0.188147				0.0611888
L6R48P1_M5																																																	0
L6R48P1_M6	0	0	0		0			0	0																																								0.0567123
L6R48P1_M8																																																	0.154004
L6R48P1_M9																																																	0.2002
L6R53P1_b_M1	0.475543	0.0480908	0.236787	0.0294667	0.0387034	0.0972573	0.035503	0.0617411	0.118051	0.340064	0.650894	0.182857	0.114318	0.265957	0	0	0	0.364964	0	0	0	0	0	0	0	0	0	0	0	0.208768	0	0	0	0	0	0.746269	0	0	0.35461	0.129199	7.71531	6.83572	0.119261	0	0				0.0849219
L6R53P1_b_M10	0.70922	0	0	0	0	0	0	0	0	0	0.746269	0	0																																				0.0670691
L6R53P1_b_M2	0.0791348	0.814076	0.07768	0.134989	0	0.395987	0.626763	0.0278474	0.0854944	0.144802	0.279642	0.153894	0.0376364	0	0.636943	0	0	0	0	0	0	0	0	0	0	0	0	0	0	0.416667	0	0	1.0929	0	0	0	1.8018	0.925926	1.0395	0									0.090087
L6R53P1_b_M3	0.161327	0.0342936	0.337117	0.046811	0.0344986	0.04649	0.0287068	0.0488341	0.0642674	0.15442	0.0972999	0.110132	1.14544	0	0	0	0	0	0	0	0	0	0	0	0	0	0	0	0	0	0.689655	0	0	0	0	0	0	0	0.671141	0.148588	11.0238	9.56963	0.037092	0.0185082	0.184928				0.124
L6R53P1_b_M4	0.223592	0.0981886	0.175641	0.40012	0.0633686	0.125963	0.149068	0.205794	0.182119	0.249773	0.324839	0.164974	0.210003	0.110254	0	0.129199	0	0.144509	0	0.588928	0	1.08254	0	0.151515	0.120192	0	0.131579	2.20913	0	0	0.293255	0	0	0	0	0.23753	0	0.704225	0.22805	0.0494071	11.7253	10.8079	0.0676097	0.0826788	0.214662	0	0	0	0.153936
L6R53P1_b_M5	1.13208	0	0	0	0	0	0	0	0.431034	0.436681	0.416667	0.904977	0																																				0
L6R53P1_b_M6	0	0	0.230415	1.24378	0	0	0.324675	0.23753	0	0.295858	0.251256	0.60241	0.429185																																				0.345767
L6R53P1_b_M7	0.864816	0.0670391	0.0664746	0.233263	0.0450045	0.0461787	0.0583942	0.14245	0.304028	0.129366	0.332621	0.401284	0.103842	0	1.3587	0	0.308642	0	0	0.314465	0	0	0	0	0	0.320513	0.307692	0	0	0	0.307692	0	0	0	0	0	0	0	0	0.0851789	9.55766	8.79433	0.0738007	0	0				0.0613874
L6R53P1_b_M8	1.72414	0	0	1.78571	0	0		0			0																																						0
L6R53P1_b_M9																																																	0
L6R61P1_M1	1.6624	0	0.128041	19.3133	0	0.294695	0	0	0.110497	0.234467	0.117233	0	0.548446	0	0	0	0.155763	0	0	0	0	0	0	0	0	0	0	1.42857	0	0	0	0	0	0	0	0	0	1.49254	0		2.55831	2.13904	0.0765111	0	0.309598				0.0840866
L6R61P1_M10	0.274348	0	0	0	0	0.141443	0.180505	0	0	0	0	0	0.260417															0	0	0	0	0	0	0	0	0					2.85714	2.5641	0	0					0.18583
L6R61P1_M2	0	0	0	1.47493	0	0	0	0	0	0	0	0.395257	0	0	0	0	0		1.5625	0	0	0	0		0			0	0	0	0	0	0	0	0	0	0		0	0									0.141596
L6R61P1_M3	0	0	0	7.24638	0	1.44928	0	0	0	0	0	0																0	0	0	0	0	0	0	0	0	0	0			0.434783	0.381679	0	0	0				0.129051
L6R61P1_M4	0	0	0	5.45455	0	0	0	0.900901	0	0	0	0	0															0	0	0	0	0	0	1.42857	0	0	0	1.72414			16.0377	17.1171	0	0.900901	0				0.0783085
L6R61P1_M5																																																	0
L6R61P1_M6																																																	0.113877
L6R61P1_M7	0	0	0.21254	0.227273	0	0.218579	0	0.116822	0.251572	0.268097	0.130719	0	0.592885	0	0	0	0		0	0		0	0		0	0		0	0	0	0	0	0	0	0	0			0	0.930233	9.31389	8.26748	0.0333556	0.0338066	0.312919				0.108342
L6R61P1_M8																																																	0
L6R61P1_M9																																																	0
L7R22P2B_M10																												0.289855	0.289855	0	0.636943	0	0	0	0	0	0.96463	0.348432											0.0897935
L7R22P2B_M3	0.078064	0	0.153846	0.0830565	0	0.165563	0	0	0.093985	0.269058	0.165426	0.326797	2.86738	0.0825764	0.0847937	0	0.0460193	0.0344709	0	0.0522648	0.0970309	0.0468823	0.0160927	0.190512	0.0680851	0.0408497	0.0579934	0.0569638	0.0566091	0.0289352	0.219573	0.030581	0.245942	0.0324675	0.0886263	0	0.746511	0.10981	0.237302	0.463772	0.09981	0.00324837	2.05797	0.0896092	0.450994	0.135227	0.140252	0	0.143892
L7R22P2B_M4														0.0926355	0.0946522	0	0.25113	0	0.1619	0.0561482	0.065189	0	0.054407	0	0.11274	0	0.137363	0.17341	0.0570776	0.176471	0.0936622	0.0303306	0.238892	0.0940439	0.520231	0	0.153327	0.0347464	0.311688	0.162075	0.00960553	0.00522972	0.043342	0.0835887	0.597848	0	0	0	0.106121
L7R22P2B_M5																																																	0
L7R22P2B_M6																																																	0.105632
L7R22P2B_M7	0.917431	0	0	0	0	0	0	0	0	0	0	0	0	0.0604595	0.240096	0	0	0.140548	0	0	1.77365	0	0	0	0.0727273	0	0	0.182815	0.0895255	0.0926355	0	0.0954198	0.389712	0.100604	0.046729	0.0566893	0.301054	16.9053	0.279969	0.0715308	0.00790826	0	0.0520175	0.0644653	0.284172	1.69492	0	0	0.0975514
L7R22P2B_M8																												0	0						0		1.81818	0	0	0	0	0	0	0	3				0.0911646
L7R22P2B_M9																																																	0
L7R23P2B_M1	0.118203	0.120192	0.470588	0.125313	0	0	0	0.292826	0.141643	0	0	0	0	0.0934579	0.280899	0	13.986	0	0.236407	0.126582	0.149925	0	0	0.130208	0	0	0.298954	0.361011	0	0	0	0	0	0	0.377358	0	0	0	1.93741	0	0.0442429	0.00915583	0.046987	0.0454494	0.823497	2.83019	0	0	0.162802
L7R23P2B_M2														0.0598086	0.124844	0	0	0.0861326	0.077821	0	0.20284	0.0823045	0.0822368	0	0	0	0	0	0.0672043	0.288184	0	0.14556	0.11655	0	0	0.285171	0	0	0.255009	0.104526						0.27137	0	0.188679	0.160709
L7R23P2B_M3	0.195376	1.25127	0.128452	0.0697837	0.0337724	0.174459	0.138504	0.0805153	0.0804182	0.122649	0	0.102987	0.0632511	0	0	0	0	0	0	0	0	0	0	0	0	0	0	0.234742	0.234192	0	0	0	0	0	0	0	0	0.324675	0.238908	0.035524	0.0281858	0.00668101	0.0474657	0.0759071	0.918957	0	0	0	0.397993
L7R23P2B_M4	0	0	0	0	0	0.990099	0	0	0	0	0	1.47059	0	0	0		0	0	0	0	0	0	0	1.53846	1.6129		0	0	0	0	0	0	0	0	0	0	0	0	0	0	0.00652678	0.00558456	0.0493653	0.0414307	0.880423	0	6.89655		0.336856
L7R23P2B_M5																																										0							0
L7R23P2B_M6	0	0	0.952381	0	0	0		0	0		0																														0	0	0	0					0.176678
L7R23P2B_M7														0	0	0	0	0.729927	0	0	0	0	0	0	0	0	0	1.19048	0	0	0	0	1.75439	0	0	0	0	0	0.623053	0.277008	0.286912	0.0887942	0.0443066	0.622499	0.474777	0.719424	0.826446	0	0.130676
L7R23P2B_M8																																																	0.104167
L7R25P1B_M1	0.75	0	0	0	0.263852	0	0.337838	0.322581	0	0.306748	0	0.341297	0	0	0	0	0		0	0	0	0	0	0	0	0	0	0	0	0	0	0	0	0	0	0	0	0	0.361011	0	1.04257	0.68015	0.0931099	0.0459559	0.908785	1.63934			1.42198
L7R25P1B_M10	0	0	0.664452	0	0	0	0.913242	0	0	0.420168	0	0	0															1.51515	0	0	0	0		0	0	0	0	0	1.47059	0	0.584795	1.02564	0	0	0.787402				0.100185
L7R25P1B_M2	0.264901	0	0	3.21678	0	0.132275	0	0	0	0	0	0	0	0	0.137174	0	0.458015	0	0	0	0	0.170358	0	0.2457	0.17301	0	0	0	0	0.343053	0	0	0	0	0	0.25974	0.224719	0	0.301205	0.164114									0.517147
L7R25P1B_M3	0.144928	0	0	0	0	0.763359	0	1.98556	0.172414	0.374532	0	0	0	0	0	0	0		1.5873	0		0	0		0	0		0.873362	0	0	0.938967	0	0	0.537634	0	0	0	0	0	0	1.61752	1.21601	0.0517866	0.0703482	0.536125	1.0989	0	0	0.100043
L7R25P1B_M4	3.84615	0	0.11919	0.267023	0	0.126582	0	0	0	0	0	0	0.258398	0	1.2987	0	0	0	0	0	0	0	0	0	0	0	0	0	0	0	0	0	0	0.952381	0	0	0	0	0	0.735294	2.66272	2.29059	0	0.0289352	0.52589				0.291575
L7R25P1B_M5																																																	2.24719
L7R25P1B_M6																																																	0.14908
L7R25P1B_M7	0.848485	0.372208	0.120048	0	0.124069	1.05263	0.163132	0.149701	0	0	0.294985	0.891266	0.271003	0	0	0	0	0.729927	0	0	0	0.537634	0	0	0	0	0	0	0	0	0.724638	0	0	0	0	0	0	0	0.268817	0	1.03567	0.70369	0.17329	0.18797	0.353179				0.125086
L7R25P1B_M8																																									0	0	0	1.5873					0.0744602
L7R25P1B_M9																																																	0.165017
L7R29P1B_M1	0	0	0	0	0	0	0	0	0	0.729927	0	0	0	0	0.154321	0.191939	0.167224	0	0	0	0.392157	0	0	0.19305	0	0	0.207469	0	0	0	0	0.865801	0	0	0	0.543478	0	0	0.486618	0.109769	0.530879	0.371005	0.0509771	0.0339386	0.266926	1.90476	0	0	0.116674
L7R29P1B_M10																																								0									0
L7R29P1B_M2	0.236407	0	0	0	0	0	0.296736	0	0	0	0	0	0.395257	0	0	0.13089	0.110865	0	0	0	0.275103	0.11655	0.119048	0.13245	0	0	0	0	0	0	0	0.395257	0	0	0	0	0.213675	0	0.79218	1.1954	0	0	0	0	1.42857	0	0	0	0.399393
L7R29P1B_M3														0.11919	0	0	0	0.137646	0.0669792	0.0707214	0	0.133779	0	0.306984	0.140449	0	0.157978	0	0	0	0.158983	0.154083	0.228833	0	0	0	0.166667	0.189036	0.792254	1.58014	0.026688	0.0211595	4.7299	0.0988631	0.292612	1.28205	0	0	0.152922
L7R29P1B_M4	0.130548	0	0	0.273973	0	0	0	0	0.457317	0	0	0	0.653595	0.431034	0	0	0	0	0	0.518135	0.598802	0.505051	0	0.645161	0.505051	0	0	0	0	0	0	1.44928	0.970874	0	1.47059	0	0	0	0	0	0	0	0	0.18622	0.275482				0.182689
L7R29P1B_M5																																									0	0	0	0	1.88679				0
L7R29P1B_M6	0.342838	0.00839913	0.220815	0.276724	0.0125597	0.244069	0.548061	0.0229127	0.110243	0.319396	0.121037	0.294474	0.703858	0.255156	0.112478	0.0246694	0.321691	0.126921	0.0415455	0.461894	0.391331	0.0847637	0.0318091	0.260166	0.0284252	0.0314589	0.156294	0	0	0	0.2849	0	0.49505	0.240964	0	0	0	0	1.1022	0.0162232	0.0177274	0	0.0544307	0.033173	0.269997	1.66667	0	0	0.0951777
L7R29P1B_M7	0	0	0	0.649351	0	0	0	0	0	0	0	0	0	0.359712	0	0	0.395257	0	0	0	0	0	0	0.438596	0.420168	0	0	0	0	0	0	0	0	0	0	0	0	0.409836	0.389105	0	0.0835422	0.0667111	0.0777001	0.0771605	0.449438			0	0.127389
L7R29P1B_M8																																																	0
L7R29P1B_M9
L7R30P1B_M1																																							0.571429	0	3.63636	5.17241							0
L7R30P1B_M10	7.46269	0	0	0	0	0	0	0	0	0	0																	0	1.40845	0	0	0		0	0	0	0	0		0	1.33333	0	0	1.28205	1.81818				0.108303
L7R30P1B_M2	0	0	0	0.367647	0	0.355872	0	0	0	0	0.396825	0	0	0	1.63636	0	0	0	0	0	0.257069	0	0	0.518135	0	0	0	1.16897	0	1.08814	0.117096	0	0.151515	0	0.114155	0	0.131752	0	0.283157	0.112529	0	0	0	0	0	0.548446	0.414938	0.217865	0.370601
L7R30P1B_M3														0	0		0								0			0.182149	0	0	0	0	0.280899	0	0	0	0	0	0.769231	0	0	0	0.0790514	0.0790514	0.233918	0		0	0.222077
L7R30P1B_M4																												1.69492	0	0	1.85185	0						0	0	0	0	0	0	0					0.571429
L7R30P1B_M6																																																	0.0807848
L7R30P1B_M7	0	0	0	0	0	0	0.584795	0	0	0	0	0	0	0	0	0	0	0	0	0	0	1.0101	0	0	0	0	0	0	0	0	0.409836	0	0	0	0	0	0	0	0	0	0.965701	0.832662	0.060042	0.661626	0.452694	0	1.28205	0	0.133755
L7R30P1B_M8																																																	0
L7R30P1B_M9																																										0	0	0					0
L7R45P1_M1	0.214133	0	0.210674	0.150943	0	0	0.0995025	0	0.0803859	0	0.324675	0.100402	1.52284					0	0	0	3.22581	3.38983	1.5625	0	1.51515	0	0	0	0.699301	0	0	0	0.952381	0	0	0	0	0	0.236924	0.0491021	0.413223	0.260636	0.0178333	0.19305	0.243102				0.0545256
L7R45P1_M10																																		0	0	0	0	0											0.137174
L7R45P1_M2	1.14504	0	0	0.408163	0	0	0	0	0.884956	0	0.420168	0	0	0.0890472	0.045683	0.0563063	0.0483325	0.27416	0	0.0523286	2.91022	0.107469	0	0.332668	1.44553	0	0.0649773	0.0151883	0.0303674	0.215418	0.0644122	0.094697	0.625391	0.0167926	0.0936476	0.0930925	0.035137	0.0731797	0.495819	0.0844753	0.159744	0	0.27972	0	0	0.235849	0.224972	0	0.136676
L7R45P1_M3																												0	0	0	0	0	0	0	0	0	0	0	0.694444	0	0.330579	0.268456	0.078064	0.816993	0.726895				0.124378
L7R45P1_M4	0	0	0	0	0	0	0	0	0	0	0	0	1.85185															0	0	0.3663	0	0	1.14286	0	0	0	0.44843	0.483092	0	0	1.15385	0.654664	0	0.194932	0				0.0474158
L7R45P1_M5
L7R45P1_M6																																										0	0						0.188107
L7R45P1_M7	4.06593	0.0440432	0.19561	0.0232126	0	0.0672344	0.030303	0.0241779	0.839506	0.0512426	0.121183	0.153894	3.49854	0	0	0	0	0.392927	0.150376	0	0.177305	18.1529	0.675676	1.40845	0.162338	0	0	0.159744	3.80349	0	0.169779	0	0.238095	0	0	0	0	0	0.228397	0.226244	0.509215	0.314149	0.0384588	0.0812168	0.222739	1.5748	0	0	0.241951
L7R45P1_M8																																							0	0.909091	0	0.273224	0	0	1.02564				0.280112
L7R45P1_M9																																									0	0	1.28205	0	0				0
L7R46P1_M1	0.433526	0.289436	0	0.147493	0.1443	0	0	0.160772	0.337838	0	0	0.34188	0	0	0	0	0	0	0	0	0	0	0	0	0	0	0	0	0	0.0628141	0.199867	0	0.163532	0	0	0.0745156	0.0670241	0.70373	0.147842	0.038324	5.99274	5.36178	0.0391175	0.0232468	0.130765	0	0	0	0.0706339
L7R46P1_M10																																																	0.0828064
L7R46P1_M2	0	0	0	0	0	13.2701	0	0	0.25974	0	0	0	0.401606	0	0	0	1.33333	0	0	0.724638	0	0	0	0	0	0	0	0.261438	0	0	0	0.132802	0	0	0	0	0.881057	0.147275	0.277008	0.139535	0	0	0	0	0.775194	0	0	0	0.604791
L7R46P1_M3	0	0	0	0	0.286533	0	0	0	0	0	0	0	0															0	0	0	0	0	0	0	0		0	0	0	0.22779	17.5879	14.4208	0.255102	0.2457	0.295858				0
L7R46P1_M4	0	0	0	0	0	0	0	0.0986193	0.210526	0	0	0	0	0	0	0	0	0	0	0	0	0	0.232019	0	0	0	0	0.199601	0	0.202429	0	0	0.26738	0	0	0	0	0	0	0	9.42323	8.58223	0	0.164204	0.186133				0.0539245
L7R46P1_M5																																									4.86111	5.6962	0	0	0.943396				0
L7R46P1_M6																																																	0.0641261
L7R46P1_M7	0.483092	0.480769	0	0	0	0	0	0	0.282486	0.27933	0	0	0	0	0	0	0	0	0	0	0	0	0	1.11111	0	0	0	0.0808407	0.0820345	0.0813008	0.176991	0	0.10661	0	0	0	0.20141	0.2	0.314795	0.0683995	4.48792	4.09203	0.0338639	0.0832362	0.135031	0	0	0	0.048637
L7R46P1_M8																																																	0.0468823
L7R46P1_M9																																																	0
L7R48P1_M1	0	0	0	0	0	0	0	0	0.213675	0	0	0	0	0.0816327	0	0.0913242	0	0	0	0	0	0	0	0.315457	0	0	0	0	0	0	0	0	0	0	0	1.42857	0	0	0	0	0	0	0	0.0656599	0.0748503				0.142135
L7R48P1_M10	0	0	0	0	0	0	0	0	0	0	0	0	0	0	0	0	0	0	0	0	0	0	0	0	0	0	0																						0.1327
L7R48P1_M2	0.166251	0.0408163	0.0806127	0.0413736	0	0	0	0.0417362	0.130435	0	0.127877	0.0906208	0.222593	0	0	0	0	0	0	0	0	0	0	0	0.314465	0	0	0.160772	0.15748	0	0	0	0	0	0	0	0	0	0.242424	0									0.801244
L7R48P1_M3	0	0	0	0	0	0	0	0	0	0	0	0	0																												0	0	0	6.28272	0				0.0539138
L7R48P1_M4	0	0	0	0	0	0	0	0	0	0	0	0	0															0	0	0	0	0	0																0.108278
L7R48P1_M5																																																	0
L7R48P1_M6																																																	0.0979564
L7R48P1_M8																																																	0
L7R48P1_M9																																																	0.194175
L7R53P1_b_M1	0.0731663	0.530455	0.0178923	0.0554119	0	0.0740329	0.199247	0.371021	0.140647	0.0817494	0.37468	0.407463	0.50952	0	0	0	0.420168	0.473934	1.71674	0	0.526316	0	0	0	0	0.469484	0.4329	0	0	0	0.793651	0	0	0	0	0.714286	0	0	0.443459	0.163399	2.29696	2.10526	0.0804505	0	0				0.0602289
L7R53P1_b_M10	0	0	0	0	0	0	0	0	0	0	0	0																																					0.154162
L7R53P1_b_M2	0.411523	0	0.538358	0.208478	0.203943	0.0691085	0.165153	0.145243	0	0.228484	0.148478	0.163399	0.102669	0	0	0	0	0	0.787402	0	0.925926	0	0	0	0	0	0	0	0	0	2.76243	0	0	0	2.22222	0	0.884956	0	0	0						0	0	0	0.485379
L7R53P1_b_M3	0.110011	0.216685	0.215285	0.113507	0	0	0.549451	0.119904	0	0.121065	0.234467	0	0	0	0.531915	0	0	0	0	0	0	0	0	0	0	0	0	0	0	0	0	0	0	0	0	0	0	0	0.726392	0.651466	9.3633	8.26983	0.0597193	0.0301841	0.149869		0		0.0688258
L7R53P1_b_M4	0.310734	0.0282185	0.190488	0.349057	0.110021	0.14562	0.155309	0.231202	0.224853	0.266676	0.27103	0.14453	0.383036	0	0.278164	0	0.147059	0	0.149701	0.146413	0	0	0	0.187617	0	0	0.318471	0.630517	0	0.246609	1.11576	0.131579	0	0	0	0	0	0	0.391389	0.252605	9.24748	8.4614	0.175541	0.0867219	0.182905	0	0	0	0.215108
L7R53P1_b_M5	0	0	0	0.869565	0	0	0	0	0	0	0.961538	1.05263	0																																				0
L7R53P1_b_M6	0	0	0	0	0	0	0	0	0	0	0	0	0.704225																																				0.181369
L7R53P1_b_M7	0.0898876	0.0881446	0	0.0915332	0.0888889	0.181324	0.113701	0.375763	0.396432	0.0501756	0.0951475	0.0534188	0.463883	0.34965	0	0	0.77821	0	0	0.378788	0	0	0	0	0	0	0	1.0929	0	0	1.08696	0	0.675676	0	1.94175	0	0	0	0.275862	0.253593	8.45361	7.53676	0	0.0966184	0.367647				0.301636
L7R53P1_b_M8																																																	0.55991
L7R53P1_b_M9																																																	0
L7R61P1_M1	0	0	0	0.310078	0.149254	0.306279	0	0.168919	0.33389	0	0	0.199203	0	0	0	0	0	0	0	0.303951	0.334448	0	0	0	0	0	0	0	0	0	0	0	0	0	0	0	0	6.25			2.16777	1.76174	0	0	0.770218				0.127214
L7R61P1_M10	0	0	0.193424	0	0.19305	0.196078	0	0	0	0	0	0	0	0	0	0	0	0	0	0	0	0	0	0	0	0	0														2.63158	2.54237	0	0	0				10.0946
L7R61P1_M2	0.240385	0	0	0.250627	0	0	0	0.27027	0	0	0	0	0	0	0	0	0								0			0	0	17.3077	0	0			0				0	0									0.193816
L7R61P1_M3	0	0	0	0	0	1.66667	0	0	0		0																		0												0	0	0	0	0				0.207527
L7R61P1_M4																																									1.50376	1.31579	0	0.694444	1.62602				15.2259
L7R61P1_M5																																																	0
L7R61P1_M6																																																	0.0975927
L7R61P1_M7	0.400802	0	0	0	0	0.201207	0	0	0	0	0	0.275482	0.377358															0	0	1.75439		0		0	0				0	0.847458	6.06252	5.32751	0.032144	0	0.513699				0.460829
L7R61P1_M8																																																	0
L7R61P1_M9																																																	0.531915
L8R22P2B_M1														0.023932	0.0738007	0.0552283	0.0396773	0.0762311	0.0139315	0.0750976	0.0992884	0.0964586	0.0282008	0.166528	0.0738662	0	0.0682594	0.0770416	0	0.126518	0.111421	0.131822	1.0252	0	0	0.0334448	0.0557258	0	0.244358	0.0944287	0.0133797	0.00543065	0.0431034	0.0832018	0.573297	0	0.638978	0	0.127126
L8R22P2B_M10														0.383142	0	0	0	0	0	0	0	0.45045	0	0	0	0	0	0.161031	0	0	0	0	0	0	0	0	0.183486	0.197628								0			0.126976
L8R22P2B_M2	0.854701	0	0.833333	0.892857	0	0.862069	0	0	0	0	0	0	0	0.0770416	0.0793021	0	0.0866551	0.196271	0	0.0981354	0.535332	0.180505	0.0897666	0.215285	0	0.246305	2.00669	2.41838	0.0512033	0.0905305	0.611904	0.128229	0.191991	0.0194326	0.0545653	0.0223314	0.135922	0.0209336	0.346941	0.0924092		0	0	0		0	1.62602	0	0.214989
L8R22P2B_M3														0	0	0	0	0	0	0	0	0	0	0	0	0	0	0	0	0	0	0	0	0	0	0	0	0	0.380228	0	0	0	0.0603136	0	0.423729	0	0	0	0.152284
L8R22P2B_M4														0.223214	0.0575374	0	0	0.0722022	0.0641849	0	0	0.125471	0	0	0.200938	0	0.0808407	0.0478011	0	0	0.0255428	0	0.117739	0.135281	0.049554	0.363747	0.183198	0.0581734	5.55213	0.424421	0.0375906	0.00883613	0.233096	0.0573235	0.482831	0	20.4301	0	0.105451
L8R22P2B_M5														0	0		0	0	0	0	0	0	0	0	0														1.17647	0	0	0	0.184502	0	1.14613				0.0363636
L8R22P2B_M6																0			0																					0	0	0	0	0	0				0.121168
L8R22P2B_M7	0.179211	0.0596303	0.116347	0.127796	0	0.26264	0.234742	0	0.0709723	0.070373	0.126342	0.252738	0.192308	0	0	0	0.156006	0	0.154799	0	0.401606	0	0	0	0.164745	0	0	0.178174	0	0.179211	0.192957	0.04662	0.436047	0.0981354	0.0457666	0.0574053	0.0493097	0	0.609446	0.101833	0.0175562	0.00701853	0.0871384	0.0164042	0.427012				0.117441
L8R22P2B_M8																													0													0	0						0.0831428
L8R22P2B_M9																																																	0.102399
L8R23P1C_M1	0.344234	0	1.52542	0	0	0.528169	0.21978	0	0	0	0.396825	0	0	0	0.306279	0	0.494234	0	0	0	0	0.178891	0	0.283286	0	0	0	0.362319	0	0	0	0	0	0	0	0	0	0	0	0	0	0	0.0388954	0.0392465	0.293427				0.05973
L8R23P1C_M10																												0	0	0	0	0	0	5.26316	0	0	1.40845		1.88679	0	0	0	0	0					0.0687758
L8R23P1C_M2														0	0	0	0	0	0	0	0.512821	0	0	0.546448	0	0	0	0	0	0.204918	0.452489	0.22779	0	0.70922	0	0	1.30548	0.78125	0.250268	0.0336474			0	0	0	0		0	0.364789
L8R23P1C_M3														0	0	0	0.711744	0	0	0	0.516796	0.187617	0	0	0.206612	0	0.215517	0	0	0	0.248756	0.235294	0	0	0	0	0	0	0.492611	0	0	0	0.0252589	0.0738916	0.650842	0	0	0	0.124829
L8R23P1C_M4																																							3.18471	0	0	0	0.061862	0.0301023	0.597976				0.340379
L8R23P1C_M5																																																	0
L8R23P1C_M6																																																	0.111975
L8R23P1C_M7	0	0	0	0	0	0	0	0	0.311526	0.311526	0	0	0	0.0733407	0.0761905	0.141044	0.164339	0.187383	0.0889284	0.101781	0.300661	0.044843	0	0.207326	0.0903751	0.0488759	0.0509424	0	0	0	0.184502	0.175747	0	0	0	0	0	0	0.0757576	0.113572	0.0647608	0.0147395	0.0278733	0.0544218	0.303424	1.19048	0	0	0.105038
L8R23P1C_M8																																																	0.147059
L8R23P1C_M9																																																	0
L8R24P1C_M1																												1.06383	0	0	1.04167	0	0	0	0	0	0	0	0.906344	0	0.0406669	0	0.0418936	0.0410341	0.362319	0	0	0	0.108771
L8R24P1C_M10																																																	0.129627
L8R24P1C_M2														0	0	0	0	0	0	0	0	0.344828	0	0.581395	0.331126	0	0	0	0	0	2.47934	0.198413	0	0	0	0	0	0	0.642467	0.0245543						0.369004	0	0	0.291018
L8R24P1C_M3														0	0	0	0	0	0	0	0	0	0	0	1.12867	0	0	0.113122	0	0	0.131752	0	0.970874	0.137174	0	0.160256	0.41958	0	0.17043	0.0734754	0.0257599	0	0.0658501	0.0650957	0.4423	0	0	0	0.124196
L8R24P1C_M4	0.124224	0	0.120627	0	0	0.255102	0	0	0.15528	0	0.302115	0.184843	0.759494	0	0	0	0	0	0	0	0.423729	0.307692	0	0	0	0	0	0	0	0	0	0	0	0	0	0	0	0.383142	0.462963	0	0.0511509	0.0322546	0.0276778	0.0132275	0.612043	0.819672	0	0	0.137212
L8R24P1C_M5																																																	0
L8R24P1C_M6																																																	0.11165
L8R24P1C_M7	0.3125	0	0.308642	0	0	0	0	0	0	0	0	0.45045	0	0	0	0	2.5641	0	0	0	1.88679	0	0		0	0	0	0	0	0.546448	0.653595	0	0	0.609756	0	0	0	0	0.647249	0	0	0.0362582	1.22227	0.0908678	0.296736				0.222688
L8R24P1C_M8																																																	0.250836
L8R24P1C_M9																																																	0.277778
L8R25P1B_M1	0.17762	0	0	0	0	0	0	0	0.431034	0.224719	0.672646	0.254453	0	0	0	0	0	0	0	0	0	0	0	0	0	0	0	0	0	0	0	0	0	0	0	6.89655	0	0	0.284091	0.297619	1.23974	0.906928	0.0954563	0.0379075	0.629447	0		0	0.268097
L8R25P1B_M10	0.869565	0	0	0	0	0	0	0	0	0	0	0	0																												0	0	0	0					0.374181
L8R25P1B_M2	1.20482	0	0	0	0	0	0	0	1.2987	0	0	0																0	0	0	0	0	3.37079	0	0	0	0	0	0.399467	0.129282									0.274402
[truncated: 164 more rows]
[truncated: 112 more columns]
