# Supplementary material for: Single-mitochondrion sequencing uncovers distinct mutational patterns and heteroplasmy landscape in mouse astrocytes and neurons
Source: BMC Biol. 2024 Jul 29;22:162. doi: 10.1186/s12915-024-01953-7 (PMC11287894; doi:10.1186/s12915-024-01953-7)
Supplement: Supplementary file 34 — Additional file 34: Dataset S9. QC statistics from pipeline preprocessing. [file 12915_2024_1953_MOESM34_ESM.xlsx]

## Sheet: README
Sheet A, Barcode demultiplexing: for each library, the number of reads carrying the corresponding mito-barcode and missing barcode.
Sheet B, Primer demultiplexing: for each library, among the barcode found reads, the number of reads carrying each PCR forward primer.
Sheet C, Unique reads (per library): for each library, among the reads that carry the mito-barcode and the PCR forward primer, the number of reads that are uniquely mapped.
Sheet D, Unique reads (summary): for all libraries, the median number or pooled percentage of reads carrying each mito-barcode and each PCR forward primer before alignment (top) or uniquely aligned (bottom).
Sheet E, Base q30 depth: for each mitochondrion, for each SNV region, the summary statistics of the Phred >= 30 bases.

## Sheet: A. Barcode demultiplexing
LibraryID	total_n	num_M1	num_M2	num_M3	num_M4	num_M5	num_M6	num_M7	num_M8	num_M9	num_M10	num_no_BC
L1R24P1C	16022287	675400	1062788	964389	2694435	11341	704977	838395	14942	40536	141196	8873888
L2R24P1C	15727828	792319	1900034	609628	2178163	9122	84052	1044466	16066	14831	226320	8852827
L3R24P1C	13756027	473152	752149	350718	2778330	9001	53479	776823	12300	13703	229318	8307054
L4R24P1C	11595440	338687	1219779	1045347	1707975	4744	42770	573564	5223	6692	110274	6540385
L5R24P1C	6329584	253394	239910	178593	337300	2622	40480	1851972	81877	2039	24463	3316934
L6R24P1C	9847891	336224	848894	1228244	1395610	5064	41042	413598	5232	7784	89951	5476248
L8R24P1C	10069104	1137010	1129243	1060352	1021508	21148	57268	341896	8452	8893	43569	5239765
L9R24P1C	10180760	1158616	2491513	262680	429801	6902	24928	489905	4655	10244	251929	5049587
L10R24P2C	8161701	29409	212121	1831145	1872563	523	11281	67405	2286	1034	47702	4086232
L15R24P2C	11174077	146241	744488	1585937	2392758	2525	23295	292666	8612	7592	82200	5887763
L16R24P3C	13980624	209353	1127876	2600450	2263511	3316	32795	353171	9394	7881	132685	7240192
L17R24P3C	14456059	254552	1068763	2169934	2661918	3668	37819	426288	10430	11683	173373	7637631
L18R24P3C	15009022	322534	964064	1850032	3216670	5469	47495	588837	15619	11751	223782	7762769
L19R24P3C	10087614	338751	623203	1174821	1319544	5033	106296	318110	8965	7874	106193	6078824
L20R24P3C	13637721	723175	1827633	878246	2293271	10011	61438	689171	15813	11196	54728	7073039
L8R23P1C	5554409	162976	733396	821833	595782	2860	35755	441637	9701	4569	74773	2671127
L9R23P1C	5453964	530818	294829	138279	62049	13732	99635	60698	1410	667	18392	4233455
L10R23P1C	4422741	70215	1219145	735288	349811	1022	21776	62109	675	1822	62393	1898485
L11R23P1C	4439421	104087	817955	663955	478254	1928	26789	185727	5597	2301	40648	2112180
L12R23P1C	4768789	107555	1212303	825172	398215	1513	13239	99489	4214	785	21442	2084862
L13R23P1C	4230510	87376	1026125	661215	365866	1781	15439	167493	4213	1652	15745	1883605
L14R23P1C	14540900	421644	2860184	707629	1174767	9112	138979	1083312	21519	9336	386754	7727664
L15R23P1C	5859620	249726	960389	1236053	790208	1632	5981	685	1094	323	306	2613223
L1R23P2B	20928089	525960	5536123	1857060	2333786	8326	128338	1048955	22222	5077	135009	9327233
L2R23P2B	18042761	380538	5403978	1897417	1409033	5588	23016	621963	11709	1757	529390	7758372
L3R23P2B	18325525	260540	4592252	1153296	2107994	3673	241124	1147507	17667	16342	347132	8437998
L4R23P2B	16398677	249145	4677618	1726551	2012834	3297	138634	218607	4756	7848	154827	7204560
L5R23P2B	22056561	560705	5275252	2212992	3238466	6632	105256	680743	17303	6794	192240	9760178
L6R23P2B	24094023	651225	5232194	4245654	4090242	5599	1910	1342	4257	365	775	9860460
L7R23P2B	19377982	764774	5070994	1591517	3175713	10406	50316	309494	11096	361	778	8392533
L1R30P1B	11256942	1075329	1884947	385528	96267	1099	57992	544827	13282	12118	98185	7087368
L2R30P1B	11676163	840372	2738634	477715	134543	778	50697	427570	10171	9882	68008	6917793
L3R30P1B	4867564	560210	319005	528819	93325	554	54528	235826	7752	8665	80070	2978810
L4R30P1B	8863308	312317	1166332	1772983	160160	497	52787	213717	4418	5298	102979	5071820
L5R30P1B	7929085	198374	1073544	185964	28631	242	156079	81856	2877	1794	4040	6195684
L6R30P1B	9892813	807450	2101234	481260	121581	700	47841	194347	1117	7025	82749	6047509
L7R30P1B	10035750	426646	741518	4332336	25026	374	22465	325573	2001	7464	193408	3958939
L8R30P1B	8742757	711067	753182	660581	794080	9383	40783	480823	14374	6790	32883	5238811
L9R30P2B	11571960	602565	367822	1677323	920821	3991	47163	879268	22577	10382	25715	7014333
L10R30P2B	11074856	595130	609409	1518412	1028544	3084	27789	719998	20922	6412	12804	6532352
L11R30P2B	8950360	499376	401589	838912	814409	8202	62532	423138	7024	2889	12471	5879818
L12R30P2B	10917338	569373	729817	841433	728695	8120	64685	538740	7779	3598	14337	7410761
L13R30P2B	12491692	311385	773192	1017792	451780	1389	60539	1079553	11918	4732	14085	8765327
L14R30P2B	15317512	153255	400017	5656039	140008	1129	33231	273415	6029	2849	112567	8538973
L15R30P2B	17051785	186586	479766	139703	6161724	1953	49465	525296	13945	5663	24898	9462786
L16R30P2B	8148505	622653	243906	169801	850631	10692	81582	379927	10916	5249	35885	5737263
L21R29P3B	16216195	181210	136444	2464507	4793808	3367	22574	223010	4465	4052	37856	8344902
L22R29P3B	8946901	604800	312742	494691	1354200	9503	77913	529338	11335	10723	110739	5430917
L23R29P3B	11033551	563753	378331	581371	935521	9185	51958	1164254	8962	11204	305243	7023769
L24R29P3B	15163211	138783	888997	1275613	590321	1695	20275	2703755	9733	4234	8729	9521076
L1R29P1B	9893973	718185	1334449	1228551	703290	16683	41714	552541	9976	2031	24107	5262446
L2R29P1B	7458667	1400975	651910	778617	412282	30847	18519	575861	23816	1657	16125	3548058
L3R29P1B	6523982	641429	1083362	678777	435365	16212	18081	212881	5010	1736	15531	3415598
L16R29P2B	10914754	2284008	686289	774532	769062	5837	20490	357434	4275	4620	15829	5992378
L20R29P2B	10073438	1128017	1446456	1718831	888910	7872	7464	207321	5933	2222	6744	4653668
L4R29P1B	10357211	689711	1741746	1410753	666217	16825	37303	245479	5778	3981	15577	5523841
L1R25P1B	8575960	546140	355174	519308	963476	10067	46316	667313	17140	16052	169620	5265354
L2R25P1B	7645430	665579	272998	595488	1162151	13440	54262	456904	12473	12845	23955	4375335
L3R25P1B	7361334	548008	312004	468202	890752	12761	33406	451294	15035	13803	124102	4491967
L4R25P1B	11948408	1553301	574780	882881	2131	20138	75454	813352	13018	21373	227984	7763996
L5R25P1B	6461345	504522	224338	450262	866628	7460	35106	353256	8803	7590	77472	3925908
L6R25P1B	12929091	369422	3928453	173437	295377	5162	17999	155392	4482	4158	33729	7941480
L7R25P1B	10294409	670099	423626	715745	1700824	7319	35907	662379	18931	14670	138214	5906695
L8R25P1B	11377459	934120	412551	775421	1512085	20193	34030	622767	16163	14954	72493	6962682
L26R29P3B	7100044	308220	207447	477077	1661471	11458	68099	208820	9045	8063	38068	4102276
LB1R20P1B	8652729	994606	1523182	232790	205550	4811	40476	389256	11373	11916	67916	5170853
LB2R20P2B	6740244	641228	1031180	217992	125332	1365	23366	265860	7678	8245	44571	4373427
CTRR23P1B	14463312	5530816	610653	363866	176829	501	16258	67596	1054	3621	31284	7660834
CTRR23P2B	8483702	63542	413906	164027	293017	2352	108948	772634	1017	1279	3328	6659652
CTRR25P1B	32015520	2111113	5004823	2714969	1237543	1409	92125	1296887	5971	45639	880928	18624113
CTRR29P1B	12519452	8189	746834	30400	212000	327	40672	2988218	1166	1551	1970	8488125
CTRCUTR19B	9108585	318910	1286067	1308749	1295670	5349	13970	549371	22383	611	816	4306689
SMITO2CUTB	10722521	144403	1516543	4176767	975011	4982	1478	5019	741	757	1280	3895540
L9R25R30B	8959442	934974	417364	451633	779368	15332	52588	604176	22494	11448	108370	5561695
L25R29P3B	9348833	589751	64740	115332	250174	4618	19462	1790493	67748	17220	207	6429088
L3R20R23B	6327811	139108	116439	118658	1446126	5515	47749	570858	16933	23167	109298	3733960
L5R29P1B	19561980	4352452	1897309	1249140	509289	12788	40365	263298	4810	2965	25673	11203891
L6R29P1B	15648975	931912	2772296	1201567	429526	14215	21667	1394597	5219	2727	50160	8825089
L7R29P1B	10208611	292402	474588	442230	127953	5289	220773	128221	1118	927	68170	8446940
L8R29P1B	17446657	751500	796778	867200	5196865	9731	627978	558538	8296	23091	21373	8585307
L9R29P1B	9955347	1087387	1145161	577271	573802	23671	106139	1425197	2816	4621	54679	4954603
L10R29P1B	17616812	586811	5166113	895055	1561993	3505	49308	329051	7334	5503	49527	8962612
L11R29P1B	19664712	201622	264693	5691815	52462	677	9130	2884851	3785	92406	1427	10461844
L12R29P1B	16416299	976788	2392977	2507810	1882929	14134	37172	514744	6629	4125	30234	8048757
L13R29P2B	16826765	3110964	1204919	488650	591180	57055	42097	1560317	61545	3121	25967	9680950
L14R29P2B	17991073	1583461	2730699	551458	2611876	21042	50148	917170	12035	6183	44462	9462539
L15R29P2B	14265470	1092161	2066431	1256102	1404455	11888	71668	685268	7456	5609	30426	7634006
L17R29P2B	23002289	482696	2133460	500837	2323266	6203	20115	3811090	4384	9977	25355	13684906
L18R29P2B	7477274	177182	342901	462824	261273	2501	166334	291790	818	2045	206911	5562695
L19R29P2B	19402215	179946	286126	238026	5025683	2363	600041	1558765	8512	49665	7138	11445950
L1R22P1B	38492872	14556639	1166755	1629370	1014560	1490	26905	259018	5525	4132	145065	19683413
L2R22P1B	21652386	1410044	2577828	4225343	3363244	14770	27334	777949	2990	1299	323527	8928058
L3R22P1B	21862872	1320811	3613833	4424019	273769	23202	116105	1002837	6029	5819	192073	10884375
L4R22P1B	25727626	1526139	3277294	5096486	196482	23607	99856	2026482	42989	7442	143486	13287363
L5R22P2B	22727397	713737	4486865	2048535	5244546	14218	88882	770303	14928	6180	323032	9016171
L6R22P2B	18578549	1827406	1780754	4448519	1819410	14160	155219	285031	3354	2642	31951	8210103
L7R22P2B	20705066	742641	3452305	5730017	1543183	3311	34249	794632	29739	2335	13036	8359618
L8R22P2B	22086384	2872445	2366747	438800	2328453	50538	375569	1193800	25317	13271	522739	11898705
L9R22P2B	19281661	3050568	2466401	1070653	280748	46574	98781	1904150	34607	843	744	10327592
L1R45P1	9532619	602781	1224199	148471	1456115	9151	52959	587521	14678	7539	15680	5413525
L2R45P1	8118958	525024	1024121	169032	212479	7134	46480	1266606	25199	10653	128812	4703418
L3R45P1	5260552	251989	844344	96088	98827	4729	15482	574994	11648	6678	25434	3330339
L4R45P1	8306524	887973	1089451	131973	194999	11341	64385	959101	13813	8928	91900	4852660
L5R45P1	7384172	1492111	1019297	73539	89055	41954	32486	624337	9612	4464	60609	3936708
L6R45P1	7483212	1079666	1037859	147276	242454	13209	37328	565286	7335	6157	63489	4283153
L7R45P1	8806689	1414802	1309813	142377	156423	28409	34976	538119	10017	9167	214078	4948508
L8R45P1	7763935	350437	1498546	649487	254445	4230	23117	443237	15110	2018	186056	4337252
L9R45P1	8871600	1497880	920558	237124	248166	13969	44834	534047	11955	3834	97855	5261378
L10R45P2	9143843	565403	1058760	412801	607777	9360	77973	582248	4967	16641	110445	5697468
L11R45P2	10525982	552538	1490601	179834	165286	2918	27964	1374740	36666	9337	35439	6650659
L12R45P2	7316152	366391	1846434	167708	148597	2973	41529	412917	8833	7847	24474	4288449
L13R45P2	11739379	936368	1300341	205350	317089	3436	50909	1561173	8716	15787	23425	7316785
L14R45P2	12514865	1125589	880313	1073850	406749	8055	34210	1234725	26458	23072	480117	7221727
L15R45P2	14788608	1480824	1160566	1841911	422338	5045	64640	958856	18959	12270	54872	8768327
L16R45P2	11143799	792806	867535	315847	455120	3627	20879	958547	20722	12791	798579	6897346
L17R45P2	13257174	1579642	1001698	220042	263915	3011	8450	1762942	44241	3948	37094	8332191
L18R45P2	10656629	5147889	235801	62051	59006	103362	11658	175825	4083	1389	110394	4745171
L19R45P3	9947823	1909841	239455	598973	938322	35674	38130	888313	22677	13330	60945	5202163
L20R45P3	9029887	1655520	201823	604140	855355	26820	62680	656732	16472	11921	38347	4900077
L21R45P3	10033667	2149646	197250	778017	908380	40717	43636	832047	22788	12001	44534	5004651
L22R45P3	9216968	1892198	216415	674456	727788	35772	20614	636572	18496	7767	52818	4934072
L23R45P3	15783600	2422565	370991	24817	40802	54173	22202	3081986	50955	1192	539	9713378
L1R53P1_b	14996577	1650831	1164677	1096504	2597954	17836	87455	1071928	17751	8044	87342	7196255
L2R53P1_b	8703081	437781	697849	862373	1853326	2128	50343	695539	11454	4416	67986	4019886
L3R53P1_b	7673701	348749	423044	687178	2136609	6302	28552	388630	8563	3376	32945	3609753
L4R53P1_b	7755248	695461	842417	1211451	30667	9858	46941	549639	5886	4533	49655	4308740
L5R53P1_b	10886806	775773	950644	1162650	2101711	9088	44682	754746	10954	4129	47072	5025357
L6R53P1_b	9669447	608408	842906	778289	1983190	8049	45337	674710	10347	4170	41415	4672626
L7R53P1_b	12410773	333378	355218	3105523	880901	4878	22113	1361896	5570	2081	22853	6316362
L8R53P1_b	15587172	654449	220807	2438612	3218962	6451	25819	1247731	22566	4317	30100	7717358
L9R53P1_b	11688414	3077062	520897	329754	599960	23928	83276	883145	8734	11425	120486	6029747
L10R53P2_b	5502255	397870	280960	365720	677949	5292	32878	484527	5580	3806	44030	3203643
L11R53P2_b	7485289	756586	437774	523679	754845	9162	41361	705851	6850	4642	46624	4197915
L12R53P2_b	8421581	941212	584453	372509	731683	12452	60282	1150683	14479	6920	87242	4459666
L13R53P2_b	7490214	828723	458723	378712	543953	9641	69746	1014719	12446	6995	77184	4089372
L14R53P2_b	7847033	655797	410331	433595	822827	9798	45244	841491	10087	5674	59000	4553189
L15R53P2_b	7796496	635235	381424	476898	966650	8363	47001	786980	9952	4785	56308	4422900
L16R53P2_b	11399780	1414872	768036	590204	903580	17482	99253	1405768	14158	9081	80617	6096729
L17R53P2_b	11403778	1174574	768778	771168	1163603	11738	85375	1410697	14454	10421	112979	5879991
L18R53P2_b	11907951	1698623	433806	558255	932102	11896	53585	1100705	10851	17072	217850	6873206
L19R53P1_2_b	11695504	1530865	343449	379743	451911	8306	53560	2159650	41626	10352	108193	6607849
L1R48P1	26131172	2372581	5120950	795873	1401740	34595	105484	1135599	39734	21736	252440	14850440
L2R48P1	20047117	2748723	510850	1596416	2340038	58345	103491	500010	19115	16277	182388	11971464
L3R48P1	22368656	3069449	748251	838052	2727404	66650	260669	1250339	28554	27744	253937	13097607
L4R48P1	17454291	1707765	464995	385852	2701861	43750	86952	771117	39389	11507	67393	11173710
L5R48P1	16278168	1792840	466912	367253	1519202	42739	134380	967941	41698	12772	103514	10828917
L6R48P1	26981603	2888615	1007772	579314	3234398	47347	149576	2772691	65735	34242	361947	15839966
L7R48P1	12749006	1215108	393443	2275408	159673	28026	70627	538212	18956	15269	69540	7964744
L8R48P1	12619792	1725460	174758	303029	674820	51121	187384	274640	11325	7823	83335	9126097
L9R48P1	25810617	2809649	512023	744124	3355655	59201	112937	2456891	81700	15724	172495	15490218
L1R46P1	29017541	6107279	815862	1692149	701709	98309	200167	3663097	55434	33198	519396	15130941
L2R46P1	31883333	8673833	1781301	1388903	856464	199268	127951	1191245	17962	18374	76110	17551922
L3R46P1	14648485	2333999	620392	1228207	1112099	23811	23290	1055413	23198	11069	132796	8084211
L4R46P1	31105580	1921161	521037	411773	447704	28484	40412	3904549	15044	77397	8248152	15489867
L5R46P1	27512059	6452428	1201352	1100726	959748	51707	98593	2618814	49605	27935	243324	14707827
L6R46P1	26823107	6849517	1456505	945780	1159320	106830	39697	2479163	59889	14998	228546	13482862
L7R46P1	24313444	5467952	1077444	752605	2172571	56748	88962	2593195	32866	15854	193294	11861953
L8R46P1	20653619	485195	569196	3141308	3798988	7806	68677	1992237	17115	7269	82383	10483445
L1R61P1	13656639	876824	570466	169715	709309	9902	58975	2967198	101160	33897	581099	7578094
L2R61P1	12811811	1249276	356542	212761	1246506	26787	67463	1286821	39298	20374	450044	7855939
L3R61P1	9270285	411300	136501	129894	621524	12040	29418	1583644	111939	16837	458631	5758557
L4R61P1	13038955	1186628	349353	119507	730475	27200	55817	2614178	131566	23753	511406	7289072
L5R61P1	6197157	402701	355059	120948	481399	7348	25322	894157	16359	17340	130450	3746074
L6R61P1	14389592	1619926	410380	164973	1068880	36459	71936	1990605	81504	17060	272365	8655504
L7R61P1	9240520	893697	325417	119615	409795	20421	42323	1546156	68178	20170	592381	5202367
L8R61P1	15138322	225063	426310	2364141	1816370	5674	40364	1657098	5055	1226	8353	8588668
L9R61P1	10973609	1229542	399607	338099	1542987	29731	57647	1111775	19047	16229	109662	6119283
L10R61P12	11131260	1797474	416237	106186	445359	63692	55212	1528976	29296	16403	148440	6523985
L11R61P2	17145402	2007541	564609	2691473	908980	42578	56434	1280293	33758	23163	224773	9311800
L12R61P2	13538370	1113376	558319	1015614	1196002	29006	57501	2219195	65235	27240	155023	7101859
L13R61P2	15394028	1423131	554830	1122284	1935747	34138	98285	1449996	43145	20199	98369	8613904
L15R61P2	15431484	876221	804840	804751	1359764	16243	59493	1850418	40174	21483	218648	9379449
L16R61P2	11297275	611030	433204	1134078	1477389	11035	30096	838323	21324	12843	83428	6644525
L17R61P2	17047851	1788964	953550	1715390	1916020	46586	44440	510552	27298	6653	89565	9948833
L18R61P2	16334994	735740	663356	97192	293750	23235	122502	2450450	2881	1030	4355	11940503
L19R61P2	12354940	1948825	548169	514721	1490241	33029	35882	688434	25984	18134	153249	6898272

## Sheet: B. Primer demultiplexing
LibraryID	M1_Region1	M1_Region2	M1_Region3	M1_Region4	M1_Region5	M1_Region6	M1_Region7	M1_Region8	M1_Region9	M1_Region10	M1_Region11	M1_Region12	M1_no_primer	M2_Region1	M2_Region2	M2_Region3	M2_Region4	M2_Region5	M2_Region6	M2_Region7	M2_Region8	M2_Region9	M2_Region10	M2_Region11	M2_Region12	M2_no_primer	M3_Region1	M3_Region2	M3_Region3	M3_Region4	M3_Region5	M3_Region6	M3_Region7	M3_Region8	M3_Region9	M3_Region10	M3_Region11	M3_Region12	M3_no_primer	M4_Region1	M4_Region2	M4_Region3	M4_Region4	M4_Region5	M4_Region6	M4_Region7	M4_Region8	M4_Region9	M4_Region10
L1R24P1C	113735	14857	30189	25023	6024	116988	87749	179902	21422	3731	60039	143	15598	155083	36094	442721	17804	14406	99431	26566	52881	9017	2100	471	397	205817	168156	4473	484855	11861	2410	200684	23976	36557	5738	2824	4551	50	18254	904080	297285	407234	205320	12118	237489	84692	415324	34549	17996
L2R24P1C	168117	39954	24582	36629	8950	123711	79022	201745	24085	5495	63088	195	16746	257008	125240	804129	40778	30063	256854	24155	88541	14203	6060	1404	530	251069	116340	7829	240097	17428	3707	105166	27900	56795	5372	1211	16454	156	11173	641883	66003	546327	193790	15095	249421	67714	304393	32441	8795
L3R24P1C	108532	21443	26851	19773	8354	63334	46846	111219	11760	2483	40149	1146	11262	120426	20742	229678	27459	8206	72810	18816	53424	7153	2040	1133	470	189792	68602	6152	126574	7828	2040	51114	33634	34593	3279	1430	6895	131	8446	833275	190592	689616	170712	15338	310706	116431	331075	30099	9436
L4R24P1C	80917	17803	18211	25498	4965	54475	26847	71996	9155	2569	19252	316	6683	187463	72949	573898	15147	18691	140682	15464	25233	4642	2864	263	726	161757	170966	9022	577620	16509	5361	162074	30450	38707	3721	2387	10116	343	18071	403422	101367	523793	93753	15198	287154	51889	165007	16474	6339
L5R24P1C	151372	4449	8085	4512	597	22847	12038	26922	5267	789	10076	1559	4881	45362	11949	91404	2751	3286	35284	4914	10040	1625	525	227	205	32338	32582	888	74604	3858	542	35997	11824	10310	914	246	3307	316	3205	74225	6908	99075	15853	1371	70348	7599	48898	3341	1395
L6R24P1C	60075	12149	14609	19965	2712	61745	36102	85870	11903	1838	21676	367	7213	135528	42615	380879	13363	13955	106290	16226	23029	5269	1234	284	282	109940	228290	5986	624320	18834	5576	224813	32025	50788	4656	1549	8741	614	22052	274652	63997	356873	272845	10077	175096	45214	136312	14574	2542
L8R24P1C	82253	82869	30735	14556	2268	727676	40758	109475	12804	3469	2579	4490	23078	266744	50108	459029	6097	37657	137970	19391	43922	8980	3224	434	146	95541	190106	7693	429295	19208	7237	214463	22507	111325	9880	6684	20127	66	21761	146171	28758	355253	76849	6286	161425	40445	160657	14711	3721
L9R24P1C	209833	100454	45706	52997	7775	272662	211888	174728	25522	10499	2533	6955	37064	445015	109128	1007343	10080	42932	510742	31881	95056	14882	5053	865	1341	217195	22858	9184	184547	5640	1817	14701	7019	11011	554	409	368	499	4073	33308	115944	192504	22781	3115	14921	11999	20280	1415	931
L10R24P2C	4114	1236	6410	1500	133	630	5858	1978	63	247	6554	36	650	21757	30900	102704	2620	4137	12366	6580	2804	1681	1183	1136	161	24092	197589	407543	689354	228461	36972	160750	22509	26823	7928	10232	10144	797	32043	188911	819183	233495	195060	26031	57705	45073	55318	5185	6539
L15R24P2C	33728	4399	8822	6104	1379	20098	11662	47624	2759	1437	3267	76	4886	141937	49232	256254	9612	43278	107394	12039	47769	6361	2591	785	381	66855	333034	43577	338633	154078	67363	358779	26641	138437	20810	12024	49193	5331	38037	388057	197968	449622	326823	37463	290949	73084	333304	62666	30136
L16R24P3C	27844	6493	8542	8508	2748	38910	20692	76307	5930	1425	6118	63	5773	224154	83088	408626	17510	65226	150075	13880	55064	8046	3840	876	561	96930	442327	104830	645525	273815	101724	555875	49509	237017	41096	17446	71428	5210	54648	389961	135998	391730	325324	39265	345707	55323	361987	55464	17528
L17R24P3C	39858	8251	13841	12000	2418	52161	24308	74321	6660	2043	10490	77	8124	167393	54796	350156	27758	53892	139314	27705	93164	10527	4873	1141	154	137890	431860	56166	499541	221796	90355	481164	33066	197852	21224	17244	59710	8346	51610	555783	167222	430082	384468	48579	417778	59238	343985	41521	16755
L18R24P3C	44824	11883	15988	13855	4104	54666	25095	106736	9649	2810	23953	73	8898	137432	73474	272808	23272	59704	146690	22021	81807	10318	4957	2735	843	128003	285036	66166	417403	176041	90247	351125	42336	251359	25365	12891	86220	2420	43423	499042	226517	586960	520064	82445	439487	81028	368766	68491	40870
L19R24P3C	41527	14728	10134	17069	2158	50089	17410	85985	11927	1845	75823	524	9532	105980	35144	121011	21510	30342	96654	17275	84656	9701	2893	1907	1250	94880	192525	21334	131107	123885	28029	242792	36801	224498	17777	9478	108456	8569	29570	207506	71834	199479	137952	10016	201809	56905	267930	27071	6922
L20R24P3C	126533	31538	33428	39770	7378	132691	61678	207858	33571	7222	23200	686	17622	413800	106294	649569	16140	96266	286901	15815	64384	11264	3929	1004	144	162123	157005	6451	268280	27449	11253	206057	32494	115777	6468	4531	22958	721	18802	427823	66167	778108	333524	15711	229192	51944	297940	29928	8784
L8R23P1C	56399	3003	13340	8485	1088	42710	8716	5217	2894	2098	14567	702	3757	220650	9059	266055	18552	5753	124738	6160	1852	859	1496	105	30	78087	209704	1316	336367	9666	1677	238711	2691	2342	938	1274	392	37	16718	211298	6233	160596	111475	1342	44776	13128	23741	2924	1241
L9R23P1C	3826	215	1255	410	93	3759	960	799	220	108	513785	14	5374	101331	3047	91124	963	3613	77064	740	212	150	266	17	4	16298	35608	343	47976	1747	605	46976	557	515	246	468	203	70	2965	24032	1167	18689	7643	139	5119	1114	1903	211	93
L10R23P1C	27070	3898	5419	3176	337	17251	1941	1366	798	542	7054	77	1286	397744	13720	406705	882	9162	352178	4971	1055	632	753	11	1	31331	211106	1508	248071	11964	1702	241873	1401	864	1063	1171	482	8	14075	142205	3669	101660	48178	618	29645	4354	9767	1164	340
L11R23P1C	37626	2696	10082	5815	675	18384	4373	3808	1066	758	16638	204	1962	216632	10488	318828	9002	8148	190157	3674	1873	519	558	412	15	57649	213921	1809	225907	16865	2766	181970	2804	1779	923	1129	648	7	13427	180430	4529	141323	83202	1239	31183	5959	14648	1403	705
L12R23P1C	39158	3009	6779	7079	1000	26030	5705	6706	1851	1297	6858	168	1915	447407	21231	384590	3030	20548	304583	2573	914	1115	793	43	3	25473	241087	2318	273665	16606	3361	260890	2756	1699	1409	1778	3694	257	15652	156671	3664	95767	76004	866	29747	6351	16199	1502	731
L13R23P1C	36332	2103	13896	4549	510	19171	2489	2419	1098	624	2030	539	1616	314512	19291	379104	4309	13771	245741	2861	441	680	720	40	20	44635	199358	1636	239947	13086	2280	184749	1821	1669	1114	1288	763	254	13250	140455	3963	108263	48929	1115	33344	5210	11885	1505	444
L14R23P1C	131139	5747	65613	17794	2847	64658	18417	15198	4568	5501	82060	242	7860	890000	16064	886985	31916	11462	565315	11230	6649	1314	1628	278	47	437296	197461	1510	269923	13106	2347	195324	6202	3242	1283	1793	1238	12	14188	416888	12886	344683	202500	2210	92907	24234	39459	4185	1947
L15R23P1C	75101	32079	14856	40885	2738	42368	5455	13568	2485	2593	12179	717	4702	256211	21608	406824	3108	14175	234224	1712	3506	1087	818	626	1	16489	349647	3541	468591	36031	3746	325739	5404	12636	2509	2381	2304	240	23284	248410	12244	214283	184005	2283	61914	10261	29313	3065	1418
L1R23P2B	179227	23865	107993	29590	2178	79481	44423	11651	5413	2561	30183	1445	7950	1644948	109487	1960079	19906	58790	1427829	21482	8742	2857	4409	72	56	277466	630103	18511	573031	141804	9107	412383	9412	7760	3796	6088	2732	7978	34355	878377	64459	763090	319187	3495	160854	35447	53427	6144	2219
L2R23P2B	181422	9527	39208	10381	782	85348	24593	10528	4268	1757	7126	9	5589	1713619	109215	1825650	11417	41913	1391796	27853	1853	2125	2108	36	28	276365	619347	21159	571086	170397	8495	439599	7527	9565	4423	4167	3465	4525	33662	554765	22246	497612	161955	1495	99903	12459	29209	3965	1170
L3R23P2B	81299	4657	39269	13179	876	75378	25362	4548	1575	1425	8507	222	4243	1450379	74307	1480670	24834	54414	1212133	30809	2937	1283	2861	71	66	257488	390479	6333	354602	66208	4632	287692	7262	5671	2149	1943	2424	3439	20462	800364	48962	623058	361899	3850	142816	22100	55758	4399	2202
L4R23P2B	91677	8267	32763	18992	996	52694	16422	12300	1759	1130	7472	607	4066	1677868	83284	1671789	20248	48220	1066480	17192	11200	1520	1520	58	30	78209	557116	17356	530326	144248	11240	403222	10065	9468	2615	3517	1689	4073	31616	883715	46768	614850	254601	2875	117227	16147	34689	3420	1317
L5R23P2B	243116	13951	95887	24833	1798	79044	55508	16922	6319	2735	10103	1594	8895	2083857	98255	1495011	21100	57982	1261870	19036	28657	3179	3430	83	28	202764	655717	24597	618251	224535	17610	575282	16755	20050	5414	5560	4830	4839	39552	1121483	76076	907689	646217	5082	200373	51734	139856	9303	5181
L6R23P2B	198693	15722	71678	41464	2739	114613	143605	28587	10380	5316	1390	850	16188	1711412	68217	2034179	11708	45383	1246765	32418	8965	3509	1666	169	5	67798	1019106	22599	1607411	156005	19682	1302463	19867	11928	6652	5840	3115	3335	67651	1635286	67553	1018011	821145	9065	258345	47575	129497	10712	5097
L7R23P2B	217002	32852	50786	55700	6302	129459	61690	57599	9412	4494	126821	891	11766	1738136	120939	1804944	8901	57420	1200777	27057	6180	3963	3092	212	38	99335	527234	9388	381464	109614	7652	469302	16293	18344	5004	7314	6550	4041	29317	1311755	67300	723500	622594	6077	218976	35514	113467	9616	4318
L1R30P1B	172631	144403	28398	100274	21165	189952	17804	200773	31324	20968	121364	171	26102	261770	330460	387581	51906	309305	195352	34171	130956	19152	20706	33056	2870	107662	47414	5455	181921	11424	2978	62343	12315	45001	2104	1441	5007	37	8088	15517	5249	10236	12639	2808	13834	6502	22659	616	456
L2R30P1B	199548	73402	20557	60643	17980	162142	12034	182534	22679	15230	54578	66	18979	413070	533094	669190	35693	408172	348386	36597	124102	23333	22640	19218	559	104580	68894	5897	274985	6818	2823	60909	13597	30712	1156	904	2535	226	8259	25684	4633	26789	9975	3584	26401	7847	25431	488	428
L3R30P1B	100239	57526	14175	40842	3827	118776	6155	118109	20076	9009	56068	43	15365	57301	34444	22043	6354	10498	46145	7249	56196	8662	4153	20362	97	45501	71035	4916	272566	17222	1300	81455	29077	27677	1426	6159	4233	25	11728	14363	2388	25849	4563	710	20579	4728	16233	300	271
L4R30P1B	49990	32236	11901	24342	5171	54313	5017	71550	11102	3793	34553	56	8293	155423	205580	179583	21030	247776	131902	18167	75801	18146	9083	27532	363	75946	1471390	1940	178985	11220	2278	35976	6507	12531	3529	293	1392	55	46887	21899	3601	83241	5073	3138	18712	4936	15593	189	126
L5R30P1B	31064	15798	9693	26247	3608	34333	2361	39861	5483	2844	22366	36	4680	128650	285404	263519	8653	173326	115623	8005	30239	5876	6655	10522	6777	30295	28913	1002	119187	1673	1157	19924	2500	7076	320	301	802	18	3091	4862	964	11347	1798	815	3492	1055	3505	47	66
L6R30P1B	134957	95617	15207	63951	10618	139084	10346	181356	30136	14388	91246	56	20488	285680	363825	467733	27346	379616	222628	24760	110464	28355	14458	39285	1199	135885	47026	3452	305362	5021	2273	68014	5996	30218	1367	944	2643	135	8809	18015	5275	34259	7308	2640	18887	5857	24895	397	338
L7R30P1B	88908	71595	8472	77972	4954	49587	4711	69568	10542	6721	23304	77	10235	85788	173631	151465	23022	116214	67304	11460	43616	6712	7406	12069	424	42407	20796	356860	104602	5269	816	3722343	2164	8499	580	750	1086	47	108524	4265	1882	2439	4052	788	3403	1353	5138	99	138
L8R30P1B	107140	86064	12952	100463	10073	81819	20764	100827	16223	12354	147568	812	14008	83943	231415	150736	13622	57832	71469	9274	48242	6924	6761	20145	346	52473	104273	57439	147273	101969	11166	119118	11599	60736	8053	3745	17011	2222	15977	133934	96931	91850	162467	10641	83825	26222	102167	12180	10063
L9R30P2B	144168	58085	13559	66127	8624	54618	35687	116863	12731	6341	61924	8675	15163	48504	42611	57382	15171	14013	35597	15463	50142	4978	4131	8619	592	70619	277757	152657	351310	252983	45063	273394	43869	159317	17473	9031	38130	9933	46406	159776	47176	217392	112799	14476	137922	41123	128104	7044	5058
L10R30P2B	158032	76023	12017	70120	8616	53201	26926	116616	15805	5804	36315	1094	14561	101581	66650	167329	23559	24372	62388	17882	52863	5834	6035	7515	1233	72168	293982	105083	284960	224493	46805	250590	62039	145675	16098	14031	26285	7709	40662	236531	74771	157229	105459	21889	143257	55898	149962	11951	6532
L11R30P2B	86947	30127	15265	55469	8220	38742	18286	76102	9526	3854	145974	342	10522	55831	52916	115978	13155	17214	39835	8816	27756	3125	2920	7656	403	55984	131577	74222	175124	138802	21620	132812	24780	83998	8700	6788	15629	1968	22892	170612	67305	149179	96285	13787	90024	28213	120747	9965	4188
L12R30P2B	98336	39251	12324	49931	8184	52654	21342	95550	10081	5282	164861	259	11318	201339	75410	89237	40812	22413	44034	57794	70466	8412	17956	16506	727	84711	169776	40323	143552	110518	17551	137512	25550	119391	10797	6104	35994	2547	21818	147392	42000	128693	76334	12754	89343	39380	127943	10952	5120
L13R30P2B	97371	44065	4807	32156	4812	28519	11390	52749	5436	2254	20681	961	6184	221233	92561	137822	45122	28355	36646	59916	55224	9197	19890	19352	332	47542	159945	103116	271935	192685	27057	144007	18766	49391	7812	4188	11757	2269	24864	85632	31212	129737	36638	7885	57068	15358	51606	3916	2708
L14R30P2B	45272	17897	3601	17924	1073	12568	7799	26714	2452	2746	11056	567	3586	30019	77745	94908	4343	11400	133581	3222	9047	1068	718	1337	267	32362	9878	645816	22741	9879	2475	1265704	459113	840804	1396	330427	977770	954301	135735	22601	8253	40131	14246	534	19469	9168	14850	1169	785
L15R30P2B	70347	9275	10690	12665	1279	14569	11992	38561	3320	1168	8816	105	3799	56920	30810	197696	12058	10624	44483	8217	22463	2679	1689	3738	932	87457	22275	3922	21518	10598	2350	25652	7755	33262	1750	1617	4505	526	3973	148495	29383	4328439	929849	4829	63535	20226	66258	406084	2140
L16R30P2B	77323	12011	12177	101748	12617	25328	63843	66375	11778	5170	218910	351	15022	23101	3991	93714	7121	1810	10640	4729	18008	2245	1036	1545	265	75701	24859	1689	82851	11757	1759	14064	9269	16227	1099	388	1880	231	3728	213570	14758	211531	97141	10016	65457	27394	167031	10784	1159
L21R29P3B	40795	13425	4861	18898	2366	17539	10115	35029	2564	1404	30301	466	3447	22971	19730	11849	9831	5326	10282	6045	18908	1491	1119	3549	218	25125	22967	1139197	21237	19300	2341	1165464	3852	15727	1086	1003	1735	788	69810	40101	15148	2026062	1792021	1737	30292	9834	36646	691208	1285
L22R29P3B	82300	31230	16818	40688	9835	41359	136741	89573	8328	5139	126907	825	15057	44317	36214	36942	19864	11665	27538	11498	42976	3389	2344	7158	677	68160	87887	20190	88714	75965	9396	74824	21017	80519	4823	5125	12004	2453	11774	338557	85284	198173	251499	20675	154749	39146	164442	14161	7922
L23R29P3B	133318	50127	17178	53812	9883	59744	27030	110214	10200	5197	75859	566	10625	61215	49208	43454	20380	11097	35166	15078	53322	5790	3540	12365	631	67085	113777	27463	104581	80801	9831	80610	24098	95738	5818	4317	15740	4528	14069	193842	83183	97491	160442	18385	113526	43811	132487	13693	8966
L24R29P3B	34311	5056	3678	8448	2399	17127	11302	38825	4315	1717	7579	387	3639	43989	28491	72674	5024	16298	37937	6594	19065	1908	3669	4345	266	648737	147105	36168	186408	124105	28284	159498	464905	65033	7588	7260	10759	1350	37150	108985	26825	131053	75601	11379	78373	34008	78252	7099	3509
L1R29P1B	222147	133689	28481	40359	6418	94679	50623	76698	8422	7573	22643	15585	10868	201021	146878	232231	10385	386733	122977	23837	34415	6687	5766	3391	173	159955	248396	13012	611625	23333	6183	256818	21483	12983	2150	1946	6112	94	24416	102606	6790	346058	8901	1798	138995	48141	30686	2826	1582
L2R29P1B	433662	32501	158391	577550	3143	64192	31225	57269	13168	1545	5322	1968	21039	98066	58665	110215	4402	254823	33366	7728	13910	3509	1707	1135	343	64041	121173	7325	382583	12579	3659	212013	8225	6699	1245	2003	6991	21	14101	128504	8553	132565	13501	686	48379	50176	21005	652	956
L3R29P1B	242599	56725	21896	46000	6648	113097	45968	79002	7765	4471	4368	2088	10802	176460	129545	193478	4966	338785	102656	12931	33949	5903	3202	3415	134	77938	103520	4974	334296	6480	2302	179109	9244	12914	1224	1815	8693	47	14159	102482	5901	202623	11952	749	54431	14396	30725	2193	486
L16R29P2B	72466	16779	25653	1993819	1704	34879	20651	35372	3946	2244	358	555	75582	110897	25514	220624	2094	26625	68590	26123	10340	1852	4018	85	155	189372	92551	1313	477365	3614	1433	151626	17697	4001	547	1639	1071	8	21667	155688	35932	390507	38525	2755	81874	17526	18685	2632	974
L20R29P2B	317256	77930	39497	396201	6521	113094	50373	84028	2872	3237	374	415	36219	229921	15954	775275	2877	15528	227599	26220	14118	3758	2846	80	33	132247	460681	1549	966912	12479	1840	192017	20622	8843	3200	3022	1459	16	46191	107096	13440	432967	14682	1482	135071	71878	71807	5483	1182
L4R29P1B	236818	58659	20151	49559	5692	107590	56700	105516	12276	7382	7946	5923	15499	194368	261023	340005	21759	567810	205892	18214	27978	7737	7357	2425	2002	85176	293478	13600	624432	41595	6721	309477	28214	31112	3399	4567	17671	504	35983	128570	7926	315506	22330	1242	106271	14033	48895	3439	1019
L1R25P1B	82339	24038	11801	28959	5257	65280	40182	153945	16168	4031	95545	271	18324	31781	12096	18182	20398	3786	33064	17906	60935	5785	1858	8607	316	140460	77773	9929	56527	30119	5500	94814	42864	148004	9008	5201	20944	481	18144	174450	31407	136013	95619	9204	136546	49288	237376	15554	3866
L2R25P1B	87081	25836	15589	33122	4799	82070	51897	193667	21014	7040	124726	277	18461	30385	9877	14967	9403	2470	35732	15151	60499	5621	1691	11818	203	75181	89039	9976	63956	32385	4916	120402	40808	170586	10355	6332	28570	481	17682	211833	33638	149538	118814	7731	169866	57011	302880	19236	3822
L3R25P1B	74517	25976	11279	29622	5637	61973	35941	165593	17363	5051	94412	782	19862	31890	15243	20165	13339	3166	28418	15056	56983	5335	1903	8517	169	111820	67921	7338	48453	28029	3466	81388	36842	147829	8102	4711	16963	431	16729	166309	30963	111531	104481	5112	111585	42367	225123	16203	3844
L4R25P1B	368464	112384	23737	113931	14600	150767	81564	361920	36089	11373	234833	695	42944	60346	31994	46955	34163	9031	52728	25551	100764	8448	3609	17073	487	183631	128951	18883	120690	79695	10492	139243	61821	238348	15316	8362	32103	1484	27493	306	34	255	190	22	228	26	340	16	9
L5R25P1B	113145	36327	10836	40585	4687	50380	26048	107843	9448	4299	87257	656	13011	28277	13133	19983	11393	4046	21096	10813	38926	3140	1672	7156	315	64388	76837	12459	68500	44719	5283	69152	26520	105553	5128	4097	17119	1477	13418	197862	36775	126469	124961	8342	105462	33834	158532	9227	3212
L6R25P1B	95141	30416	5058	31103	3117	34189	20521	75197	6120	3026	54664	830	10040	764681	446668	638435	6021	240383	666041	196506	180348	22128	120826	211528	309782	125106	31654	3502	27444	18142	2381	27201	10837	36398	1755	2224	5714	978	5207	74576	11917	41970	49381	1790	37700	12391	43697	2624	1332
L7R25P1B	160505	46219	17483	56555	6769	76366	44254	182579	17096	5856	35427	551	20439	46573	40628	27640	22179	7826	49929	19556	72241	5765	3916	17567	1088	108718	123044	18389	97154	71335	10312	114463	50775	163328	9720	6252	27218	1146	22609	377762	77256	247747	264713	17532	204401	65080	293673	21578	8473
L8R25P1B	213676	132886	22183	187261	7037	78493	43651	172282	15391	10473	26517	753	23517	59823	30211	30925	32936	9120	40495	18193	78613	6152	4124	15033	563	86363	171634	23814	56337	138491	11196	103263	31025	168252	9145	9653	27148	291	25172	363849	55840	269383	349085	14365	119468	35164	192246	13571	8091
L26R29P3B	58159	42688	12115	69117	2130	29971	11426	57343	5392	4333	6020	247	9279	32037	12303	42497	6776	8695	25977	4181	22335	2173	873	1641	153	47806	109831	12463	45760	89282	5628	62471	13914	93368	5395	6588	13546	1108	17723	478046	48673	287978	437836	8822	125142	22700	150741	11716	6277
LB1R20P1B	138076	88543	47524	122220	10647	189133	24722	214303	38932	36865	46789	508	36344	320957	213345	173501	39275	315277	134160	32665	122568	25404	30839	13022	1181	100988	30949	2724	72946	8167	1249	38450	8616	53470	2846	2158	4574	78	6563	19946	4826	30521	17687	1480	43862	11377	64851	1843	1888
LB2R20P2B	127543	79625	18524	63782	8330	101689	14424	146728	21857	14742	18864	356	24764	175756	197234	150936	25398	128803	96158	22977	105531	18823	13312	11539	1652	83061	26134	3783	61062	7205	2296	34622	9368	54566	3167	1453	7690	71	6575	14152	4310	14660	13515	2673	22691	6842	40299	541	747
CTRR23P1B	858020	609253	134470	736363	338993	774149	298575	396013	74647	229637	332362	584627	163707	172149	67625	151345	4879	11685	104797	7961	26786	5500	5952	1055	14335	36584	66755	31092	14394	60843	28187	34828	9678	62667	8264	5854	27915	457	12932	27044	12402	18135	23686	3160	26911	9488	41138	4181	2170
CTRR23P2B	915	489	144	1382	93	759	231	578	54	89	56206	198	2404	8179	2290	9265	1477	691	6199	1692	5576	650	216	102	104	377465	34161	4190	15188	15313	1923	35869	5989	30274	2277	2154	10814	190	5685	62688	24370	28987	44952	6250	46173	11777	37559	6042	5628
CTRR25P1B	388554	186466	23835	147987	16024	711561	121486	295761	42951	36879	10869	59431	69309	871920	1121771	908004	89648	248667	414787	84794	291553	220965	44189	39112	122288	547125	492056	99940	311487	203933	34396	483319	137402	636282	49594	37953	142997	1927	83683	195602	60737	161726	78145	13322	173360	89032	405059	14605	3658
CTRR29P1B	1184	476	219	1666	115	731	551	921	94	91	1347	57	737	6089	2607	10056	1520	1247	3952	1406	2883	595	357	237	984	714901	6378	379	9739	1390	276	4743	1731	3295	166	158	1066	12	1067	44385	14044	19777	43656	1791	31070	7823	25939	2903	2219
CTRCUTR19B	114547	10573	15061	24743	1177	44514	6492	13409	55942	3792	13840	501	14319	391942	47870	316849	24905	51497	307178	18243	2562	1995	1922	793	76	120235	233970	19000	205972	129322	18646	183304	7434	269168	3535	3641	146204	3577	84976	361304	47523	276263	343210	2134	65573	87649	61093	3375	3639
SMITO2CUTB	74200	1387	16255	2137	304	37781	2903	1473	516	2143	90	499	4715	486331	57434	621266	1873	33174	264189	3816	1118	1492	1903	1786	277	41884	1201916	6371	1368539	26572	3425	1412889	8743	5763	3406	11574	2817	99	124653	234340	6987	438568	18932	144	210051	18486	13765	956	2479
L9R25R30B	188611	60940	17545	73228	6969	102425	57694	203983	27002	10447	160416	1313	24401	52799	14632	112176	17085	7531	37315	28922	41745	5036	1288	4656	310	93869	65244	8441	31380	22994	4855	82666	45135	134837	7856	5966	28817	146	13296	119606	26953	90996	79212	7731	109597	42326	216930	14058	3247
L25R29P3B	188554	56234	7396	70545	15742	54693	30607	85561	10655	9387	40940	821	18616	6116	803	7467	3612	1266	3041	4615	7320	290	1409	290	71	28440	15993	3539	19209	9803	3781	11663	14263	29933	776	1664	1407	45	3256	49040	10539	63684	19084	5540	23823	16301	43280	2769	1733
L3R20R23B	19665	5543	7523	8225	844	14266	13642	55075	5892	1014	1739	382	5298	5459	2909	2900	6029	1150	5180	2486	8223	1284	377	291	302	79849	14795	2498	16021	9401	1189	10547	8337	49194	906	579	1201	13	3977	294175	66346	259853	154504	12148	172916	73483	301551	40985	17927
L5R29P1B	237634	66868	21074	3594941	9347	114668	58298	123359	14786	10935	21993	16086	62463	199504	517171	249545	9343	508891	199897	31270	50845	11554	9047	4332	1615	104295	231300	20173	620727	33003	7209	245996	20720	30900	5810	5341	10779	1326	15856	123049	15030	252151	18261	1435	48293	12879	28154	1570	328
L6R29P1B	275849	167948	28006	80235	44436	134615	54721	106809	11796	8583	4439	4997	9478	177809	274733	322092	9955	694651	277701	30813	38934	15087	77592	2462	125972	724495	234950	13594	570281	15316	4967	287727	28506	18667	2600	5171	4929	253	14606	49018	48666	153256	3401	579	37343	28157	15428	1167	24265
L7R29P1B	67160	22428	11692	14367	2020	31796	13615	27456	3553	1822	89195	4270	3028	66548	93597	82232	1090	142179	51881	3996	6818	1740	2061	844	438	21164	122539	3126	208612	7059	2505	74458	10430	4114	877	2064	689	13	5744	45175	2913	38126	7935	412	16457	3795	9314	662	382
L8R29P1B	247293	78186	26679	62430	8270	110898	56812	118017	12870	10012	8583	3067	8383	84192	155954	68633	14970	116797	64174	15593	28703	8858	5480	2320	33315	197789	196417	6927	422209	14751	3721	147623	24582	24081	3297	6598	5295	140	11559	901838	215534	1583394	13567	4055	1356757	122627	294994	7002	80154
L9R29P1B	359744	21350	210328	40827	1273	134141	49098	174126	22684	6755	53948	1394	11719	44921	1206	2764	1778	364	2711	2179	415	3169	324	13	39	1085278	108708	3253	100999	4589	861	268302	34041	24759	3040	2061	17136	46	9476	72114	18515	121032	11455	419	218938	30052	83840	5417	1562
L10R29P1B	250837	43260	20707	81976	3703	89197	19293	25511	7538	6690	28087	1519	8493	1666294	422061	1379754	6494	259836	1265818	13896	2997	5554	7176	241	58	135934	250722	737	449518	4226	788	167520	3857	2463	619	793	932	542	12338	582051	42282	375198	332254	3057	108820	28811	45653	6011	2169
L11R29P1B	83427	9552	407	6712	267	36171	9056	46001	4444	1191	457	258	3679	54536	6590	121563	241	3382	60656	2660	6002	950	332	89	270	7422	6857	29473	10547	194	126	2060092	2342	818241	300	126006	582146	1969414	86077	7476	2328	11877	662	84	12070	1466	13689	446	234
L12R29P1B	339955	177233	132166	58477	10598	99815	48390	78911	9588	10095	672	57	10831	643290	257227	623766	10183	131571	327825	17134	31830	6257	5640	149	2087	336018	384966	10528	1385175	15243	5548	635077	9440	17348	3886	2329	6765	25	31480	370100	119475	901499	90527	10438	207023	83586	56639	5863	3599
L13R29P2B	904216	74928	541443	1245220	4048	83394	77341	75121	50405	4551	548	16767	32982	291133	118821	385056	3997	59720	196397	8288	12336	3283	1670	117	343	123758	96695	1542	240594	6501	936	108413	15438	8599	1049	859	1638	314	6072	108041	29274	217349	30391	2590	160253	14999	17300	2206	527
L14R29P2B	539929	156306	187879	173406	22647	175612	113728	133320	22419	9375	1495	27434	19911	621642	269306	849320	9228	157691	396925	37175	27794	8810	2298	278	698	349534	110650	2929	304657	6674	1682	85460	13495	11422	1833	506	4557	88	7505	357753	219201	1300216	222487	21303	352657	21531	63883	8509	2283
L15R29P2B	403162	135055	52720	46449	4303	144537	91611	178101	19092	3554	929	559	12089	340745	182039	705872	28431	122575	279004	19636	20077	6548	3034	257	249	357964	239246	4257	703040	8416	3163	250337	12246	10957	2625	2067	4050	71	15627	446818	78309	589208	81251	4796	132041	11432	33065	3920	1488
L17R29P2B	137572	66093	19423	45393	30829	49080	56100	61543	6344	2698	291	454	6876	182170	99178	456532	3660	73369	123855	14004	16426	2795	23286	61	19084	1119040	129421	892	255751	3116	1219	87246	2580	8411	363	2330	2062	128	7318	77166	919828	208989	38147	2148	44792	27685	18496	2283	163271
L18R29P2B	71481	14883	10063	11786	1855	19831	11633	21444	2765	875	7853	528	2185	101806	18328	109275	714	21094	42722	1630	2929	709	796	50	57	42791	112824	753	251726	4314	2286	68885	11313	1628	516	1398	877	7	6297	47657	18313	140318	7235	993	34508	1237	4656	1014	899
L19R29P2B	63659	15760	7707	10982	1683	27244	13166	28420	3884	1226	493	3611	2111	13516	6384	35853	1764	1907	8616	993	3381	968	237	142	550	211815	52318	825	119857	2067	792	51078	3281	1920	421	383	1799	146	3139	817913	122008	862468	3832	11970	979673	128163	596762	12728	236406
L1R22P1B	1913908	1866018	422209	1466537	443438	1294160	1697404	1218955	177024	1215748	1399226	1244343	197669	342003	126570	382420	95	60629	194158	4100	1627	1532	5787	157	111	47566	488599	3702	663343	11558	8009	422653	1259	1010	707	7293	134	93	21010	212484	20518	563958	12403	2044	182963	3833	605	468	1061
L2R22P1B	447632	100642	202339	85736	13051	369512	103988	49740	4311	11213	7853	100	13927	511454	133018	917439	596	39219	379234	12727	28071	5124	1454	3138	53	546301	1481761	21067	1261015	52768	8213	1203813	8816	20835	5169	19576	17892	72607	51811	619748	50097	2300659	16866	1783	316943	9940	875	1792	3060
L3R22P1B	330688	103252	70700	75163	31458	170102	74359	251536	18380	17406	160971	166	16630	777684	223493	1194287	3495	148348	700985	10712	13492	5463	4253	1320	30	530271	1042720	50270	1707904	136584	45086	1001447	292459	56337	12482	11631	3864	17	63218	45953	9266	52115	10992	1214	51523	13415	46555	2765	376
L4R22P1B	487954	251805	202230	32491	3373	139331	38128	46761	8297	8175	284967	308	22319	718665	105941	1260052	284	75833	629697	10275	9407	5648	2031	1056	6	458399	1179562	15004	2434559	34095	16991	1321329	14601	2963	6494	8722	3474	28	58664	30639	6669	35943	2131	570	43885	9383	42268	2424	312
L5R22P2B	285425	29187	111839	23037	2303	117472	19380	1235	1719	1493	112482	229	7936	1333891	327829	1694690	4659	190059	723473	12942	1750	6029	3931	846	81	186685	642342	3355	729911	8912	4176	567566	55588	2259	3236	2501	297	270	28122	4293432	37059	568086	18315	3560	248120	4235	5777	2731	2184
L6R22P2B	765656	154088	64272	117111	20147	487602	67074	43671	10116	13774	59927	3113	20855	328224	86638	871529	139	43569	336529	8696	17886	3258	2816	22588	89	58793	1430660	9433	1085195	84077	14464	1744869	9610	1335	2564	2808	1284	359	61861	746780	48356	697857	23345	5274	243588	4454	5961	3051	3495
L7R22P2B	246796	191818	8991	48706	5295	171317	25586	10998	4869	4015	14282	233	9735	752098	195188	1353150	1360	133272	773098	9868	3468	3746	4674	4195	7	218181	2477826	26439	1451025	103055	33067	1530454	7955	1612	4537	11001	2736	1339	78971	317386	47017	791596	43872	4752	284318	10353	15237	2474	2969
L8R22P2B	910903	122851	301762	101200	19432	462169	63645	190733	24284	22140	624161	255	28910	603124	43534	879245	3507	16940	324343	18650	78389	17973	2477	17907	129	360529	65596	1847	201021	3240	1771	135517	7774	9150	1430	789	5261	10	5394	462807	112017	1071025	83976	32118	397956	22833	71724	18321	3498
L9R22P2B	995305	183306	376131	176552	30190	503417	81678	347220	28113	35037	261096	641	31882	664051	64934	330529	8581	27424	166074	23129	89053	45296	2516	53272	439	991103	173331	3549	523383	4867	2444	294258	18131	24222	1384	1747	9670	35	13632	43518	4767	128393	2968	518	54509	16387	22142	721	462
L1R45P1	120909	27948	23866	53890	13687	94294	32418	66172	3782	10865	146009	410	8531	202150	278041	316009	5244	135044	201154	10642	18914	4290	6571	7828	430	37882	26020	4132	18620	17794	1126	40592	6418	21329	729	1866	7357	44	2444	23928	5032	8575	15802	1197	23642	919666	412396	648	2512
L2R45P1	79215	42403	16327	44411	11602	164056	34663	40816	3799	22146	59078	942	5566	138714	255973	255857	10608	114359	149534	17403	16492	3379	7266	7111	711	46714	27658	17377	21993	31354	366	39118	5850	15377	335	3128	4623	41	1812	36736	18515	18665	38282	447	47555	17088	21494	718	5106
L3R45P1	56722	18989	10297	25660	1450	39087	18001	26300	2141	7578	41917	302	3545	85555	221698	138317	5475	205895	108989	10133	7126	3574	3927	2968	344	50343	16060	3929	15891	10111	477	19809	14293	8653	373	1128	3647	63	1654	25544	6184	10290	13269	198	17099	8764	10506	377	1502
L4R45P1	146330	55571	11858	53700	23747	207859	29253	90363	8563	22248	226471	363	11647	125641	305275	220887	10005	152869	150065	20000	29876	4530	8947	9955	614	50787	25827	7131	17000	12711	1067	25802	6443	25128	365	2375	6478	35	1611	40778	11245	18057	17540	641	43379	12920	34281	862	3982
L5R45P1	60115	36697	12450	60500	13811	57614	625729	480329	7029	17731	94824	2298	22984	153665	217585	293216	4317	86582	151861	12621	15185	4016	5594	7249	224	67182	11159	3293	14345	6884	257	13833	7520	11443	268	912	2419	56	1150	18748	5818	10721	7447	163	17133	9814	12077	553	942
L6R45P1	122639	135483	17877	105345	27206	102351	265512	114206	14061	32593	123582	1712	17099	130706	225316	263156	12254	102336	160008	18329	41775	4666	9859	9278	463	59713	11701	11378	11773	16869	462	35090	11250	33571	547	2569	10000	22	2044	22938	13968	12758	19458	751	40079	24441	88307	1225	3874
L7R45P1	93752	63737	161725	101356	30965	147334	480802	123068	10466	64294	115535	1673	20095	125454	231308	303253	7585	109655	156137	23730	24652	4048	10106	12649	439	300797	14055	8083	17774	15960	441	36895	11472	25024	594	1759	7968	39	2313	19090	7855	25062	16284	482	30980	16791	27394	657	2418
L8R45P1	80210	16197	11706	20891	2045	54452	28719	59428	1443	1443	69002	537	4364	251484	137134	714959	3886	43605	240747	17557	22746	9596	5158	7895	495	43284	43252	7067	47025	31414	2808	71048	26062	396017	1585	2089	11003	271	9846	44912	15068	55885	15709	738	36973	35354	32512	901	483
L9R45P1	177104	175978	14764	129944	60100	152201	135359	151293	30425	53180	393746	4250	19536	115366	168709	237922	8639	74138	136674	19094	75160	3850	6841	14013	443	59709	22632	28315	11872	24182	529	42442	18374	63054	1403	2958	18261	88	3014	31905	27268	12289	20941	520	42612	27230	57908	2063	3223
L10R45P2	85885	30592	33761	69691	12510	116162	25321	49720	7154	25001	101569	942	7095	173764	270867	197287	6657	179748	135591	16588	20259	4724	5169	10776	2515	34815	43393	38862	57406	73664	10050	87651	20629	36243	6319	11385	19243	1161	6795	162537	50609	70516	104011	6058	85591	28475	54088	4245	7757
L11R45P2	102451	95257	7972	80205	13170	77320	40546	47457	3319	16862	55728	5228	7023	202614	410794	314304	6193	144388	208870	35970	85959	15542	7466	15844	798	41859	18660	18221	40267	13765	909	28252	12177	18336	613	2364	4953	18763	2554	25858	11795	33527	18004	243	31684	9969	21342	726	2564
L12R45P2	57401	54356	5738	50707	8951	53023	24059	37941	3269	12185	51606	995	6160	235295	377830	491274	5383	200809	228276	228919	17419	3938	7186	9502	2107	38496	20253	5249	28948	12166	785	37928	38512	13108	505	1666	5253	58	3277	23406	7018	11195	12191	168	17475	54038	12463	387	1466
L13R45P2	140717	171052	10670	123907	10030	87248	138815	125309	17821	38750	51008	6855	14186	210797	207664	261893	6177	336770	179568	13814	23517	6498	4788	12508	934	35413	17668	14577	39111	15226	942	44548	18964	33021	2426	2577	12573	272	3445	49784	19036	55210	30579	1059	46197	31396	43611	3506	3951
L14R45P2	133229	179481	12578	149292	18469	174117	98755	162143	18241	36704	120640	4910	17030	120765	122069	235384	11432	65222	139536	37550	46794	3964	10599	19286	2187	65525	25834	20868	22434	409666	1778	73551	393797	56617	5226	28624	15487	153	19815	50998	15636	70137	52641	1565	53407	40169	77592	3643	5801
L15R45P2	61243	1010586	19622	63921	5219	53499	67016	76725	8359	46065	47366	499	20704	87280	501288	118413	26005	215832	101245	10256	23892	3537	10861	11343	643	49971	60143	1540611	34176	43749	8929	44031	11311	29476	4034	8014	17816	1425	38196	88906	17074	87851	83773	2401	41547	19517	37789	3516	8049
L16R45P2	137637	151040	7703	132116	25675	129473	45896	66749	11361	30141	39094	4316	11605	128761	152970	161493	9690	153129	141819	17835	21262	5623	9299	10040	1680	53934	52431	22230	42005	45172	2610	66254	12614	38686	5348	6143	16027	1709	4618	87575	17906	53831	66461	2826	65661	47790	53969	4285	7552
L17R45P2	197850	286018	5909	180634	12303	163296	187697	199827	22832	62607	69328	165910	25431	156247	132755	259365	8785	167895	179331	10441	29848	6313	5128	14585	217	30788	20785	20081	18142	27023	2474	54569	13653	37062	1822	3172	17453	173	3633	50995	21933	28674	34988	2419	45364	11666	42789	2252	3026
L18R45P2	2076402	122960	1695147	568316	34778	220518	139390	150719	37516	2261	41443	6099	52340	17309	2101	62105	1545	963	13007	93766	11393	516	672	1105	1152	30167	6313	1631	14721	2470	431	12749	7517	11245	438	200	3135	103	1098	3623	1315	16065	2897	308	9049	12586	9070	407	189
L19R45P3	259915	282216	94542	257466	17155	290754	198928	278308	53215	137325	12040	1892	26085	23265	10847	9837	9090	2411	43579	12581	36496	3368	7247	3349	146	77239	86558	36275	23687	58930	5766	86828	29462	170873	10978	18139	61092	95	10290	142438	118445	72054	99495	10565	165679	51415	173199	29430	24200
L20R45P3	249981	251799	68780	220335	27163	238966	181103	244090	43772	94181	12193	2467	20690	15082	10692	9139	6588	2185	35163	14284	27335	2579	5162	3339	187	70088	70631	34781	31462	55265	8866	139960	38467	107148	12086	16954	70052	8529	9939	154381	100850	66806	90200	9395	157404	44457	139961	25290	20242
L21R45P3	202615	329072	59162	338316	16210	250363	303196	241772	51357	310562	13069	1289	32663	13752	8365	6783	9793	2071	39369	7962	31595	2165	4839	3099	145	67312	91211	65113	30835	81559	8003	185468	30045	141513	15717	22645	92173	205	13530	116770	102289	67232	107310	9329	179557	50136	177386	24849	24839
L22R45P3	183264	271221	63380	186641	17996	277301	224724	491256	43606	92743	11078	866	28122	18199	12964	10770	3278	1999	52428	14351	41438	3777	4496	3419	113	49183	78530	39113	29694	56768	7048	175621	25204	130553	14731	14358	90750	235	11851	83102	85478	51192	75613	7707	146689	44366	145554	24499	21298
L23R45P3	327611	239361	241682	182060	66080	301371	272670	287672	33724	160121	64100	218574	27539	4214	1678	8739	979	824	2910	6384	1717	223	226	1124	346	341627	3453	750	4695	1585	209	5911	1098	4124	361	147	1900	27	557	7664	6959	2636	1676	178	9382	2402	5303	568	227
L1R53P1_b	255262	126866	163382	68321	7876	316998	308600	295884	31408	27709	5994	23198	19333	118592	115099	129977	26029	11242	202334	165631	141237	19502	35206	3580	4551	191697	143785	11535	222267	81262	6301	274493	118635	154491	14793	10355	35137	9444	14006	421975	109113	620883	210279	11650	532428	243924	244478	39330	32188
L2R53P1_b	80390	48153	11023	15598	2445	90405	73103	95467	6554	5886	2243	2200	4314	72692	68783	84548	14549	5051	156325	114910	76278	8376	13457	1655	2915	78310	113342	8392	219098	41423	3002	280453	74624	78240	7185	3076	14234	10250	9054	317730	58062	520521	93153	7439	475334	144059	130389	11046	14574
L3R53P1_b	56595	8964	55760	10876	1319	103239	32272	62047	3489	2738	837	6423	4190	67407	41192	35208	8047	4099	84273	61060	43996	4868	6483	830	2541	63040	121855	7899	117290	36046	4146	187899	81426	80828	6133	5068	23093	6376	9119	431590	62906	601095	118879	8607	489940	153403	132677	11123	14960
L4R53P1_b	111997	40585	76817	24291	3459	145708	119740	136620	8998	8599	1585	10567	6495	96313	71224	71591	19523	7791	155782	172324	110360	12400	16150	2250	3368	103341	150695	12627	230610	72816	7617	370071	130464	158924	15205	7745	35359	5746	13572	4402	870	4017	1235	346	6503	4991	7132	83	105
L5R53P1_b	136078	35310	101577	21837	3590	200727	105110	133553	7720	7717	1972	13489	7093	158617	86532	78255	22835	7101	140334	132454	141211	10990	15346	2657	4055	150257	152110	18691	248972	70873	5668	302303	133982	143143	10526	8822	36047	18413	13100	397815	80715	535970	119152	9124	514310	137099	163093	14274	17938
L6R53P1_b	100374	30827	71521	21886	3086	143565	92394	112120	6608	7596	1790	10832	5809	88673	77381	115139	18778	6566	178805	141972	99396	11446	13460	2165	4318	84807	124077	7343	114899	47669	5997	246549	67989	103773	5072	6448	30128	9126	9219	336818	65279	503653	122026	10533	471578	172585	170988	13045	17535
L7R53P1_b	48491	8794	46427	8731	1136	112962	36990	51839	3213	2753	367	8395	3280	46761	29894	34377	7682	2236	77685	51634	36027	4845	5966	795	4002	53314	42203	3187	76979	11757	1104	2842703	16900	32758	10365	2706	8626	1059	55176	153589	22796	238723	45313	4736	223030	58843	75339	5843	7297
L8R53P1_b	66993	132485	18859	40060	5044	83130	112269	110680	9960	15068	50449	3148	6304	20243	18875	11285	5755	2052	26296	35212	30656	2645	3754	1618	1344	61072	421545	25331	791055	90625	6059	857327	37937	89153	12831	12230	27054	37594	29871	648905	264503	953412	68780	1859	811397	39700	124556	24049	36369
L9R53P1_b	363584	620862	156935	301249	15590	351526	748888	346372	40257	87805	4146	12900	26948	46872	60212	45032	14259	5153	74334	86036	62925	7686	17044	1855	2016	97473	25231	7079	39674	33010	2529	70147	73359	52156	3567	3522	14244	1360	3876	75103	50648	67669	50633	2993	101372	98049	86142	7828	47715
L10R53P2_b	49706	22693	29708	12795	2644	90540	68540	100015	6084	4073	3411	3112	4549	22017	17363	11096	5860	2290	41344	41273	42986	2865	3343	1666	651	88206	44785	5919	25374	17816	3933	98258	51667	80569	3879	2327	25475	691	5027	104082	34193	89263	44960	5619	177186	74602	122310	7636	3902
L11R53P2_b	84706	54579	55197	25875	3293	150986	132051	188026	11899	8650	2828	31158	7338	31517	28756	14832	7828	2643	57640	66898	66407	4638	5530	1902	959	148224	71142	5205	39390	23351	3858	156091	70860	105457	5360	2547	32477	1949	5992	99504	31855	92687	44583	4012	201194	88074	163546	9707	4271
L12R53P2_b	95295	49944	45628	26964	2336	198017	199589	276375	15556	10683	6725	3447	10653	34359	28433	18501	13118	1248	75318	95747	96726	5737	6483	3266	501	205016	44235	4472	16869	15573	1261	98434	65300	86882	4469	2465	27128	366	5055	94244	31172	92019	43668	1023	187152	95805	155126	9775	5670
L13R53P2_b	100523	51939	45951	26018	2897	174022	157076	229903	12556	10242	4499	4582	8515	29758	21205	12889	8108	1864	57324	60325	75074	4479	5774	2070	473	179380	41306	3634	24350	17002	1373	96249	63419	96572	4085	2031	23361	661	4669	67551	18279	70717	29186	1322	141158	68974	124830	6177	2964
L14R53P2_b	71853	29483	39043	23410	4557	135133	130360	189401	11495	7261	3146	3133	7522	24239	20617	17273	6377	2917	52754	45175	71401	4633	7985	2079	641	154240	44300	4517	23382	22909	3669	115960	56069	114194	6011	2712	33585	425	5862	96130	39518	94244	66303	5088	188947	100548	195386	12006	5427
L15R53P2_b	70353	27791	39079	18796	3328	133286	124132	186347	10707	7808	3127	3764	6717	29140	13215	15094	6333	3122	53532	50343	63686	3754	3856	1328	903	137118	57864	4496	30327	22054	4337	130339	67929	116363	5344	2207	28955	808	5875	125422	40770	127069	68057	7121	239735	108921	209552	12354	5474
L16R53P2_b	146933	75902	84473	42431	3712	264656	322247	398373	26802	16758	8146	8808	15631	45013	33029	23076	14803	1906	90023	104538	129786	8259	7624	2519	780	306680	63524	6184	35781	28962	1838	152474	87320	150326	8582	3824	43128	1068	7193	112933	28437	145468	58482	1729	217111	104748	194606	11698	4485
L17R53P2_b	146517	83487	39207	40503	4639	230198	228610	339250	21290	15760	5898	5808	13407	51173	36339	30966	16577	4773	101520	107935	133652	7513	9181	2842	1112	265195	108892	8973	58009	34293	4296	216106	111364	165391	7600	3885	40584	2115	9660	157463	54363	155284	87788	4140	278587	137226	233099	15174	9589
L18R53P2_b	144102	293257	21755	232978	8828	159999	425428	243630	20069	57399	71972	1830	17376	41488	30524	18827	13591	3584	68539	66786	66659	4481	8395	13584	1176	96172	70377	20579	30747	56139	5961	112614	82847	116835	7460	7122	39522	1220	6832	126204	68246	87386	81652	8892	179109	129144	169741	11825	11986
L19R53P1_2_b	143206	386971	39312	117595	6121	188902	386514	182074	18935	40560	4244	3145	13286	30062	42699	23781	10050	3081	49865	65946	36262	3961	10472	1415	2150	63705	35894	28970	29434	45432	3231	73827	55457	63892	4805	12599	18762	2604	4836	38894	47658	38341	55706	2759	85745	75967	75883	7212	11519
L1R48P1	857332	143846	43068	69649	2471	302348	269693	314847	55255	35555	236835	1773	39909	2296138	79279	260304	41050	5850	1556712	322292	174261	33682	23315	142170	99415	86482	135950	5342	212626	24527	1363	232856	61379	64880	4411	1741	36491	2682	11625	349756	44960	175608	84218	1605	359444	94879	157715	8904	15114
L2R48P1	914213	55314	79239	38152	27825	333480	323078	486480	61077	15460	353509	1720	59176	82957	14823	85305	3001	4139	105005	54044	72118	5697	2230	18853	1271	61407	745797	5066	177212	25014	3883	405385	42726	90248	7641	2957	58884	1907	29696	502700	92358	396394	84351	5385	599800	110519	312668	21463	15911
L3R48P1	723979	29472	91383	33922	25149	358409	294146	534114	41704	35883	865857	906	34525	116631	23847	113318	9046	4189	140640	45611	96060	7319	4265	32322	3609	151394	83596	4027	341816	64218	1785	125423	41006	79557	4356	1155	75353	1393	14367	664947	67918	270175	79029	6809	831235	157708	383113	17112	21472
L4R48P1	739476	16127	76671	31324	5067	313000	149363	135994	19767	10216	184334	475	25951	126205	11569	56671	2289	3386	123790	23649	40335	3973	1359	20474	1761	49534	51825	2040	159146	7342	1884	81524	21977	33485	2733	2882	12689	814	7511	910145	49064	258658	79943	19470	753488	121316	270140	15169	14820
L5R48P1	664106	15061	42285	13071	1655	284876	133656	249538	34651	25411	300114	1178	27238	188739	7623	36378	2829	1073	58068	32816	52268	4521	1847	16236	683	63831	40839	1861	153816	4779	336	74276	26806	39423	4374	1423	11988	585	6747	383207	57947	143993	28437	2089	498693	75600	180926	11286	9900
L6R48P1	459654	146940	117743	134976	6313	515520	427692	602887	61810	13855	350240	684	50301	173959	31992	64261	8289	4134	198843	131825	155522	8650	7614	62306	1332	159045	58565	4040	220660	12067	945	100821	42150	74525	4188	2695	38164	1080	19414	638955	82246	257262	114381	3778	1210405	166127	431692	16434	24334
L7R48P1	603285	9708	27067	21456	1477	253650	62212	146103	17110	2965	44079	550	25446	99905	16628	49111	4226	2459	86496	21529	52071	5902	2142	18637	2537	31800	42813	1474	63519	1755	664	18387	1990539	50866	780	998	3228	204	100181	41310	1841	15890	2568	528	33141	20313	29005	803	303
L8R48P1	952811	2021	41309	16255	1460	115332	47900	170177	14544	3437	344370	176	15668	35506	3844	30279	1150	223	28120	27174	19176	2370	1040	8944	43	16889	69277	307	104001	3435	121	55711	46954	7699	496	337	5859	96	8736	258065	5618	66410	5224	178	220041	21638	45374	758	1224
L9R48P1	1507288	29260	76822	30419	8353	446590	177484	348955	36699	7740	93040	616	46383	108769	16377	34158	5880	4298	98912	54836	83257	4825	4423	27427	276	68585	158328	5160	172570	16743	6685	153322	74776	88644	7356	2155	37834	2817	17734	867314	67141	206266	50764	38987	1455898	106402	299372	16133	10493
L1R46P1	1037110	782680	320592	746127	125068	955636	535033	969847	171789	266101	97242	8084	91970	96827	70207	61621	26988	15195	132671	54694	137384	17286	14579	13748	332	174330	159806	78299	47471	87220	12912	256801	594025	217811	31807	27017	142008	262	36710	85839	67431	74867	34586	4480	154185	49660	152554	18711	11013
L2R46P1	2511541	1428939	251418	953442	86176	782126	777744	1104830	249289	337016	68276	18403	104633	175822	300522	167131	46743	17128	244159	213128	252847	45949	94375	28702	1150	193645	194341	99383	55568	103389	13701	333354	41714	295860	39411	25408	160830	247	25697	147507	86102	59110	43344	8061	177787	38334	193993	28921	16480
L3R46P1	353181	326753	70110	320116	17329	363892	153462	420677	94134	120434	43648	3808	46455	89876	58689	41961	18489	8893	134662	36552	115997	13163	12601	8703	418	80388	143259	55249	212251	73331	9845	261089	27496	230547	28162	15652	148067	498	22761	191250	120679	67155	72782	11932	255072	55159	219293	28008	20315
L4R46P1	329136	213485	93896	267777	12501	335889	133941	355559	44051	68269	31566	3309	31782	80773	70960	43439	12147	8752	98912	39325	80701	9335	12920	7314	1484	54975	48585	22517	13242	30774	3592	121192	14340	81833	7043	6868	53381	558	7848	57728	43760	28429	44776	3075	122653	22038	84927	9324	5107
L5R46P1	919724	928136	192492	975435	137850	836483	528976	873610	285946	497192	134713	14841	127030	198135	173187	78552	35775	17537	211568	109755	182915	19142	27784	14051	1469	131482	150855	67131	40704	83268	13060	283752	39122	217019	19486	21637	143987	511	20194	145872	94720	69956	77925	8764	246804	44657	183527	20343	16710
L6R46P1	952887	977434	224781	900674	79265	1126785	585323	1289582	214122	267384	108219	15339	107722	239675	177379	96164	47599	14769	307461	123117	247442	22723	26926	16084	574	136592	102238	58345	46090	78229	4441	225439	34456	212567	21677	21792	121297	236	18973	152737	99503	117725	72855	4827	276924	64300	250722	26629	24199
L7R46P1	822529	786958	166880	792690	87862	739882	542655	730208	172224	398545	117447	4201	105871	109424	96338	62269	29295	13499	187317	61993	149789	12867	27926	13850	1100	311777	110555	35164	27603	52848	7369	183664	30832	140577	13884	18809	117502	497	13301	295894	208492	223484	164873	14744	523742	218595	375461	33485	48042
L8R46P1	50458	15952	11669	13291	3522	95487	79362	164624	3491	3435	12864	22796	8244	31230	9004	15813	19950	4778	88962	50192	67207	1775	10246	3050	911	266078	433126	140875	271789	294627	29935	736075	316549	509142	32520	60650	262518	5290	48212	565310	373388	435134	437156	33934	801119	332121	584737	62385	73138
L1R61P1	308219	36790	36515	14616	1881	130647	56040	121219	49520	4866	95017	1238	20256	144751	18312	42930	7071	2037	107060	28829	46793	9512	4035	20696	858	137582	26802	2773	68551	3026	211	22120	8031	13492	7179	540	12915	189	3886	174639	17655	92009	34634	843	135019	40087	111745	20171	2180
L2R61P1	318263	37635	55345	23197	13220	171837	112839	243487	33281	11389	203265	1099	24419	36286	8328	27520	5046	1719	41989	24847	57862	6988	3055	19095	216	123591	20372	6643	45185	4830	602	35269	15790	43340	10215	1612	23886	91	4926	296034	37762	176721	34473	2890	238727	91976	208008	19319	8089
L3R61P1	146432	6465	31974	11958	1760	70912	32265	55466	14228	4197	24061	297	11285	40421	1375	10600	2827	512	13363	3941	11952	2368	1094	4415	58	43575	40361	1842	20550	5563	491	21719	5201	16702	2201	1090	10536	55	3583	196877	13231	84076	24015	1573	100522	31700	85388	11924	3673
L4R61P1	367955	36433	118242	37445	5659	182941	142027	136297	42744	9105	86086	756	20938	72179	15203	32112	8479	3119	42320	15557	52419	5337	4470	15070	1048	82040	20686	3091	31503	4141	696	18636	7834	15009	4509	865	9771	130	2636	156415	23338	131623	27824	4316	122561	45433	100638	15881	7281
L5R61P1	97793	12232	18992	12495	1166	56810	46184	83186	13713	2784	48887	219	8240	58614	9343	23069	6803	1886	43055	34948	60929	4743	5825	14599	364	90881	13996	3418	26803	5032	304	22071	12600	22709	1224	659	9545	108	2479	65940	16177	86364	16790	1161	77798	49040	104757	4164	2668
L6R61P1	472621	50935	126769	35521	5552	262051	158718	202188	180765	11279	79084	2785	31658	80890	16093	29158	8963	2108	44266	20733	56351	6595	3396	15502	1443	124882	28733	2673	35444	3699	587	22658	10082	23828	11718	1089	19648	781	4033	242481	36445	179621	42034	3537	144415	64262	190082	24652	4732
L7R61P1	276251	18544	94624	16127	1983	156740	87499	118726	62764	5186	37877	807	16569	62166	7263	28016	3273	1026	44205	16433	91919	3371	1760	8858	456	56671	22819	2292	37380	6512	286	15217	7291	18407	1034	499	5064	269	2545	110783	9647	53567	13725	860	73728	24372	74601	3703	1368
L8R61P1	37824	1228	2407	2261	395	17026	8541	5260	6735	1254	138307	749	3076	2108	518	1098	385	245	994	375	488	128	406	528	446	418591	316701	28892	336685	255329	72642	404384	267728	92368	76770	316536	39457	96448	60201	403931	173729	394927	21108	7893	417490	89960	57431	10369	63517
L9R61P1	186785	91871	20099	49035	3540	261175	92579	203668	19964	36821	240076	514	23415	54323	44128	13520	10347	4911	49099	20247	58157	5974	12546	25579	239	100537	53008	30705	21569	31835	1134	57537	16467	59662	6946	12495	38203	212	8326	382502	159108	171599	148954	3924	194532	82713	142228	26924	58714
L10R61P12	461851	31890	113630	29795	2744	487584	88804	136549	35525	8433	362904	1102	36663	120355	18758	12357	10422	1994	55342	23424	46689	7312	6352	17497	273	95462	28983	3414	8803	4467	294	20636	6770	19827	1371	653	7584	59	3325	126889	14937	59308	15415	964	80221	30873	63482	5587	2483
L11R61P2	651119	113552	113905	62463	7620	289828	249791	203819	142385	24133	114644	963	33319	178449	28851	23207	7782	2373	100637	32105	60153	8847	6037	22768	1315	92085	1212911	37533	177112	56780	4412	571982	197635	195261	46197	10134	137258	487	43771	249864	40560	89320	40305	2159	168654	72030	126686	14155	9743
L12R61P2	239665	27253	55041	22067	3101	164306	89061	171101	37254	7995	272038	224	24270	147375	19618	32943	7156	2431	100677	33407	53171	10772	6912	25662	854	117341	246974	6833	62598	20302	1787	176448	30737	81326	158237	3585	196958	685	29144	309348	54025	155499	52492	4419	225143	82260	152255	15417	14994
L13R61P2	266942	42487	34919	20481	6149	281291	91201	205000	22194	10732	413220	302	28213	139194	29637	28324	6581	3554	80099	41299	73500	6752	5385	21575	1356	117574	422026	4446	59459	20609	2408	298592	50492	102549	33107	2925	102892	594	22185	588212	57842	174968	64872	4646	446613	126121	204793	39924	13105
L15R61P2	221129	22527	21176	15952	5242	152303	67921	151745	23689	5819	168572	735	19411	297659	31558	31870	7884	5112	180834	37685	55924	6154	4923	29827	1880	113530	346113	4133	39328	14850	2211	208378	41619	73661	8066	3016	48908	395	14073	446115	44584	183549	51763	4512	266504	79381	133306	17068	8916
L16R61P2	158461	12414	9880	5692	5736	205465	37768	72646	6212	4497	81585	169	10505	172175	15142	10522	5573	1850	71483	23933	40379	3580	3720	16417	387	68043	527963	4945	46579	18875	1825	306334	50621	78087	11134	3922	64272	509	19012	507212	53633	177197	52760	2950	270602	77493	155104	21215	11348
L17R61P2	449350	25751	32246	10505	3677	677917	84807	185130	12678	9765	268625	140	28373	376592	22266	41403	3684	1697	228919	60520	73222	9818	5701	40369	680	88679	803972	5256	50315	21647	1336	460422	91771	124219	23398	3805	96742	331	32176	627685	62113	244544	51319	1599	358927	110208	237985	19270	9581
L18R61P2	13276	1021	1157	1728	1512	6381	2402	5510	643	434	694357	267	7052	28017	3473	3574	1250	1244	18903	4511	5514	903	1170	3943	1026	589828	30313	725	7393	5016	2989	21563	3179	10095	2506	640	10186	256	2331	101210	9489	17663	10858	1150	88083	11939	20071	1934	2309
L19R61P2	643801	105673	85064	36084	8660	338317	277668	160532	133340	18555	96343	2898	41890	259153	19858	12241	2989	1438	106439	36178	35163	5119	4957	17780	149	46705	225271	4215	22462	9921	620	142958	23940	39519	4465	2001	30470	303	8576	511412	72909	119595	59761	2535	287030	81858	119870	54965	18633
[truncated: 81 more columns]

## Sheet: C. Unique reads (per library)
LibraryID	M1_Region1	M1_Region2	M1_Region3	M1_Region4	M1_Region5	M1_Region6	M1_Region7	M1_Region8	M1_Region9	M1_Region10	M1_Region11	M1_Region12	M2_Region1	M2_Region2	M2_Region3	M2_Region4	M2_Region5	M2_Region6	M2_Region7	M2_Region8	M2_Region9	M2_Region10	M2_Region11	M2_Region12	M3_Region1	M3_Region2	M3_Region3	M3_Region4	M3_Region5	M3_Region6	M3_Region7	M3_Region8	M3_Region9	M3_Region10	M3_Region11	M3_Region12	M4_Region1	M4_Region2	M4_Region3	M4_Region4	M4_Region5	M4_Region6	M4_Region7	M4_Region8	M4_Region9	M4_Region10	M4_Region11	M4_Region12	M5_Region1
L1R24P1C	20486	2408	20487	2295	483	15191	928	182	47	282	32	293	103652	27237	461824	64	11031	63974	943	258	274	192	0	215	120675	1134	468191	2910	1108	134361	1739	202	276	500	2	23	76271	21344	223216	18423	2489	64576	1629	1968	224	349	6	2342	301
L2R24P1C	19496	4374	13604	2562	746	15038	592	73	183	337	2	244	185716	113146	820538	265	25588	203457	2887	600	950	1875	3	277	57790	948	222969	1620	981	59734	766	43	156	191	1	67	72281	24071	405204	16663	3123	96691	1257	499	268	298	0	2685	247
L3R24P1C	17298	1770	6696	1558	259	7719	383	108	93	112	56	986	60473	11778	238127	92	4396	33043	661	301	103	225	2	175	41821	381	116445	701	290	23670	291	52	40	81	1	98	67193	31133	515588	35853	3828	178862	1255	2097	422	660	6	5859	180
L4R24P1C	18409	3732	13569	3044	881	14179	930	254	51	443	7	292	154466	66052	639965	224	15876	123152	2072	242	507	857	3	671	140594	2560	562652	6891	2512	127038	1675	70	375	544	0	67	121142	36573	450051	28614	4192	220595	1402	298	349	1079	0	3010	218
L5R24P1C	131878	792	5638	465	121	4805	320	234	2662	266	52	1577	35745	10532	96190	64	2958	30049	395	86	117	181	28	168	23812	292	70368	832	313	26397	286	24	54	99	30	316	29547	3780	86584	5851	733	40338	238	169	114	60	50	558	148
L6R24P1C	11591	2766	7952	2794	487	9887	532	28	48	205	2	314	109921	36509	394724	151	12206	87206	1052	186	262	443	0	165	187162	3060	604960	10333	3160	184039	2097	36	538	662	1	44	132996	48579	305797	224009	5075	100468	988	311	342	479	12	5826	186
L8R24P1C	17795	66584	22035	3386	667	658758	206	11	422	23	64	39	177679	44450	466406	58	35991	99821	869	43	354	412	37	9	126632	2426	398740	10605	4791	148213	1325	27	469	680	38	30	75154	12200	258138	10227	2022	58265	591	116	160	463	33	897	398
L9R24P1C	79500	84585	41078	34244	2696	56061	4341	403	202	4066	6	6969	385096	102466	997095	215	40201	444909	2980	293	672	2756	0	1076	19676	6399	181251	3923	1587	9972	1020	19	69	145	0	491	25004	114010	182412	19328	2876	10791	2036	1122	193	509	0	13	638
L10R24P2C	487	220	235	211	76	382	190	0	2	23	3	33	16951	28786	95364	156	3531	11620	1204	32	180	545	2	40	163125	406691	649895	220080	35910	152849	9255	57	4000	6695	0	42	64899	812285	118338	151950	24191	51044	2604	244	518	1653	55	16737	0
L15R24P2C	1754	926	845	938	614	1420	522	30	9	54	29	24	104454	43622	237877	229	41123	70153	1289	185	316	1230	7	202	179630	30267	277752	105924	59426	220835	2895	177	3297	1105	201	2437	81766	91599	201182	101770	19857	44585	1591	381	712	269	3	1698	47
L16R24P3C	1745	943	1066	651	872	2091	965	104	28	100	54	50	187459	75930	384119	242	60857	102417	2113	406	704	1616	0	438	306102	75710	575603	167232	83866	326757	7941	399	6058	2936	2	4786	66064	65201	188478	96776	20512	107314	1895	2715	510	183	105	4650	67
L17R24P3C	2165	1328	923	1110	1141	2283	1218	79	32	138	108	75	116884	44931	327455	263	49704	82602	2083	190	455	1922	0	22	278838	43974	424996	147165	80491	303000	5628	54	2482	5012	1	6981	71070	75351	161341	115217	33489	77613	3068	1479	467	486	3	1515	69
L18R24P3C	3107	709	915	601	714	2610	488	145	16	71	126	30	78182	54489	246655	304	52538	74278	2428	338	721	1088	6	564	143152	41203	347116	92239	71235	132879	3836	448	3772	757	505	2354	67267	82616	255413	110958	47124	78028	2721	2575	1742	554	10	2654	56
L19R24P3C	2996	778	782	914	405	9868	208	161	18	227	56845	443	41028	20393	101710	99	27488	37131	488	182	172	422	42	1020	45722	8536	97417	33387	21811	41272	1316	282	756	311	160	8691	10110	10658	43180	9521	2565	15025	750	286	97	188	80	1521	45
L20R24P3C	21533	5166	11983	6095	2137	14593	425	74	53	129	2	658	359438	101610	665525	241	92120	233466	2427	49	547	923	0	22	117614	2437	237014	9290	7793	134837	1386	42	252	145	11	716	135964	45383	566889	34414	7491	118450	2320	334	3034	497	0	1859	257
L8R23P1C	37323	2285	9035	3593	504	28188	355	194	40	790	151	639	207950	7079	301949	101	5305	121418	601	185	75	365	0	1	197518	1050	328542	5593	1517	229985	591	5	124	721	1	42	34050	4877	93868	4631	304	14035	153	25	25	50	2	20	316
L9R23P1C	1868	132	1018	139	79	3325	71	115	13	38	504397	63	99136	2915	99449	24	3533	76576	201	123	25	242	3	17	33428	305	46898	1239	601	44987	150	15	88	265	2	71	5532	852	12458	621	101	3171	17	5	6	16	3	12	94
L10R23P1C	18502	1372	4380	1774	239	12450	181	45	8	103	64	73	395123	13703	414946	14	9066	352033	854	26	97	727	0	3	196211	1397	241881	9098	1583	235702	590	56	161	564	0	2	28511	3218	59284	3209	220	13561	57	7	3	26	0	5	231
L11R23P1C	25739	2473	7718	3039	448	12516	275	3	19	233	63	204	210126	10388	348627	39	7962	188148	474	31	107	416	0	5	191804	1725	220352	13686	2507	170234	788	2	285	341	0	2	22103	3613	87722	3952	301	10325	78	14	14	36	3	26	267
L12R23P1C	28327	2735	4305	3313	661	18176	326	30	25	438	15	97	435970	21246	384231	9	20394	299940	1264	21	214	672	0	1	227668	2237	263776	13023	3236	253147	694	21	279	729	1	32	16123	2714	46327	2570	320	8749	97	9	10	12	1	16	273
L13R23P1C	27460	1881	12043	2077	386	14453	243	92	35	153	30	546	306551	19093	395257	49	13326	242715	675	2	93	532	0	1	170387	1408	233517	10346	2020	175756	411	1	145	414	0	240	28846	3094	63380	3497	252	15734	84	7	7	40	0	90	392
L14R23P1C	93053	4272	50771	6817	1093	44221	962	220	108	2129	159	245	865667	14018	998053	308	9718	560995	2173	129899	94	1013	115	35	181468	1169	261889	8345	1779	184441	940	87	157	510	48	11	69616	11385	226610	10881	737	46662	465	84	14	168	78	44	1252
L15R23P1C	15029	11212	8969	12853	1753	21487	640	293	170	581	314	724	245468	20856	399500	32	13911	227203	668	18	143	501	0	0	282310	2824	449714	13065	2541	291698	903	21	381	672	33	205	29798	10644	138533	8409	725	25728	241	44	29	38	1	123	195
L1R23P2B	112368	22203	91547	14952	1764	51814	1171	6	194	1356	3	1451	1621718	109766	2114803	414	58292	1415296	2900	742	1616	4147	0	3	570604	17816	548132	128470	8536	344672	1303	517	1174	1051	0	7934	114412	62956	490213	39188	1248	67570	654	210	177	242	1	1442	1386
L2R23P2B	160519	5733	35751	6243	654	75126	435	51	41	1193	2	1	1690033	108331	1994620	161	41566	1389806	1918	71	686	1832	0	9	540091	20193	546984	153620	8057	378290	1393	1011	1450	778	81	4332	103787	21150	329984	15659	572	51315	205	7	51	154	2	7	2144
L3R23P2B	60638	3841	32562	7601	444	64170	596	58	127	802	1	219	1424181	71902	1629794	447	53708	1204463	1917	1494	265	1582	0	9	342562	5669	340876	53495	4216	248026	673	495	368	447	0	3459	190818	44992	397099	33383	1424	70156	289	80	61	140	9	332	701
L4R23P2B	75688	6550	29217	8282	701	40738	348	50	116	656	2	609	1672446	82952	1657288	77	47778	1060058	2031	10	801	1341	0	3	468172	16555	511459	129355	10520	350852	1407	343	982	762	0	4118	315411	45034	425477	28956	925	70762	235	137	108	166	2	116	738
L5R23P2B	153940	11589	87135	9135	1361	46551	1237	52	176	1126	63	1614	2060511	90024	1578193	177	57541	1248467	2589	147	1119	3116	0	11	538915	21359	582032	188127	16894	497704	2064	454	1355	800	59	4887	170153	71557	519056	42699	2212	76368	501	136	88	265	27	622	1771
L6R23P2B	119713	14229	53473	17078	1754	66404	927	18	202	2162	3	847	1683762	67445	2004343	64	44830	1236826	3114	13	763	1297	0	0	909124	22019	1559261	123048	18121	1161803	2642	292	1819	1090	2	2964	199704	61909	521078	48996	2377	93407	515	158	146	151	5	345	998
L7R23P2B	109080	10170	38444	11963	1404	54277	414	408	145	1184	24	891	1717868	120938	1794376	57	56517	1168422	1914	38	980	1796	0	5	379754	6964	354909	81730	6332	369326	684	161	713	426	2	3290	222754	60740	359449	39307	1293	80495	390	105	94	122	3	141	1160
L1R30P1B	417	589	663	156	2108	547	83	37	16	45	9	62	98320	249159	353235	238	299891	92824	1978	289	1407	1021	72	2686	28299	1013	172948	1163	884	38971	885	52	83	194	10	30	215	333	1291	693	469	195	145	55	295	7	1	18	22
L2R30P1B	833	576	717	114	2283	642	128	34	28	54	6	17	214088	463283	624754	752	391178	239888	4667	507	2564	1907	1	321	46661	847	268746	738	834	42371	854	96	76	237	0	179	5187	363	17285	662	583	3453	209	105	236	37	0	1	46
L3R30P1B	142	60	377	102	43	233	17	41	11	10	13	20	166	252	7952	74	4859	147	35	775	6	9	14	25	42080	727	267527	1699	350	59209	846	70	51	75	13	24	3671	101	20531	129	22	3629	42	119	56	8	8	10	10
L4R30P1B	671	278	791	55	803	391	37	26	29	6	555	21	36489	143949	164216	103	216771	68166	1805	651	917	202	9	165	1480135	414	176027	6124	473	27835	397	71	4658	63	10	31	11564	668	78795	110	433	9380	101	106	31	4	1	13	140
L5R30P1B	271	226	414	248	1018	134	87	37	33	160	5	21	97403	267649	253990	253	166829	96818	2049	57	1255	1862	101	6862	26101	341	116739	722	381	17467	353	11	83	132	5	22	1982	165	8790	192	198	1373	26	10	20	24	1	6	64
L6R30P1B	577	567	522	153	1753	575	78	24	22	38	2	34	158187	296858	459272	149	367270	139717	1748	266	984	844	54	1049	35360	642	298971	1086	818	53653	773	30	56	200	14	138	3909	469	27570	136	537	3333	143	42	11	13	0	38	31
L7R30P1B	84	534	159	115	883	1622	54	53	10	13	242	12	36495	142699	142623	127	113956	35477	1115	937	727	627	298	308	15840	357159	102052	1658	301	3703114	608	94	73	69	241	58	82	184	216	92	168	456	66	80	18	9	144	1	11
L8R30P1B	5329	17320	913	25499	2197	5927	406	221	212	153	67	463	41973	202606	133680	273	52601	41798	1054	76	921	229	132	114	48094	49001	132192	65715	6758	73265	1413	161	1727	81	204	1988	22112	25514	41979	27757	1770	11162	336	171	291	45	86	885	26
L9R30P2B	12222	13721	3479	18064	856	6705	720	85	107	465	163	511	9796	21228	59740	204	5893	9380	367	83	113	139	29	129	144341	124782	299103	159188	31863	174397	8683	247	4487	278	18	8265	62696	19712	178593	9406	1097	37032	1107	202	232	257	281	308	27
L10R30P2B	7392	10046	4167	8830	770	4607	744	212	87	479	36	1041	44867	54811	167994	183	14001	36241	1164	84	248	427	3	154	136318	75958	243339	122723	29092	150035	6416	238	4249	251	294	6678	35832	14062	103877	8051	1474	30943	566	172	482	97	50	706	39
L11R30P2B	6956	6971	1947	12130	633	5032	416	70	30	205	181	295	29481	43132	112426	146	13630	24863	1443	150	205	187	73	106	51708	58641	145753	79677	14048	80884	4006	166	1821	202	39	1699	16671	10363	71417	7479	921	17049	568	145	246	105	68	361	36
L12R30P2B	8818	9557	724	7420	588	3620	218	206	43	207	440	206	25525	16716	79242	314	6928	16001	416	403	161	160	50	187	49187	21731	93461	49503	8128	64759	2199	887	937	362	591	2106	29604	12217	72854	10542	874	20595	470	122	1344	109	59	292	31
L13R30P2B	7671	14544	876	11798	878	4653	306	62	90	389	1479	950	19987	24482	124671	187	7052	17132	469	93	96	601	27	83	113909	89671	247101	164485	20184	107487	3442	442	4042	967	1489	1996	34413	14563	101501	6940	1256	22589	559	62	270	851	83	580	6
L14R30P2B	5825	4748	1563	8830	692	3077	553	372	29	315	620	551	24845	76249	102918	74	10899	128689	774	466	153	259	118	303	3724	655193	20789	5955	2207	1258510	458501	535086	183	333826	965614	966380	9383	3735	33436	2497	323	5740	219	271	189	174	180	260	18
L15R30P2B	5185	1832	7688	2182	201	2133	464	32	88	314	32	104	34712	26756	241605	241	8943	30618	1274	209	198	687	0	881	5850	1505	15934	1608	780	4628	369	210	164	128	410	445	93269	13977	4332760	891900	872	17158	260	118	395365	166	70	345	25
L16R30P2B	8258	734	2082	78642	11684	2259	38454	109	4702	682	383	348	4092	1460	120984	43	583	4168	436	590	30	85	68	72	4404	415	75847	4351	589	6306	1147	322	17	135	71	205	8440	1564	77912	2600	417	8164	586	148	202	63	170	460	16
L21R29P3B	16152	4386	2485	4979	321	2026	198	66	121	97	1043	450	4571	7376	12966	243	3092	2233	201	62	42	40	20	149	12125	1154764	18692	8421	632	1160404	251	58	77	33	37	656	947	3919	2033059	1810944	203	849	76	53	691787	7	16	122	61
L22R29P3B	29395	9872	6689	11355	728	6216	501	168	105	331	82	519	11103	16567	44065	99	5846	7766	394	283	83	84	47	255	21820	7236	71073	28926	1622	28511	730	195	281	209	177	2379	19486	12741	59061	15040	1141	19553	481	347	217	151	99	1595	85
L23R29P3B	22830	6839	5891	5877	528	5354	470	156	90	129	225	355	9926	12238	42414	89	4151	5628	468	192	68	88	199	182	24469	7389	85141	24882	1290	30580	876	197	187	136	161	2531	5311	9654	15872	6165	999	4788	340	299	104	59	198	480	132
L24R29P3B	5859	1143	1477	1442	1182	2390	1425	72	27	667	52	388	32526	24818	679337	94	15227	26754	7263	76	209	2997	27	223	87099	30239	168834	87081	17820	102930	441865	248	1607	1530	5	1350	29030	7168	101255	8243	3769	17992	1781	68	177	1126	96	40	35
L1R29P1B	41076	13809	23101	15214	3213	38467	761	19	184	817	2	1763	115988	117725	327445	190	382662	92145	1239	15	1010	513	1	3	229381	9164	607113	15925	5417	248478	2034	4	555	1635	0	13	44745	3954	320592	3608	1037	87653	659	2	40	28	0	36	794
L2R29P1B	326423	5187	157155	560773	1594	13404	342	55	9437	194	2	653	57797	40826	141855	101	252441	16963	376	254	286	69	47	281	112146	6126	380470	10927	3446	201900	1570	12	644	1682	2	15	17230	1081	111251	1541	334	25001	306	15	35	130	2	98	6107
L3R29P1B	71415	16561	18096	18075	4348	39250	585	243	445	445	0	30	121653	120039	227353	174	337847	75584	975	136	872	363	0	4	80485	3007	331438	4849	2097	147465	872	27	299	1185	19	26	23055	3545	194889	2162	418	39770	617	8	98	204	0	569	1448
L16R29P2B	23487	5201	24380	1922647	1209	13975	280	101	31	778	25	556	100190	22901	364654	157	26145	63028	603	1132	191	541	3	159	91283	889	467515	2471	1369	149851	874	42	149	937	3	7	94328	30559	368936	26462	2577	72745	946	9	116	356	3	6	481
L20R29P2B	27261	2715	37600	350982	734	82006	632	61	66	1006	76	404	206508	12167	843768	34	15115	213838	1356	297	114	777	1	35	453109	900	943124	11488	1762	179246	2636	16	1088	1864	45	11	73549	8602	412225	7751	1376	103704	1294	858	136	822	3	6582	576
L4R29P1B	41302	13641	16085	12834	1677	24030	369	187	49	637	59	111	127625	242483	344312	328	562093	162140	1812	822	1943	2009	48	62	213907	5200	607438	13022	4182	269614	2336	17	593	1837	3	499	41060	4364	284231	4424	536	50092	1078	16	39	475	2	11	991
L1R25P1B	19761	1569	1717	2763	203	4682	156	50	120	66	34	278	3415	1811	22501	25	653	2323	77	170	62	16	9	85	9966	654	34316	2211	300	16944	282	48	49	42	1	440	9120	1589	26633	1624	145	11111	232	144	19	35	25	365	45
L2R25P1B	9056	1040	3650	2585	278	3871	177	53	21	67	25	395	2115	1100	11710	11	616	1700	50	48	67	5	4	81	10403	535	37079	2745	324	19381	238	51	39	69	7	416	9103	1305	21945	1826	172	11966	270	77	11	32	25	529	52
L3R25P1B	14878	1586	3157	2558	228	3954	174	214	40	86	37	508	4688	2041	18745	29	821	3499	98	106	20	16	1	73	10016	553	29618	2030	310	15780	314	119	45	53	3	336	9666	1515	23563	1622	253	9408	267	176	21	51	32	610	98
L4R25P1B	86908	11765	7012	16870	1198	15270	635	222	421	285	214	547	9658	6975	56101	89	3313	8804	247	295	64	86	9	153	17838	2584	91005	9074	1292	39488	893	215	1085	181	53	1267	7	1	32	2	2	29	0	0	1	0	0	0	125
L5R25P1B	30776	5640	2814	10060	408	5639	253	73	86	139	98	630	4178	3031	21302	54	1704	3566	98	85	32	45	13	81	12793	1620	47339	6612	563	21770	318	120	85	111	58	1264	11996	4214	34345	3824	295	12968	290	269	38	70	41	803	51
L6R25P1B	27620	2888	2024	5849	1358	3837	206	66	64	312	113	847	764398	446528	638732	658	237519	657454	189359	74314	20844	120643	204767	315279	10029	753	22568	4193	1685	10951	262	46	93	284	39	962	6760	1874	11987	1561	725	5927	132	97	42	103	61	534	155
L7R25P1B	30558	4362	3010	6540	519	5572	237	91	82	101	80	459	6800	25927	29409	56	3162	16504	1036	1567	47	883	3231	846	18286	2411	66647	8330	1080	29519	573	199	130	101	65	779	14046	5029	44223	5197	700	15612	472	412	42	117	135	965	65
L8R25P1B	28412	5481	1834	7660	649	4803	211	181	91	150	46	642	5056	4602	16484	37	2738	4969	285	320	49	60	24	110	794	482	2605	861	305	1521	293	117	16	17	13	163	1098	610	3947	807	175	1598	240	138	12	18	17	158	36
L26R29P3B	1666	712	920	2285	336	1107	60	46	6	26	101	193	17645	7915	42241	26	7383	12019	155	2144	50	49	43	30	6734	3255	12241	6538	877	5466	256	61	65	73	76	886	4323	3785	11011	3201	555	3965	235	105	36	22	101	474	33
LB1R20P1B	975	746	298	539	1703	992	218	93	59	226	108	528	201753	123241	128175	232	250526	51313	1799	229	739	1080	56	637	16755	166	63853	358	362	10783	460	50	31	137	10	76	1311	98	6667	42	324	1041	140	56	5	23	2	10	27
LB2R20P2B	585	543	250	1354	841	625	175	59	30	128	96	349	33329	140859	110238	252	92215	26416	1115	206	686	341	7	1435	10331	256	50346	536	338	8856	336	32	25	63	11	66	88	187	303	79	289	172	80	38	3	9	2	15	15
CTRR23P1B	857607	608809	132777	714742	334362	759936	290772	169018	73348	228096	319887	592626	166144	64673	149559	236	10743	96848	4447	8270	3387	5087	718	14477	1028	346	1523	339	1356	956	335	258	35	375	419	362	3427	1822	5073	996	1786	2674	296	180	69	289	179	389	137
CTRR23P2B	414	247	100	980	62	482	51	41	21	55	54734	223	3896	928	329523	180	558	2693	267	18192	52	77	15	291	4915	541	7595	1037	851	5720	239	58	358	158	16	217	834	349	1096	1247	1814	766	148	147	37	171	34	892	136
CTRR25P1B	316576	130708	10433	107903	11348	602874	78844	39575	16950	28902	5404	60201	612040	965050	832718	4939	208583	216255	7134	9292	177496	1926	11051	123094	66459	13529	183735	23649	8615	73061	6289	721	1851	1575	663	1557	12845	1387	62803	1342	1038	11820	1097	447	123	182	180	327	220
CTRR29P1B	209	113	103	1065	65	268	46	33	16	42	922	57	4400	2328	475942	958	1247	2465	636	104147	342	391	201	3224	2016	30	8557	104	147	2367	84	7	11	19	26	8	2752	455	3110	539	809	1836	99	110	23	175	56	219	84
CTRCUTR19B	84135	9460	8975	10628	1036	25414	396	190	61	394	0	499	370148	46984	377822	175	50911	300273	755	319	374	1144	13	15	162053	14388	189495	115359	18307	132417	1135	86	658	383	21	3604	65586	44252	135131	25121	1500	11870	176	58	51	121	1	122	1572
SMITO2CUTB	67398	1144	15514	1750	233	36399	541	363	20	1328	13	496	424979	56443	611073	2	32860	254042	1610	3	210	810	1	285	1185608	6145	1337092	14418	3363	1333054	6871	1004	363	5522	91	2	196149	6939	425578	3236	125	207773	1075	1821	88	1760	1	870	1767
L9R25R30B	9890	10054	2215	17136	1087	10455	807	232	67	358	589	706	28246	7767	110031	40	5361	18354	535	171	68	238	5	129	3436	503	13544	1320	457	4172	244	54	18	25	6	118	6160	1704	27014	1971	405	7432	190	81	27	37	14	220	48
L25R29P3B	13996	4187	3277	16660	2878	4353	1812	41	34	3809	96	806	1333	160	19479	32	513	468	1003	15	7	879	26	41	1529	1215	14804	393	1727	1196	2823	25	3	1415	22	34	16950	1806	45573	991	2153	5229	1401	21	3	1514	137	249	89
L3R20R23B	5034	589	1025	1089	143	1994	261	107	54	143	58	384	1097	1590	4138	22	400	504	7	65	261	4	19	176	8228	88	10303	173	46	1961	90	58	9	6	1	6	85036	7169	129032	10320	1632	22351	667	126	72	151	3	3480	114
L5R29P1B	29877	24382	16992	3513296	2874	27356	1040	125	173	566	5	13925	130688	491855	293160	741	502032	159659	2441	162	2990	2470	2	1433	205394	11219	613106	11483	4836	194996	3008	15	1094	2697	3	1340	25363	4987	247350	1583	628	33946	569	9	69	145	1	379	485
L6R29P1B	65516	104953	24693	49417	39838	38124	1550	432	494	2518	12	2336	133439	257239	987932	1082	688967	242361	12933	375	3535	71982	3	125435	199245	5056	563730	7230	3542	235939	1654	63	804	1847	38	251	26087	44811	143154	565	198	24747	10317	90	53	24509	1	61979	1099
L7R29P1B	16400	6997	10045	7597	1651	7654	285	112	156	739	86814	169	53338	86054	90133	151	141315	44938	592	766	590	1084	46	448	119721	2642	206918	5131	2374	64486	763	11	330	1864	98	14	11919	852	31254	729	355	11393	171	243	28	257	18	827	335
L8R29P1B	41647	20476	22131	22725	2050	22711	691	3556	130	926	400	1231	34738	124497	224018	411	105360	32404	1103	1094	1182	2021	31	33710	161262	4859	417786	10118	3267	112823	1463	55	937	2151	58	137	884145	124387	1566002	988	3817	1380984	108240	167601	4535	80914	1611	544515	715
L9R29P1B	293547	4941	202287	22542	558	14638	2135	324	5825	1673	23	1397	1557	475	1008688	36	308	2765	24	3118	3	15	0	31	24165	1037	93478	979	507	29634	514	10	103	292	1	47	21803	8205	104814	3173	368	24564	472	33	213	361	0	190	5262
L10R29P1B	108757	41218	12473	39980	2500	35975	951	7	339	1022	20	1519	1654460	423576	1414013	72	258742	1245253	6799	9	2303	6616	0	54	223059	514	444627	1634	742	159589	716	167	116	705	144	553	58080	41339	216147	12097	1770	29170	356	85	105	374	4	949	1038
L11R29P1B	12804	1213	287	785	231	9463	673	221	17	458	100	213	48411	6130	122177	12	3352	52206	1273	176	84	289	40	258	2970	27932	9860	90	110	2036527	1309	498237	14	126435	560692	1989803	2617	733	8823	170	68	4867	180	76	4	165	21	351	37
L12R29P1B	108961	92235	128085	48249	5830	53733	3880	2435	267	3702	1	17	525837	240358	852743	213	129201	306433	2774	434	621	3237	0	2094	374067	7965	1365216	13329	5004	593058	2369	44	1339	911	2	15	282975	114493	857061	45190	7223	161233	1546	29	964	2239	1	5785	1660
L13R29P2B	758616	35508	539660	1222056	2457	36675	647	335	41405	1172	2	8223	262845	115276	474543	161	59405	183911	1223	492	461	893	7	347	91868	1093	237167	2762	824	101384	756	37	185	699	1	45	72299	26122	207198	12534	2258	120767	511	79	218	272	0	36	12718
L14R29P2B	226717	87646	179579	104703	12351	97555	4211	84	2132	3039	2	27637	594651	258209	1120267	350	156127	358165	3034	73	818	1663	0	482	101068	697	290952	1914	1169	62168	614	52	106	344	13	88	192994	197552	1279526	128523	19575	310811	2555	2458	584	668	0	60	3046
L15R29P2B	105730	27823	48110	16695	1203	39162	1070	72	118	85	10	492	278769	174039	969483	196	120816	257914	3355	20381	566	2024	4	682	225810	2760	694277	5608	2578	236469	1032	33	577	1090	4	70	392015	73273	577878	35639	4407	103987	1692	23	1515	1010	2	2585	1505
L17R29P2B	30314	40744	16605	27920	29130	15171	705	22	183	352	2	237	157830	92310	1531989	1958	72991	116635	7831	52	848	23621	0	19354	126295	461	251232	1102	1064	82376	646	9	98	482	12	95	48746	916796	175227	8367	2074	26816	22126	9	162	163562	0	778955	472
L18R29P2B	26109	4146	9175	3301	919	6629	309	185	26	136	7576	517	99503	17836	140189	32	19054	37584	459	1695	98	633	23	44	109071	715	250319	2572	799	66427	422	8	113	1364	17	7	31381	13395	136308	5910	960	28956	144	10	88	431	11	44	438
L19R29P2B	16207	6006	6861	4086	764	5505	214	1847	99	184	224	3682	10193	5312	235420	301	1829	5461	237	1924	54	173	28	543	48670	411	118695	1546	626	42228	350	38	72	242	55	95	817601	94846	860955	1528	11791	989252	125525	386396	11956	238678	4320	1183448	271
L1R22P1B	1919499	1869967	424088	1459131	441857	1284402	1692973	811131	174962	1220630	1372828	1259640	338406	120761	414578	32	60496	189043	1928	17	800	5703	39	127	491906	3531	660151	11525	5503	423342	1001	17	441	7259	11	80	189165	20659	558762	12371	2037	184094	1835	6	147	1043	25	87	392
L2R22P1B	388505	97874	201157	83980	12875	295233	1920	19	1107	5909	88	96	507629	131199	1403490	98	38984	362675	4907	443	443	878	38	42	1491662	21115	1255655	52886	8168	1187503	7647	11668	2130	18758	17100	73389	620152	51002	2297356	13956	1754	309501	2806	15	344	3057	37	40	4456
L3R22P1B	160924	48904	56785	56317	10489	92106	3583	25	358	3694	33	89	759018	195875	1609451	362	146172	673053	5379	541	1072	3917	0	2	1020394	49350	1693424	133252	44176	995702	4478	15	3295	7494	2	5	29256	3762	42853	2389	609	18034	516	74	55	107	1	1	1947
L4R22P1B	165197	27524	200337	13523	2847	78098	3830	217	381	3640	358	311	680170	95649	1586490	42	75548	592512	7259	37	672	1273	0	2	1080570	12811	2414978	30649	16415	1304618	6500	347	2260	5628	2	6	9791	1116	30422	477	150	5485	993	0	24	39	0	9	2870
L5R22P2B	251696	27909	110615	16720	2208	81692	2991	74	92	1276	153	214	1302689	327708	1824140	29	189499	709664	9948	753	1550	3772	0	87	620288	3042	721613	8607	4073	542703	1823	188	534	1568	0	264	4274691	37413	560240	16849	3530	189141	1385	2869	306	1991	0	1321	4243
L6R22P2B	257477	141641	62674	115061	20005	438288	4859	6649	807	9455	14	3137	316480	84477	892152	26	43452	318802	5851	936	454	1966	0	73	1432649	9305	1078871	84113	14441	1743713	5610	6	513	2311	3	220	732775	45929	692789	21434	5113	171809	1560	7	475	3428	2	14307	2586
L7R22P2B	199080	39936	8428	46063	5169	172988	5263	36	227	3476	70	92	716290	190237	1532486	73	132779	767327	7232	472	801	2425	136	3	2481654	24903	1442209	98691	32952	1526061	4269	44	2136	7816	2	1352	308679	39208	773437	41019	3996	269694	4136	4	199	2341	1	1	1449
L8R22P2B	573813	75578	284954	59044	12359	327153	4592	65	488	8983	26	36	438218	34680	1160598	79	16437	281607	6270	167	365	1373	1	126	52634	769	190212	2218	1542	100413	446	3	86	102	2	5	246008	104412	1029345	72873	6560	356629	5181	14	418	1949	2	33	9180
L9R22P2B	322776	66125	345434	47977	8849	300361	5851	170	1280	7418	30	66	108931	45834	1255671	67	26596	109997	3194	14	413	785	2	435	137799	1351	516869	2337	2271	272466	1054	5	145	309	0	33	21933	1751	124053	932	301	16695	584	3	8	32	0	50	4518
L1R45P1	21362	4398	15506	4234	1030	26403	584	1074	92	172	8717	252	177062	274058	317215	200	134687	185739	5742	3300	2614	2813	452	409	4269	628	16086	3421	630	17394	701	210	77	74	36	23	417	75	813	405	169	1313	147	484	9	40	41	36	393
L2R45P1	12697	2012	7903	3848	8972	14767	263	660	29	159	3123	858	116466	250461	268123	1303	113883	136596	9202	9472	2660	1645	460	686	3134	190	17702	675	160	8873	217	209	26	74	120	35	5420	1258	12465	1198	93	10389	149	600	38	93	228	129	228
L3R45P1	9851	1172	4701	1450	732	6626	163	225	31	167	26	261	75953	219741	144880	1472	205317	104640	6044	2985	3231	2275	303	302	4172	385	13987	1596	346	8070	224	96	46	151	64	49	3145	662	7294	319	84	3258	43	238	6	102	76	75	222
L4R45P1	4147	335	2919	2232	11493	5577	158	132	15	127	2002	279	98084	297619	220379	287	151842	132151	9272	4652	3383	2671	322	448	2133	158	12893	817	288	4145	215	116	29	73	63	31	7726	1380	7495	797	230	7771	211	247	31	96	128	85	87
L5R45P1	7025	2876	2854	26954	9929	2013	138	913	30	86	2343	2148	138896	213297	301629	185	85863	142999	5776	5283	3218	3090	870	88	2562	259	12672	697	132	5433	247	348	11	63	364	27	3460	1267	5848	629	44	4756	298	102	26	81	589	100	99
L6R45P1	7044	2693	2857	21532	24506	6994	492	874	98	85	379	1382	109933	218698	270842	732	101853	137089	8061	3413	3243	3886	378	447	1806	117	9478	1110	312	5735	219	241	20	46	78	8	2959	170	3674	531	440	5172	274	213	18	53	110	30	60
L7R45P1	7054	1383	1943	14329	27274	7320	315	340	30	107	533	1485	104331	219389	299727	891	109155	140252	7524	2639	2265	2434	513	272	4309	294	11918	1630	257	14578	163	143	7	35	53	31	3563	425	6707	673	166	6982	320	121	11	41	170	101	59
L8R45P1	19801	3703	5664	7964	319	25428	338	629	52	266	780	308	231492	132886	713625	92	42924	229511	4514	2057	695	2069	374	333	19185	4568	40701	15271	2222	36957	996	298	208	335	10	171	10290	2146	12524	3944	219	9931	310	277	4	17	21	27	112
L9R45P1	9093	3762	3786	18325	31318	8625	265	1654	82	189	1294	3720	86922	148810	251738	416	73435	113729	3823	2065	1405	1378	290	345	2835	142	8147	1198	142	9908	208	305	23	42	66	79	3383	167	3811	433	81	6941	372	145	16	26	123	34	122
L10R45P2	21097	3208	17425	3842	1440	22196	183	620	59	862	15	106	145085	264271	192656	251	178872	119054	6032	4739	3025	462	331	2188	13102	25858	45799	30461	9574	53999	2302	854	2457	404	11	743	5488	23626	22367	15229	3264	33518	267	92	822	209	33	561	414
L11R45P2	17292	30978	516	35590	9318	28728	1478	9794	191	427	404	4622	163491	170155	308232	179	143104	185578	3052	654	1970	1820	57	737	10802	2107	38619	4620	728	17196	229	56	135	172	9	18883	4373	2852	27047	564	94	13380	177	57	73	67	13	132	31
L12R45P2	6925	7688	555	20760	4404	3621	629	1246	137	63	334	511	216896	366759	494527	374	200313	216179	2811	2061	2738	2679	1017	1907	14658	1664	27250	7269	600	16651	354	51	229	39	33	25	3940	1450	6418	1211	44	153	180	430	25	46	88	11	44
L13R45P2	10487	13327	384	22117	4772	17321	838	6418	694	783	397	5777	186814	201247	258040	110	334325	161081	3429	1945	2572	1897	930	899	4694	1331	18528	3380	607	11550	408	420	272	368	78	136	3310	2070	6098	2184	219	8527	258	136	70	185	49	228	58
L14R45P2	27414	48924	1845	33388	11954	44592	2278	9297	490	1880	527	4711	95686	101257	233877	198	61884	106914	1984	1710	921	1308	183	296	1381	2044	14778	3675	1085	18075	1325	207	133	268	185	94	3665	2624	10765	969	269	3986	312	151	25	94	163	31	144
L15R45P2	4082	988949	1430	8979	3087	2752	171	402	49	105	573	259	66250	495129	115223	18134	214447	81015	1944	1438	1630	640	208	198	12401	1557996	24890	23711	6093	19353	932	471	497	461	70	137	2724	2682	10484	5122	1770	2789	852	72	299	288	71	11	79
L16R45P2	20693	69208	993	54521	15969	50662	1256	6779	397	1247	2703	1972	83573	135093	164063	122	151671	125348	3008	1098	1726	1399	119	521	8001	3121	34051	8936	1670	27002	699	186	435	94	68	310	12462	3015	4215	2358	330	6818	357	110	41	393	73	25	86
L17R45P2	17867	61495	1625	55202	8374	43044	1706	7022	651	1864	1192	657	136373	125044	254212	188	166934	156928	3050	1270	1567	2824	45	205	7035	2444	12453	12678	1570	18601	274	41	176	134	10	21	6775	7119	4338	2185	322	5210	74	317	61	185	26	523	140
L18R45P2	2065977	111040	1699450	560474	35429	192411	45372	76433	34462	118	312	6053	14202	1287	67859	54	921	9892	180	1453	73	45	208	260	1702	948	13671	479	454	6234	685	444	58	14	166	111	817	304	12811	331	329	1244	1299	310	92	13	407	78	34813
L19R45P3	23067	28595	12097	21345	7426	34465	1555	1360	265	629	24	1458	1295	1720	2143	28	429	2059	151	164	26	33	4	18	319	528	425	445	214	986	137	38	11	34	15	11	1427	1428	232	1135	604	1966	261	125	24	63	9	47	129
L20R45P3	14442	35501	18341	15872	7287	31213	2278	2104	1190	592	49	2100	1024	1761	2144	32	632	1770	191	335	31	27	24	22	1465	2089	1637	1426	3426	6795	8788	989	358	1405	286	8462	952	1585	546	1027	473	1255	246	137	24	49	60	137	157
L21R45P3	16206	6327	2246	12709	3412	25063	398	415	141	276	12	481	880	1196	1214	24	342	2108	58	156	17	20	3	16	288	18709	850	706	370	984	154	48	30	31	5	37	849	1449	382	800	522	1279	206	121	50	45	14	88	144
L22R45P3	21030	27229	9825	14584	2719	35631	879	292	356	350	8	435	2655	846	968	28	227	3214	99	53	11	18	0	18	782	636	495	2233	307	2491	115	42	30	51	2	37	3227	1148	714	4526	910	3133	134	49	30	40	13	55	133
L23R45P3	315510	235574	241285	177347	65580	297143	232740	177793	32453	158209	392	219952	3001	1525	245706	828	803	2597	152	66573	172	153	677	1080	842	171	3701	396	155	1700	41	37	3	18	10	26	2241	171	881	390	114	1888	25	30	10	29	20	28	5533
L1R53P1_b	104734	1142	119511	5104	2672	152719	1713	14989	127	1003	59	23191	17879	4654	39160	107	1191	23206	650	4179	187	248	54	4181	69648	631	120901	6945	950	114734	388	3441	54	465	90	9518	267686	3115	436672	23295	5440	302486	2168	32620	322	1446	85	89939	1251
L2R53P1_b	12151	390	1655	811	240	18280	377	1919	18	163	39	2158	17133	4139	35111	43	734	26481	450	3464	107	188	65	2432	71444	526	140560	9108	503	116984	178	2087	94	310	339	10195	238752	1993	408554	15856	2590	314728	1362	21322	127	616	45	57037	67
L3R53P1_b	34036	403	43650	1475	597	54091	360	2407	16	236	5	6490	14775	2555	26536	33	622	16769	252	1606	54	154	32	2307	49202	657	65780	4891	679	77346	225	2161	46	260	82	6418	329881	2140	478563	24249	3888	343937	1433	18329	246	725	60	80293	542
L4R53P1_b	46264	584	56855	2044	1232	78674	825	6177	53	433	13	10524	17588	2464	32019	23	610	23076	487	2114	113	129	28	2784	49916	553	97278	4016	686	83204	340	1823	53	304	79	5714	2016	7	2050	44	15	2846	36	135	0	5	3	93	582
L5R53P1_b	73918	941	87860	3212	1348	124752	848	10281	48	711	23	13645	18173	4072	38338	73	1232	24506	526	3948	55	335	48	3650	99938	1345	183853	14265	2021	153962	436	6483	85	474	160	18467	299442	2743	435456	29675	6425	372015	2455	42487	178	1335	121	85196	830
L6R53P1_b	46618	833	57378	1955	1013	75806	608	8052	48	418	14	10871	16658	3928	29889	35	958	26468	462	3013	31	184	30	3993	52289	640	85472	6330	865	119834	272	2749	44	222	66	9184	248639	2255	393998	22553	5315	302332	1977	29983	162	1040	101	71759	566
L7R53P1_b	35750	453	41229	1433	831	66329	346	4643	10	294	11	5733	8880	2671	17519	41	835	17507	284	2791	70	161	41	1528	26415	468	54363	3859	796	9089	142	2077	59	209	28	970	119365	1719	204995	12007	4151	169114	1022	24254	101	849	67	33528	448
L8R53P1_b	5354	4286	6389	2048	148	6403	390	961	113	558	1033	3213	1506	1052	10855	107	93	2394	143	696	57	142	389	678	400451	16217	777086	74255	3143	806976	8003	24900	5598	10006	3997	37959	644877	258446	952604	64678	690	795587	27550	72568	22427	36260	69987	125977	91
L9R53P1_b	22595	4182	15092	2763	609	36066	661	2272	84	638	47	4322	7932	2760	24133	17	627	11989	331	1720	54	134	32	1401	9609	276	22473	1531	137	20969	129	464	18	53	41	932	10078	1788	20237	1148	162	16916	285	1283	25	100	11	1365	148
L10R53P2_b	16456	916	19348	1531	327	27458	457	1838	18	161	52	3084	1629	345	18108	40	62	2703	87	812	11	15	25	303	5905	154	8688	537	138	15669	77	386	2	49	18	632	24009	818	24211	648	112	44089	216	1876	18	100	18	2781	186
L11R53P2_b	29133	2014	31161	2115	670	51078	601	3810	34	383	74	5828	3026	515	31955	36	138	4299	172	1447	14	25	44	466	18291	199	21003	1501	391	40568	164	860	31	61	32	1830	31500	1014	31334	788	193	56767	361	3457	38	146	22	3381	345
L12R53P2_b	18994	1785	22664	1469	450	37417	595	3151	35	271	99	3350	2410	556	24935	25	128	3817	215	1474	15	36	22	344	3104	131	3784	283	92	7746	114	252	5	16	21	337	21224	784	22736	625	177	41511	360	3789	18	118	22	2746	228
L13R53P2_b	25852	1387	28510	1541	625	46027	671	3318	67	297	101	4406	1303	481	26868	27	110	3317	152	1891	11	22	31	266	5559	142	7832	594	123	15173	112	370	17	38	20	633	23958	1129	25563	855	269	43124	326	3919	42	124	27	4178	308
L14R53P2_b	16138	900	16400	854	271	31428	330	2412	25	145	70	3040	763	241	15811	30	51	1372	77	844	3	15	34	204	3517	99	4028	240	39	8851	74	225	6	30	25	390	20849	764	21805	664	229	35654	345	2867	16	104	40	4274	197
L15R53P2_b	18881	1053	22477	1069	381	38308	577	3532	36	198	52	3691	2321	710	18242	24	115	4315	152	1251	11	9	13	400	7619	166	9257	406	104	17907	98	361	8	54	28	763	40608	2017	41366	1113	393	66461	576	4683	28	129	33	6605	259
L16R53P2_b	45002	2199	45200	2662	1053	79028	1001	5493	143	486	118	8724	2509	593	37711	94	191	5838	236	4017	8	49	35	607	7386	197	13907	592	226	19926	148	744	14	90	33	1051	50600	3079	75326	2454	592	82546	719	7134	45	368	27	10014	474
L17R53P2_b	34978	2184	19980	1973	638	53146	1094	4746	43	293	78	5623	5209	975	36720	39	254	8355	227	4235	22	39	40	774	21850	241	31805	914	302	65360	193	1066	24	77	25	2065	56568	1766	59628	1678	619	91030	639	8236	31	275	43	10734	207
L18R53P2_b	3220	2599	1834	1442	109	5781	311	521	30	218	341	1153	2076	2564	7199	11	179	4752	121	408	18	42	94	402	2898	611	7321	1186	60	9772	106	235	18	47	56	475	4904	3392	7436	967	54	9186	211	317	23	44	248	799	12
L19R53P1_2_b	10189	1414	6377	1308	227	15939	324	1340	48	225	76	1734	5782	2488	12072	22	470	9595	139	1660	31	111	28	1219	6551	2923	11599	2296	767	13118	257	1505	197	159	267	913	4850	2134	7176	1204	318	7968	197	851	51	60	49	1059	50
L1R48P1	11077	11376	10575	6016	288	13365	609	326	36	463	2254	1225	11708	7618	23736	14	1116	32067	519	725	57	457	542	1769	27489	2140	169803	9995	744	31953	627	485	162	491	231	1880	2582	3922	16834	1495	31	8362	157	169	47	177	280	909	42
L2R48P1	19055	12214	9303	2779	304	17113	600	462	31	1242	106	1686	18580	7648	73845	5	2810	49416	867	1576	157	539	991	1245	10745	1228	160042	9185	387	54929	504	534	122	1886	30	1937	4138	3868	8415	1792	41	8522	440	240	19	52	308	206	64
L3R48P1	4580	5419	20944	2468	427	8439	658	3372	49	497	69	879	27690	10043	97914	2	1887	58087	1235	1889	102	428	1178	3152	23839	1633	326519	7602	612	82564	482	458	318	313	47	1398	6546	3104	36168	988	91	17453	510	127	19	64	316	1909	30
L4R48P1	1664	1323	10598	1604	108	3623	202	126	40	725	216	381	9455	4359	47563	2	879	22654	232	631	73	165	468	1666	12214	533	151631	2993	328	35875	221	225	77	565	7	789	6117	4208	23898	1199	47	12033	104	65	7	19	203	31	20
L5R48P1	7429	3607	12094	1050	150	6461	150	244	27	1644	357	1146	16611	4124	29308	1	740	22512	393	181	19	331	237	306	11553	366	150372	1022	118	39644	232	238	54	822	30	588	5177	997	8214	739	21	7339	107	21	9	8	39	52	36
L6R48P1	12627	5316	32384	5073	238	9399	889	335	79	700	2119	507	32672	10281	45919	4	1940	60711	2080	1622	63	307	492	1289	24155	1149	216419	3578	217	55523	428	653	53	2078	85	1048	7029	3584	24781	1354	28	7262	187	338	8	205	19	1229	71
L7R48P1	3257	1407	6690	1667	126	10277	141	713	15	1332	186	535	18620	6200	44318	0	1528	12403	838	1010	29	363	1018	2565	2918	211	61986	207	28	5464	58	187	8	37	23	147	251	256	10666	50	6	1430	67	43	0	14	26	90	43
L8R48P1	1203	209	14262	350	135	7626	60	664	9	104	40	173	4194	560	25659	0	127	5979	188	46	5	15	25	34	4609	53	103029	281	38	7073	79	23	31	93	0	94	1343	169	58131	65	5	1621	2	14	0	1	2	127	14
L9R48P1	4433	4380	11736	3478	144	9652	632	724	67	452	559	537	18490	3642	26451	3	910	31037	357	809	79	250	662	197	9803	1522	154114	9605	365	82523	572	973	67	1417	128	2134	4474	1627	16186	731	31	6486	148	201	18	39	50	63	48
L1R46P1	34560	88069	129266	36949	21712	116396	12964	1960	1148	5529	52	5315	5871	22669	14867	128	8993	12542	1590	608	265	208	64	266	424	1078	1484	606	548	1859	431	136	84	121	36	61	274	486	655	287	134	1348	352	170	47	58	10	46	671
L2R46P1	8124	11264	20356	8271	3452	23264	1741	943	746	927	83	765	4671	95111	11424	110	4521	12004	921	1231	228	263	124	783	324	503	712	288	268	1582	258	157	132	82	33	40	148	315	524	146	75	1439	225	197	110	65	12	27	135
L3R46P1	2353	2849	3418	3710	4186	3167	612	310	102	160	41	736	4075	14181	5758	97	3775	9451	653	262	327	136	15	268	183	135	509	339	258	687	143	93	39	45	18	27	176	115	419	202	162	969	315	135	18	105	17	42	38
L4R46P1	13398	12463	35810	7357	5537	23683	3736	2660	522	904	1388	2918	8140	28200	17919	174	5908	14984	3731	456	444	410	1579	2147	196	433	552	381	255	1715	676	626	64	121	1161	606	172	464	473	319	153	2298	1319	833	118	125	689	516	258
L5R46P1	30306	52754	41269	21297	11914	60474	5025	4330	747	2138	56	5776	15429	50031	29346	163	8165	27915	2261	2094	998	250	65	1272	816	847	1109	635	412	1690	264	225	61	69	36	183	745	402	1035	285	188	1170	292	227	40	67	11	132	625
L6R46P1	40321	164995	59413	22586	17412	77144	8291	3207	1596	1709	28	4503	19085	90161	34108	246	10245	33915	2339	1399	644	282	142	520	259	411	447	308	284	988	249	154	78	72	15	60	389	543	835	326	176	1582	370	177	50	98	7	47	755
L7R46P1	16356	31925	24135	15617	11623	33151	2846	2870	541	923	149	757	8903	35622	35228	170	5813	18614	1288	2299	527	202	45	912	1292	612	1687	579	612	1898	241	441	50	41	63	379	259	8671	35646	3084	1230	15082	1107	4950	22	692	16	1185	238
L8R46P1	1313	701	2263	299	101	3106	355	89	11	12	26	30	291	242	4513	40	302	778	91	175	4	10	4	18	47580	17571	115266	19154	6304	22244	1369	2585	1775	60	9	3110	19438	49401	12081	517	1101	12920	1960	4963	22	50	5	3504	16
L1R61P1	5974	6728	17883	995	106	8901	476	190	67	476	520	922	18882	11284	75445	52	785	19940	318	2807	51	197	615	794	2349	684	65167	369	24	7118	162	203	7	94	204	123	5089	3434	15111	753	26	6556	170	116	17	51	258	227	17
L2R61P1	1695	3247	7279	765	158	3483	574	166	38	239	33	964	2423	3015	26520	20	410	5854	86	198	22	130	84	96	1163	384	37045	550	41	5699	85	96	7	31	21	43	519	1195	7022	153	68	3461	155	105	7	45	28	186	16
L3R61P1	935	1119	3479	493	71	2098	76	59	20	254	65	295	689	688	6120	3	75	1864	24	40	1	13	13	48	420	134	7733	1606	45	1983	56	26	6	23	7	47	626	944	2978	112	16	2419	96	30	11	3	21	41	11
L4R61P1	3382	8052	14235	2060	180	5546	554	472	63	972	381	364	5519	5475	21131	10	575	6824	298	403	26	180	336	767	759	288	24895	307	22	5481	130	67	6	26	88	64	559	725	2516	509	77	2690	153	225	11	27	158	170	40
L5R61P1	536	444	3059	271	28	1089	109	44	16	149	37	105	1560	1367	9233	17	283	3361	45	169	11	31	141	221	706	119	21062	178	30	2152	143	36	4	45	53	47	875	498	1607	114	22	1430	64	59	7	18	110	116	8
L6R61P1	2730	3777	10385	1645	121	6258	208	190	53	832	192	1164	4727	4840	22608	15	437	9903	114	485	25	99	295	391	3928	177	29424	292	25	4181	138	87	15	47	22	83	1470	893	4393	181	93	1367	196	125	7	36	35	165	38
L7R61P1	2713	2557	11134	1326	94	4881	163	123	28	535	41	735	3277	2156	12111	7	371	1162	76	175	28	74	74	449	769	210	30852	178	26	1779	58	27	9	25	16	64	761	676	6241	195	10	1037	54	40	8	37	38	34	35
L8R61P1	2161	424	1019	936	325	2765	222	64	150	845	130920	353	1549	807	256862	430	297	953	546	91542	121	472	463	1395	320376	28938	335905	255578	75120	399235	268848	49684	77152	320957	36262	98347	405405	169958	395232	20388	9438	409956	88015	31310	10093	64452	113245	13544	68
L9R61P1	226	117	181	711	387	242	87	141	9	22	25	444	92	50	3577	10	1542	462	36	152	5	10	18	180	147	73	96	578	236	114	38	44	5	14	5	151	90	60	182	313	81	435	145	173	6	39	10	100	5
L10R61P12	2057	5809	7140	2020	197	6180	163	267	47	388	54	1092	4435	5803	9625	12	632	7408	62	268	20	57	103	252	680	216	3827	149	25	2751	16	24	5	27	9	26	1116	639	3660	384	9	535	47	49	7	78	35	164	30
L11R61P2	4317	9020	4166	3586	198	7998	221	310	90	206	225	928	6671	5885	8946	10	980	4740	206	440	59	129	66	1220	1604	1141	23039	2306	66	2679	196	212	41	190	29	156	1398	809	2608	654	38	1333	183	84	7	39	291	94	73
L12R61P2	2369	2939	4340	745	70	3333	232	287	38	143	347	162	4383	5300	8264	11	553	8122	111	315	49	114	71	800	2613	699	31638	2768	116	11850	202	161	70	222	15	618	3312	1464	2941	803	32	3751	198	69	11	42	50	71	21
L13R61P2	1306	2899	1257	2060	80	1470	114	292	31	43	56	240	4784	7314	11457	30	893	9340	254	279	68	92	176	954	3935	640	35856	1892	100	14614	161	139	23	390	80	516	1042	3084	3311	580	67	3012	201	104	11	25	109	462	14
L15R61P2	2272	1213	1508	378	46	2552	133	65	71	334	223	224	2101	4701	8868	58	325	6616	140	178	54	128	114	424	2078	227	16792	796	54	7892	138	55	22	76	14	93	1485	697	3244	195	41	1284	174	88	6	64	23	79	11
L16R61P2	327	491	345	252	21	2455	63	70	32	110	308	164	2418	1969	5916	7	407	5400	48	234	33	44	71	332	2979	593	27040	1297	76	7435	107	94	22	121	28	439	1583	682	2329	420	34	2028	120	92	20	46	14	122	0
L17R61P2	1560	1756	1133	406	43	1706	78	37	12	376	256	141	2996	3086	7329	4	620	8960	76	186	37	65	100	641	3915	397	18426	1100	89	10133	100	102	23	92	15	321	1448	1561	3349	279	31	3999	145	107	22	44	19	482	3
L18R61P2	3405	71	404	1085	1498	1025	106	120	52	176	676620	283	3972	1503	355263	759	1290	3090	698	131505	195	317	508	2635	4752	81	4517	1375	2788	1877	71	58	129	131	41	253	2528	104	519	1172	527	1020	86	69	47	126	85	267	149
L19R61P2	2142	7877	4324	2302	104	5798	696	333	140	362	164	390	3915	3347	9475	5	360	8425	134	260	42	107	142	92	2429	947	12771	1352	59	5566	71	85	38	119	26	125	429	1209	1492	765	33	2046	234	181	21	20	21	296	21
[truncated: 71 more columns]

## Sheet: D. Unique reads (summary)
before mapping (median)	M1	M2	M3	M4	M5	M6	M7	M8	M9	M10		before mapping (pooled %)	M1	M2	M3	M4	M5	M6	M7	M8	M9	M10
Region1	141962	125548	108800	153985	917.5	3707.5	99286	1732.5	261	2621		Region1	4.51195	4.34633	3.61569	4.6454	0.0473451	0.088259	3.45844	0.0820674	0.0101117	0.17678
Region2	40269.5	48539	7228	36610	197.5	296.5	46984.5	135	376.5	586		Region2	1.93561	1.69078	0.681721	1.02904	0.0147903	0.00726533	1.42027	0.0106601	0.0105835	0.0355466
Region3	24224	115558	118238	140820	484.5	1762	25088	1470.5	835.5	15874		Region3	1.09907	4.95097	4.20448	4.73717	0.0210259	0.0486828	0.743323	0.0469155	0.0235714	0.594743
Region4	40431	8932	20455.5	51541	280	885.5	42411.5	422.5	273	680		Region4	2.31122	0.213042	0.843718	1.84782	0.0181524	0.0223898	1.1551	0.0122106	0.00997735	0.0243046
Region5	5230.5	13635	3197	3149	30	224.5	6263	59.5	27.5	269.5		Region5	0.258378	1.08006	0.142554	0.112376	0.00153646	0.0074326	0.354855	0.00364122	0.000994058	0.0137322
Region6	113096	106750	141459	128592	931	2308.5	125482	1267.5	1060	15507.5		Region6	2.94639	3.37853	4.63868	3.18835	0.0335741	0.0561013	3.05009	0.0390964	0.0273275	1.14838
Region7	51260	18926	20674.5	36924	434.5	600.5	41339.5	313	363	7685		Region7	1.9073	0.573475	0.915309	0.9104	0.02103	0.0143916	1.22226	0.010684	0.0113512	0.311817
Region8	110950	40357	38696.5	77922	1151.5	2068.5	70042.5	1071.5	1367.5	1464.5		Region8	2.76187	0.85373	1.36032	2.03018	0.0353743	0.0519928	1.74276	0.0226117	0.0378487	0.0515937
Region9	11901	5121.5	4365	7023	81	202.5	12951	182	189	2256		Region9	0.435336	0.13597	0.135811	0.290866	0.00609312	0.00655232	0.370188	0.00804722	0.00644982	0.106188
Region10	7241.5	4259	2941	3833	75.5	616	9533.5	124.5	57	970		Region10	0.570814	0.130556	0.167532	0.179104	0.00697875	0.0216283	0.623828	0.00796966	0.00194857	0.0499516
Region11	40544.5	3403	11872.5	9371.5	491.5	201.5	16625.5	231.5	111.5	1793.5		Region11	1.55315	0.173129	0.604318	0.530257	0.037776	0.01129	0.554206	0.0128022	0.00798781	0.141848
Region12	809.5	451	362.5	459.5	10.5	56	854	12	6	75.5		Region12	0.263557	0.0819203	0.323544	0.315668	0.00170239	0.0099144	0.316916	0.000694675	0.00185237	0.109946
no_primer	13967.5	89780	13551	17813.5	1440	27658.5	27416.5	2684.5	1233	1705.5		no_primer	0.352257	2.5543	0.355659	0.388332	0.0431952	0.838089	0.926883	0.0602083	0.0300732	0.0617863
uniquely mapped (median)	M1	M2	M3	M4	M5	M6	M7	M8	M9	M10		uniquely mapped (pooled %)	M1	M2	M3	M4	M5	M6	M7	M8	M9	M10
Region1	16428	34020.5	21835	11957.5	136.5	275	14021	156	4	22		Region1	2.74	6.8	5.1	3.33	0.03	0.06	2.35	0.03	0	0
Region2	4184.5	21237	1085.5	2797.5	25	24	9443.5	10	44.5	58		Region2	1.31	2.88	1.11	0.98	0.01	0	2.31	0.02	0.01	0.02
Region3	8190	136934	92233	33890.5	181.5	11506.5	11290.5	669	333	5707		Region3	1.5	12.52	8.3	7.2	0.03	1.11	0.98	0.06	0.03	0.86
Region4	3845	92	3400.5	1735	21	22	5418	11	15.5	21.5		Region4	2.58	0.01	0.81	1.02	0.01	0.01	1.26	0	0.01	0.01
Region5	848.5	8554	808.5	436.5	5	16	1105.5	10	3	39		Region5	0.3	2.2	0.2	0.08	0	0.01	0.59	0.01	0	0.01
Region6	12940.5	33479	39229.5	11918	104	177	23997.5	143.5	140.5	1751		Region6	1.87	5.39	6.63	2.36	0.02	0.04	2.36	0.02	0.02	1.7
Region7	490	868	509	311	4	4	462.5	6	3	64.5		Region7	0.52	0.1	0.29	0.1	0	0	0.4	0	0	0.06
Region8	209	407	119.5	135	2	3	165.5	5	2	4		Region8	0.3	0.17	0.24	0.19	0	0	0.45	0	0.01	0
Region9	66.5	189	100.5	43.5	0	1	57.5	1	1	14		Region9	0.09	0.06	0.04	0.24	0	0	0.08	0	0	0.03
Region10	351	400.5	222	106	3.5	4	413	5	1	21		Region10	0.37	0.08	0.19	0.14	0	0.02	0.8	0.01	0	0.02
Region11	70	32	25	22.5	1	1	71	1	0	11.5		Region11	0.67	0.05	0.33	0.04	0.01	0	0.16	0	0	0.04
Region12	531.5	279	211	227.5	8	24.5	554.5	5	4	47.5		Region12	0.5	0.15	0.7	0.68	0	0.03	0.38	0	0	0.08

## Sheet: E. Base q30 depth
SampleID	Target	sum	max	min	mean	median	sd	n_highdepth
L1R24P1C_M1	Region1	2231400	19419	3	12061.6	14889	7277.06	140
L1R24P1C_M1	Region2	258694	2271	2	1376.03	1703.5	847.473	140
L1R24P1C_M1	Region3	2157719	19301	9	10474.4	13838.5	7719.39	161
L1R24P1C_M1	Region4	239275	2215	2	1391.13	1599.5	727.485	140
L1R24P1C_M1	Region5	46951	413	7	328.329	344	66.2206	140
L1R24P1C_M1	Region6	1593329	14322	1	8475.15	10447	5275.1	182
L1R24P1C_M1	Region7	90193	879	6	482.316	579	292.688	140
L1R24P1C_M1	Region8	12740	152	5	72.3864	54.5	49.6439	95
L1R24P1C_M1	Region9	4717	47	1	33.4539	34	7.50283	0
L1R24P1C_M1	Region10	29717	274	1	184.578	207	82.4001	139
L1R24P1C_M1	Region11	2078	31	2	14.9496	14	6.50565	0
L1R24P1C_M1	Region12	9005	264	1	60.0333	42	60.1252	17
L1R24P1C_M2	Region1	11751356	100131	3	63520.8	78925	37913.3	140
L1R24P1C_M2	Region2	3034702	26248	2	16056.6	20187	10009.4	148
L1R24P1C_M2	Region3	51274562	444861	9	248906	324646	180091	142
L1R24P1C_M2	Region4	6423	55	2	37.343	44	16.9127	44
L1R24P1C_M2	Region5	1180521	10603	12	8255.39	8568	1917.59	142
L1R24P1C_M2	Region6	7111121	62190	1	37625	46914	23540.6	161
L1R24P1C_M2	Region7	98616	864	30	527.358	633	294.26	153
L1R24P1C_M2	Region8	18135	221	6	103.04	80.5	72.3126	113
L1R24P1C_M2	Region9	30037	262	1	210.049	225	49.5676	140
L1R24P1C_M2	Region10	20302	184	72	145.014	152	28.7435	140
L1R24P1C_M2	Region12	23057	208	2	154.745	167	52.6605	138
L1R24P1C_M3	Region1	13414430	115451	1	72510.4	90507	43283	140
L1R24P1C_M3	Region2	123033	1080	1	647.542	801.5	404.758	140
L1R24P1C_M3	Region3	50729315	445012	7	246259	323415	178696	144
L1R24P1C_M3	Region4	308774	2803	2	1795.2	2099.5	935.28	140
L1R24P1C_M3	Region5	112640	1035	3	787.692	819	182.266	140
L1R24P1C_M3	Region6	14656642	130401	1	77548.4	96204	48595	179
L1R24P1C_M3	Region7	182386	1661	14	975.326	1183	581.403	140
L1R24P1C_M3	Region8	15216	190	5	86.4545	61	70.9454	95
L1R24P1C_M3	Region9	30281	266	2	213.246	224	44.7797	140
L1R24P1C_M3	Region10	52585	481	1	370.317	384	84.4149	140
L1R24P1C_M3	Region11	90	2	1	1.2	1	0.402694	0
L1R24P1C_M3	Region12	1821	18	2	12.2215	13	3.6868	0
L1R24P1C_M4	Region1	8310105	72866	12	44919.5	55437	26974.3	177
L1R24P1C_M4	Region2	2292091	20178	5	12000.5	14969	7632.84	158
L1R24P1C_M4	Region3	23794434	212350	129	115507	150080	83957.8	206
L1R24P1C_M4	Region4	1938992	17537	26	11273.2	13023	5863.18	162
L1R24P1C_M4	Region5	216236	1900	54	1512.14	1565	281.247	143
L1R24P1C_M4	Region6	6826753	61560	6	36120.4	43813	22710.1	184
L1R24P1C_M4	Region7	141881	1448	73	758.722	861	421.726	187
L1R24P1C_M4	Region8	139570	1639	1	788.531	576	574.44	176
L1R24P1C_M4	Region9	23333	213	1	126.124	157	75.3286	139
L1R24P1C_M4	Region10	34150	323	1	169.9	212	117.879	140
L1R24P1C_M4	Region11	615	6	1	4.42446	4	1.17324	0
L1R24P1C_M4	Region12	236975	2105	121	1590.44	1702	499.428	149
L1R24P1C_M5	Region1	26750	266	54	191.071	193	39.9513	140
L1R24P1C_M5	Region2	2568	28	7	18.3429	18	5.09729	0
L1R24P1C_M5	Region3	38852	379	1	231.262	255.5	118.912	138
L1R24P1C_M5	Region4	1676	18	1	11.8865	12	3.32757	0
L1R24P1C_M5	Region5	209	3	1	1.7563	2	0.736073	0
L1R24P1C_M5	Region6	16907	174	1	109.077	120	44.6508	139
L1R24P1C_M5	Region7	770	9	1	5.5	5	1.65994	0
L1R24P1C_M5	Region8	287	4	1	2.00699	2	0.996448	0
L1R24P1C_M5	Region9	50	1	1	1	1	0	0
L1R24P1C_M5	Region10	614	7	1	4.38571	4	1.6297	0
L1R24P1C_M5	Region11	119	2	1	1.4	1	0.492805	0
L1R24P1C_M5	Region12	104	8	2	6.11765	7	1.65387	0
L1R24P1C_M6	Region1	35313	360	7	191.918	223	113.087	140
L1R24P1C_M6	Region2	2420	23	1	14.3195	17	6.04681	0
L1R24P1C_M6	Region3	54926181	482159	1	269246	354602	194301	141
L1R24P1C_M6	Region4	1697	20	1	10.8089	12	5.02575	0
L1R24P1C_M6	Region5	1620	18	4	11.4085	11	2.88836	0
L1R24P1C_M6	Region6	37592	430	1	204.304	241	123.072	141
L1R24P1C_M6	Region7	656	15	1	4.71942	4	3.27934	0
L1R24P1C_M6	Region8	112	3	1	1.25843	1	0.612893	0
L1R24P1C_M6	Region9	131	2	1	1.09167	1	0.289765	0
L1R24P1C_M6	Region10	219	4	1	2.12621	2	1.08175	0
L1R24P1C_M6	Region12	2313	23	1	15.8425	17	4.83477	0
L1R24P1C_M7	Region1	3002127	25561	2	16227.7	20277	9625.39	140
L1R24P1C_M7	Region2	1028704	8646	1	5385.88	6938	3356	155
L1R24P1C_M7	Region3	1373179	12421	27	6665.92	8642	4854.18	164
L1R24P1C_M7	Region4	527970	4714	1	3069.59	3594	1590.06	140
L1R24P1C_M7	Region5	73863	639	24	516.524	538	100.051	142
L1R24P1C_M7	Region6	3478950	30503	1	18407.1	22879	11448.2	184
L1R24P1C_M7	Region7	25334	302	15	135.476	149	77.4161	140
L1R24P1C_M7	Region8	8393	96	2	47.6875	40	30.4764	80
L1R24P1C_M7	Region9	5882	56	1	33.6114	40	17.5397	15
L1R24P1C_M7	Region10	5839	53	1	31.9071	39	17.164	16
L1R24P1C_M7	Region11	736	7	1	5.29496	6	1.50098	0
L1R24P1C_M7	Region12	25372	225	1	169.147	175.5	39.9934	148
L1R24P1C_M8	Region1	13808	145	1	81.2235	93	41.697	139
L1R24P1C_M8	Region2	753	7	1	4.56364	5	1.77823	0
L1R24P1C_M8	Region3	65486	608	1	319.444	414	228.173	138
L1R24P1C_M8	Region4	214	2	1	1.64615	2	0.480012	0
L1R24P1C_M8	Region5	206	5	1	1.74576	1	1.07167	0
L1R24P1C_M8	Region6	10571	104	9	67.7628	73	24.1485	133
L1R24P1C_M8	Region7	1917	19	6	13.6929	14	3.19599	0
L1R24P1C_M8	Region8	1871	22	1	10.6914	8	8.01125	0
L1R24P1C_M8	Region10	65	1	1	1	1	0	0
L1R24P1C_M8	Region12	61	1	1	1	1	0	0
L1R24P1C_M9	Region1	5044	50	15	36.0286	37	7.41275	1
L1R24P1C_M9	Region2	4020	40	8	28.7143	29	6.80064	0
L1R24P1C_M9	Region3	1863684	17650	1	10411.6	12048	6078.24	140
L1R24P1C_M9	Region4	1438	16	1	10.1986	10	2.87407	0
L1R24P1C_M9	Region6	44315	437	1	242.158	293	145.693	141
L1R24P1C_M9	Region7	127	2	1	1.13393	1	0.342106	0
L1R24P1C_M9	Region8	78	1	1	1	1	0	0
L1R24P1C_M9	Region12	465	5	1	3.32143	3	1.06796	0
L1R24P1C_M10	Region1	2630	27	1	14.2162	17	8.28676	0
L1R24P1C_M10	Region2	11894	109	1	65.7127	78	32.8717	138
L1R24P1C_M10	Region3	1914724	16492	3	9294.78	12217.5	6699.14	139
L1R24P1C_M10	Region4	5827	58	1	36.1925	39	15.0692	34
L1R24P1C_M10	Region5	8848	77	1	61.8741	63	10.1238	134
L1R24P1C_M10	Region6	232104	2017	3	1234.6	1532	749.132	141
L1R24P1C_M10	Region7	5101	97	4	27.2781	23	24.0512	21
L1R24P1C_M10	Region8	139	3	1	1.27523	1	0.6217	0
L1R24P1C_M10	Region9	1482	13	1	10.1507	11	2.78504	0
L1R24P1C_M10	Region10	2225	22	1	13.3234	15	6.50511	0
L1R24P1C_M10	Region11	300	3	1	2.20588	2	0.710948	0
L1R24P1C_M10	Region12	1540	33	4	10.3356	9	5.88701	0
L2R24P1C_M1	Region1	2134536	18478	4	11538	14300	6937.15	140
L2R24P1C_M1	Region2	471108	4116	3	2466.53	3071	1559.71	140
L2R24P1C_M1	Region3	1424236	12667	16	6913.77	9079.5	5060.37	162
L2R24P1C_M1	Region4	267962	2469	3	1557.92	1799.5	813.097	140
L2R24P1C_M1	Region5	70843	617	28	495.406	513	88.8604	142
L2R24P1C_M1	Region6	1583111	14278	1	8376.25	10351	5266.27	156
L2R24P1C_M1	Region7	52040	540	14	278.289	323	160.359	140
L2R24P1C_M1	Region8	3149	47	2	17.9943	18	11.069	0
L2R24P1C_M1	Region9	19783	174	2	140.305	147	28.0647	138
L2R24P1C_M1	Region10	34886	322	1	173.562	225	119.835	140
L2R24P1C_M1	Region11	29	2	1	1.61111	2	0.501631	0
L2R24P1C_M1	Region12	19836	181	1	132.24	139.5	31.9403	149
L2R24P1C_M2	Region1	21100611	179561	3	114057	142147	68054.8	140
L2R24P1C_M2	Region2	12613854	109139	8	66041.1	82715	41983.1	152
L2R24P1C_M2	Region3	55513698	484342	12	269484	351998	195616	142
L2R24P1C_M2	Region4	26739	234	6	155.459	181	75.2999	140
L2R24P1C_M2	Region5	2736271	24696	46	19134.8	19883	4462.29	142
L2R24P1C_M2	Region6	22658895	198136	3	119888	149612	75079.8	184
L2R24P1C_M2	Region7	284666	2333	274	1522.28	1767	699.558	187
L2R24P1C_M2	Region8	45501	551	14	258.528	202.5	204.81	126
L2R24P1C_M2	Region9	104117	912	1	562.795	718	339.11	140
L2R24P1C_M2	Region10	203193	1813	1	1005.91	1330.5	707.939	140
L2R24P1C_M2	Region11	284	3	1	2.1037	2	0.704718	0
L2R24P1C_M2	Region12	26541	234	30	178.128	191	52.918	139
L2R24P1C_M3	Region1	6431702	55340	1	34766	43370	20746.5	140
L2R24P1C_M3	Region2	103540	890	1	542.094	682	340.645	140
L2R24P1C_M3	Region3	24197160	211978	7	117462	154140	85195.1	140
L2R24P1C_M3	Region4	172041	1550	6	1000.24	1169	516.738	140
L2R24P1C_M3	Region5	98733	880	12	690.441	722	148.74	141
L2R24P1C_M3	Region6	6505977	57927	2	34423.2	42679	21563.1	156
L2R24P1C_M3	Region7	78824	708	15	421.519	504	244.703	140
L2R24P1C_M3	Region8	2126	34	1	12.1486	9	8.24277	0
L2R24P1C_M3	Region9	17155	153	4	121.667	127	23.7158	139
L2R24P1C_M3	Region10	20359	185	1	103.872	134	68.5363	140
L2R24P1C_M3	Region11	17	1	1	1	1	0	0
L2R24P1C_M3	Region12	3815	53	9	25.604	26	6.84759	2
L2R24P1C_M4	Region1	7887987	68953	8	42637.8	52646	25593.4	147
L2R24P1C_M4	Region2	2594763	22925	32	13585.1	16967	8654.44	178
L2R24P1C_M4	Region3	43295470	386502	71	210172	273809	152939	206
L2R24P1C_M4	Region4	1762839	15957	29	10249.1	11821	5336.18	158
L2R24P1C_M4	Region5	307788	2703	80	2152.36	2229	444.336	143
L2R24P1C_M4	Region6	10250845	93047	14	54237.3	65398	34315.3	184
L2R24P1C_M4	Region7	94471	1090	69	505.193	539	279.512	187
L2R24P1C_M4	Region8	27434	375	1	154.994	103	105.009	148
L2R24P1C_M4	Region9	28399	256	1	165.11	201	84.8554	140
L2R24P1C_M4	Region10	28852	271	6	143.542	181	94.7268	140
L2R24P1C_M4	Region12	266926	2365	1	1779.51	1907.5	570.838	149
L2R24P1C_M5	Region1	22860	222	41	163.286	168	32.7652	139
L2R24P1C_M5	Region2	2257	24	4	16.1214	16	4.59507	0
L2R24P1C_M5	Region3	26239	256	1	180.959	188	53.6129	138
L2R24P1C_M5	Region4	759	8	1	4.77358	5	2.20737	0
L2R24P1C_M5	Region5	169	2	1	1.49558	1	0.502208	0
L2R24P1C_M5	Region6	14227	150	1	96.7823	102	31.8858	139
L2R24P1C_M5	Region7	413	5	1	2.97122	3	1.06283	0
L2R24P1C_M5	Region8	17	1	1	1	1	0	0
L2R24P1C_M5	Region9	154	2	1	1.43925	1	0.498632	0
L2R24P1C_M5	Region10	789	10	1	5.55634	6	1.80041	0
L2R24P1C_M5	Region12	230	2	1	1.72932	2	0.445989	0
L2R24P1C_M6	Region1	44903	480	1	291.578	302.5	117.64	140
L2R24P1C_M6	Region2	2835	27	1	18.1731	20	6.00877	0
L2R24P1C_M6	Region3	1771606	15562	1	8770.33	11525.5	6219.36	139
L2R24P1C_M6	Region4	2082	21	4	14.8714	15	4.09569	0
L2R24P1C_M6	Region5	868	12	1	6.06993	6	2.28174	0
L2R24P1C_M6	Region6	26735	294	1	146.896	169.5	86.1472	141
L2R24P1C_M6	Region7	244	11	1	2.87059	1	3.36575	0
L2R24P1C_M6	Region8	159	5	1	1.78652	1	1.2745	0
L2R24P1C_M6	Region9	123	1	1	1	1	0	0
L2R24P1C_M6	Region10	331	7	1	2.87826	3	1.75793	0
L2R24P1C_M6	Region12	13693	167	6	91.8993	91	37.4494	134
L2R24P1C_M7	Region1	3852161	32812	7	20822.5	26174	12350.5	140
L2R24P1C_M7	Region2	1587842	13387	1	8313.31	10568	5201.46	156
L2R24P1C_M7	Region3	1602749	14331	40	7780.33	10230	5634.03	195
L2R24P1C_M7	Region4	1148035	10245	6	6674.62	7829	3459.09	140
L2R24P1C_M7	Region5	111138	990	60	777.189	798	138.97	143
L2R24P1C_M7	Region6	5079945	44449	5	26878	33190	16726	184
L2R24P1C_M7	Region7	40610	443	35	217.166	242	112.071	162
L2R24P1C_M7	Region8	7249	78	3	41.1875	36.5	20.841	73
L2R24P1C_M7	Region9	19432	172	1	134.944	145	32.8224	138
L2R24P1C_M7	Region10	69412	606	1	347.06	461	235.852	140
L2R24P1C_M7	Region11	260	5	1	1.9403	2	1.08829	0
L2R24P1C_M7	Region12	15141	225	1	100.94	101.5	26.6509	146
L2R24P1C_M8	Region1	27455	261	1	180.625	194.5	63.4854	140
L2R24P1C_M8	Region2	520	5	1	3.74101	4	1.0723	0
L2R24P1C_M8	Region3	115643	1074	1	605.461	750	390.563	141
L2R24P1C_M8	Region4	777	8	1	4.51744	5	2.10673	0
L2R24P1C_M8	Region5	424	5	1	2.98592	3	1.00344	0
L2R24P1C_M8	Region6	18071	184	1	99.8398	115	57.3217	139
L2R24P1C_M8	Region7	1108	15	1	6.44186	7	3.6422	0
L2R24P1C_M8	Region8	157	3	1	1.67021	2	0.662162	0
L2R24P1C_M8	Region9	181	2	1	1.39231	1	0.490153	0
L2R24P1C_M8	Region10	1147	13	2	8.19286	8	2.46966	0
L2R24P1C_M8	Region12	124	1	1	1	1	0	0
L2R24P1C_M9	Region1	374	5	1	2.89922	3	1.29811	0
L2R24P1C_M9	Region2	5528	57	3	38.1241	41	11.1099	17
L2R24P1C_M9	Region3	52865	494	3	372.289	378.5	91.4339	138
L2R24P1C_M9	Region4	3281	33	1	23.1056	24	5.43656	0
L2R24P1C_M9	Region5	448	5	1	3.15493	3	0.909335	0
L2R24P1C_M9	Region6	5669	60	6	40.2057	42	11.0612	30
L2R24P1C_M9	Region7	34	2	1	1.7	2	0.470162	0
L2R24P1C_M9	Region8	76	1	1	1	1	0	0
L2R24P1C_M9	Region9	863	8	1	6.12057	6	1.52819	0
L2R24P1C_M9	Region10	147	2	1	1.36111	1	0.482562	0
L2R24P1C_M9	Region12	97	2	1	1.16867	1	0.376741	0
L2R24P1C_M10	Region1	5337	53	2	28.8486	35	18.2691	17
L2R24P1C_M10	Region2	16060	139	1	84.0838	104	46.5874	140
L2R24P1C_M10	Region3	1863201	15965	2	9044.67	11985.5	6515.55	139
L2R24P1C_M10	Region4	9935	91	1	57.7616	67	28.6656	129
L2R24P1C_M10	Region5	14504	136	2	101.427	105	20.7956	140
L2R24P1C_M10	Region6	670645	5784	2	3548.39	4406	2205.98	141
L2R24P1C_M10	Region7	20177	238	17	107.898	115	58.8455	140
L2R24P1C_M10	Region8	143	4	1	1.85714	2	0.95579	0
L2R24P1C_M10	Region9	5380	47	1	37.3611	40	8.87962	0
L2R24P1C_M10	Region10	3477	36	1	21.5963	24	9.78863	0
L2R24P1C_M10	Region12	2034	44	4	13.651	12	7.61038	0
L3R24P1C_M1	Region1	1845507	16268	3	9975.71	12213	5996.14	140
L3R24P1C_M1	Region2	185940	1649	1	973.508	1214	614.913	140
L3R24P1C_M1	Region3	679021	6147	24	3296.22	4230.5	2402.59	161
L3R24P1C_M1	Region4	161076	1496	1	936.488	1079	490.477	140
L3R24P1C_M1	Region5	24731	221	3	172.944	178	36.0084	140
L3R24P1C_M1	Region6	752415	7098	13	4089.21	4971.5	2534.84	156
L3R24P1C_M1	Region7	35794	360	4	191.412	231	114.808	140
L3R24P1C_M1	Region8	7127	91	1	40.4943	36.5	24.8007	73
L3R24P1C_M1	Region9	9730	90	35	69.5	72	12.2372	130
L3R24P1C_M1	Region10	11207	107	1	68.7546	76	31.7448	132
L3R24P1C_M1	Region11	4137	54	3	29.55	29.5	9.69189	1
L3R24P1C_M1	Region12	94892	855	1	632.613	672.5	206.263	149
L3R24P1C_M2	Region1	6709926	57987	1	36867.7	45193.5	21404.7	140
L3R24P1C_M2	Region2	1273329	11215	2	6701.73	8395	4228.88	146
L3R24P1C_M2	Region3	25639508	226950	8	124464	160190	90356.7	142
L3R24P1C_M2	Region4	8268	73	12	48.0698	54	17.0145	104
L3R24P1C_M2	Region5	457593	4206	10	3199.95	3311	755.197	140
L3R24P1C_M2	Region6	3549422	31797	1	18780	23163	11839.7	151
L3R24P1C_M2	Region7	65888	589	22	352.342	416	193.506	141
L3R24P1C_M2	Region8	19927	258	9	113.222	85	81.4078	113
L3R24P1C_M2	Region9	10885	102	1	77.1986	82	17.1923	133
L3R24P1C_M2	Region10	23529	215	1	125.824	154	77.3188	140
L3R24P1C_M2	Region11	172	2	1	1.50877	2	0.50213	0
L3R24P1C_M2	Region12	15557	137	3	103.713	112	28.3514	138
L3R24P1C_M3	Region1	4562111	39853	1	24794.1	30440	14718.7	140
L3R24P1C_M3	Region2	41022	358	1	214.775	269	134.261	140
L3R24P1C_M3	Region3	12344001	109607	7	59922.3	77474.5	43605	161
L3R24P1C_M3	Region4	72519	669	1	421.622	487.5	221.126	140
L3R24P1C_M3	Region5	29441	273	5	205.881	211	47.9256	140
L3R24P1C_M3	Region6	2506942	22811	1	13264.2	16436	8361.05	141
L3R24P1C_M3	Region7	28403	275	1	152.704	180.5	91.7405	140
L3R24P1C_M3	Region8	3318	47	1	18.8523	10	15.4062	0
L3R24P1C_M3	Region9	4231	39	1	29.3819	31	7.69978	0
L3R24P1C_M3	Region10	8540	79	1	45.1852	57	28.3193	115
L3R24P1C_M3	Region11	19	1	1	1	1	0	0
L3R24P1C_M3	Region12	8956	80	12	60.1074	65	16.9881	124
L3R24P1C_M4	Region1	7169296	63778	5	38753	47306	23405.6	147
L3R24P1C_M4	Region2	3270552	29388	10	17123.3	20952	10980.3	167
L3R24P1C_M4	Region3	52463248	474142	56	254676	325998	185894	206
L3R24P1C_M4	Region4	3720234	34208	24	21629.3	24780	11374.5	142
L3R24P1C_M4	Region5	367221	3452	18	2567.98	2640	602.139	142
L3R24P1C_M4	Region6	18518798	171173	5	97983.1	117924	62395.9	184
L3R24P1C_M4	Region7	96709	1108	35	517.16	568	303.067	184
L3R24P1C_M4	Region8	146633	1929	1	828.435	333	771.381	175
L3R24P1C_M4	Region9	43632	402	1	237.13	296.5	142.953	140
L3R24P1C_M4	Region10	65817	619	1	330.739	409	228.834	140
L3R24P1C_M4	Region11	562	6	1	4.04317	4	1.14126	0
L3R24P1C_M4	Region12	610505	5526	2	4070.03	4364.5	1404.36	149
L3R24P1C_M5	Region1	16079	157	30	114.85	118	25.2287	138
L3R24P1C_M5	Region2	2683	30	1	19.0284	20	5.83088	0
L3R24P1C_M5	Region3	15799	159	2	108.212	111.5	34.6146	138
L3R24P1C_M5	Region4	3196	34	3	22.6667	22	6.02337	0
L3R24P1C_M5	Region5	204	2	1	1.56923	2	0.4971	0
L3R24P1C_M5	Region6	10008	111	6	70.9787	77	24.0795	106
L3R24P1C_M5	Region7	568	6	1	4.05714	4	1.43828	0
L3R24P1C_M5	Region8	71	2	1	1.20339	1	0.405975	0
L3R24P1C_M5	Region11	466	7	1	3.42647	3	1.56647	0
L3R24P1C_M5	Region12	2098	21	1	14.2721	15	4.60131	0
L3R24P1C_M6	Region1	34018	316	1	215.304	237	88.6798	140
L3R24P1C_M6	Region2	1305	14	1	8.47403	9	2.70849	0
L3R24P1C_M6	Region3	864937	7737	2	4198.72	5490.5	3077.66	139
L3R24P1C_M6	Region4	3195	32	2	22.6596	23	5.43511	0
L3R24P1C_M6	Region5	1354	15	1	9.53521	10	2.5086	0
L3R24P1C_M6	Region6	14172	146	1	92.026	96.5	34.0668	139
L3R24P1C_M6	Region7	62	5	1	3.1	3	1.37267	0
L3R24P1C_M6	Region8	35	2	1	1.75	2	0.444262	0
L3R24P1C_M6	Region9	314	3	1	2.29197	2	0.778012	0
L3R24P1C_M6	Region10	575	8	1	4.16667	4	1.92025	0
L3R24P1C_M6	Region12	5747	54	2	38.5705	43	12.7132	16
L3R24P1C_M7	Region1	2074653	17905	2	11214.3	13869	6682.76	140
L3R24P1C_M7	Region2	1449746	12461	12	7630.24	9549.5	4747.52	154
L3R24P1C_M7	Region3	637427	5919	20	3094.31	3936.5	2233.99	180
L3R24P1C_M7	Region4	1017064	9223	1	5947.74	6891	3064.26	140
L3R24P1C_M7	Region5	51220	465	5	358.182	367	77.3902	140
L3R24P1C_M7	Region6	1742233	15632	4	9218.16	11224	5768.72	164
L3R24P1C_M7	Region7	17844	241	11	95.4225	101	58.665	140
L3R24P1C_M7	Region8	1670	23	1	9.54286	9	4.94767	0
L3R24P1C_M7	Region9	9661	87	1	57.506	68	26.9373	132
L3R24P1C_M7	Region10	29739	266	1	148.695	193.5	102.274	140
L3R24P1C_M7	Region11	26	2	1	1.44444	1	0.51131	0
L3R24P1C_M7	Region12	45840	389	2	305.6	324.5	79.0809	149
L3R24P1C_M8	Region1	17434	170	2	121.069	124.5	32.0927	139
L3R24P1C_M8	Region2	492	6	1	3.28	3.5	1.28031	0
L3R24P1C_M8	Region3	54035	516	1	268.831	333	188.366	138
L3R24P1C_M8	Region4	277	3	1	2.00725	2	0.768887	0
L3R24P1C_M8	Region5	267	4	1	1.97778	2	0.767499	0
L3R24P1C_M8	Region6	7935	83	1	45.8671	51	24.6336	94
L3R24P1C_M8	Region7	947	10	1	5.2905	6	2.87267	0
L3R24P1C_M8	Region8	1495	19	1	8.9521	6	7.41198	0
L3R24P1C_M8	Region9	223	2	1	1.67669	2	0.469508	0
L3R24P1C_M8	Region10	923	10	1	6.5	7	1.88593	0
L3R24P1C_M8	Region12	174	2	1	1.48718	1	0.501985	0
L3R24P1C_M9	Region1	281	3	1	2.08148	2	0.723299	0
L3R24P1C_M9	Region2	5514	53	1	35.3462	38.5	13.6338	10
L3R24P1C_M9	Region3	39083	373	1	193.48	237.5	137.259	138
L3R24P1C_M9	Region4	3210	32	1	19.5732	22	8.58666	0
L3R24P1C_M9	Region6	9287	88	1	51.3094	61	28.8664	124
L3R24P1C_M9	Region7	32	2	1	1.52381	2	0.511766	0
L3R24P1C_M9	Region9	226	2	1	1.66176	2	0.474858	0
L3R24P1C_M9	Region10	139	2	1	1.47872	1	0.502226	0
L3R24P1C_M9	Region12	765	8	1	5.23973	6	1.92373	0
L3R24P1C_M10	Region1	4272	44	1	23.6022	27	14.4244	0
L3R24P1C_M10	Region2	21545	184	2	112.801	140	64.5462	140
L3R24P1C_M10	Region3	3267004	28705	4	15859.2	20658.5	11479.5	141
L3R24P1C_M10	Region4	11010	109	1	65.5357	75	32.1601	135
L3R24P1C_M10	Region5	17854	161	7	125.732	128.5	25.7299	140
L3R24P1C_M10	Region6	919587	8161	5	4997.76	6071	2983.29	141
L3R24P1C_M10	Region7	8537	155	5	45.6524	40	38.3598	29
L3R24P1C_M10	Region8	485	12	1	3.21192	2	3.07378	0
L3R24P1C_M10	Region9	1915	17	2	13.4859	14	3.01471	0
L3R24P1C_M10	Region10	7098	68	20	50.7	52	10.9844	81
L3R24P1C_M10	Region12	29315	257	23	196.745	207	59.4019	139
L4R24P1C_M1	Region1	2011901	17443	1	10875.1	13485	6525.79	140
L4R24P1C_M1	Region2	403670	3499	4	2113.46	2637	1330.25	140
L4R24P1C_M1	Region3	1419093	12666	28	6888.8	9043	5036.04	173
L4R24P1C_M1	Region4	317251	2925	8	1844.48	2136.5	959.296	140
L4R24P1C_M1	Region5	83230	736	52	582.028	601	101.444	143
L4R24P1C_M1	Region6	1494417	13494	3	7906.97	9733	4987.68	156
L4R24P1C_M1	Region7	90877	857	15	485.973	581	283.467	140
L4R24P1C_M1	Region8	18736	227	11	106.455	85	79.3622	111
L4R24P1C_M1	Region9	5319	51	10	37.9929	39	7.67552	1
L4R24P1C_M1	Region10	41999	324	1	207.916	240	70.8309	201
L4R24P1C_M1	Region11	401	7	1	3.08462	3	1.54033	0
L4R24P1C_M1	Region12	31187	281	1	207.913	224	70.5294	139
L4R24P1C_M2	Region1	17519550	149165	2	94700.3	117911	56528.2	140
L4R24P1C_M2	Region2	7361298	63700	4	38540.8	48289	24496.7	151
L4R24P1C_M2	Region3	55699963	483506	17	270388	352715	195717	155
L4R24P1C_M2	Region4	21759	187	24	126.506	149	48.0977	140
L4R24P1C_M2	Region5	1694156	15204	78	11847.2	12365	2725.5	143
L4R24P1C_M2	Region6	13709853	119992	6	72538.9	90453	45420.7	163
L4R24P1C_M2	Region7	208122	1729	161	1112.95	1301	543.815	187
L4R24P1C_M2	Region8	18131	223	7	103.017	80.5	80.4299	105
L4R24P1C_M2	Region9	55240	483	4	383.611	412	97.1675	140
L4R24P1C_M2	Region10	89187	754	5	441.52	561.5	270.064	197
L4R24P1C_M2	Region11	256	3	1	2.06452	2	0.793694	0
L4R24P1C_M2	Region12	72511	650	1	486.651	533	165.8	139
L4R24P1C_M3	Region1	15667036	134543	2	84686.7	105461	50551.5	140
L4R24P1C_M3	Region2	279321	2420	9	1462.41	1834	915.783	140
L4R24P1C_M3	Region3	54225458	478613	13	263230	344507	191187	163
L4R24P1C_M3	Region4	733449	6614	10	4264.24	4953	2214.83	140
L4R24P1C_M3	Region5	252575	2230	41	1766.26	1833	373.709	142
L4R24P1C_M3	Region6	13843606	123398	1	74030	91471	45498	152
L4R24P1C_M3	Region7	167165	1483	77	893.93	1061	485	187
L4R24P1C_M3	Region8	5029	62	1	28.5739	22.5	21.8458	57
L4R24P1C_M3	Region9	40802	361	1	283.347	304.5	69.2256	140
L4R24P1C_M3	Region10	53987	427	5	267.262	343.5	144.075	189
L4R24P1C_M3	Region12	6909	63	2	46.3691	50	14.7026	77
L4R24P1C_M4	Region1	13216410	115803	7	71440.1	88145	42939.8	142
L4R24P1C_M4	Region2	3938873	34954	16	20622.4	25812	13169.4	187
L4R24P1C_M4	Region3	48053774	428568	137	233271	303365	169564	206
L4R24P1C_M4	Region4	3029504	27309	53	17613.4	20348	9144.71	172
L4R24P1C_M4	Region5	393932	3475	206	2754.77	2846	498.328	143
L4R24P1C_M4	Region6	23616445	213264	14	124955	152527	78972.2	182
L4R24P1C_M4	Region7	118136	1188	81	631.743	713	326.373	187
L4R24P1C_M4	Region8	18947	211	12	107.653	80	66.9354	134
L4R24P1C_M4	Region9	36540	329	1	199.672	253	118.489	140
L4R24P1C_M4	Region10	98671	729	10	488.47	558	174.021	201
L4R24P1C_M4	Region12	317569	2854	6	2117.13	2299.5	726.444	143
L4R24P1C_M5	Region1	20301	192	44	145.007	152	29.2455	139
L4R24P1C_M5	Region2	2435	25	1	17.2695	18	4.26092	0
L4R24P1C_M5	Region3	24245	236	1	127.605	152	82.795	138
L4R24P1C_M5	Region4	1270	13	2	9.07143	9	2.27164	0
L4R24P1C_M5	Region5	184	3	1	1.84	2	0.774857	0
L4R24P1C_M5	Region6	9300	93	1	57.764	66	26.4103	113
L4R24P1C_M5	Region7	1140	11	1	6.70588	8	3.12207	0
L4R24P1C_M5	Region8	88	1	1	1	1	0	0
L4R24P1C_M5	Region10	246	4	1	1.62914	1	0.762591	0
L4R24P1C_M5	Region12	93	1	1	1	1	0	0
L4R24P1C_M6	Region1	45245	489	1	255.621	297	146.764	140
L4R24P1C_M6	Region2	3209	30	1	20.3101	23	7.68148	0
L4R24P1C_M6	Region3	1281762	11423	1	6573.14	8440	4412.06	139
L4R24P1C_M6	Region4	13110	153	1	91.0417	89.5	32.494	133
L4R24P1C_M6	Region5	56975	673	9	401.232	394	132.121	140
L4R24P1C_M6	Region6	31038	360	1	178.379	202	98.193	141
L4R24P1C_M6	Region7	3080	32	1	16.4706	18	8.48737	0
L4R24P1C_M6	Region8	343	3	1	2.05389	2	0.713531	0
L4R24P1C_M6	Region9	646	8	1	4.58156	4	2.02892	0
L4R24P1C_M6	Region10	232395	2901	1	1185.69	1269	880.749	140
L4R24P1C_M6	Region12	9436	110	1	66.4507	67	22.0517	111
L4R24P1C_M7	Region1	3719236	31771	2	20104	24963	11955.9	140
L4R24P1C_M7	Region2	2111147	17912	11	11053.1	14128	6934.25	163
L4R24P1C_M7	Region3	924812	8268	64	4489.38	5792	3206.03	206
L4R24P1C_M7	Region4	2035398	18194	8	11833.7	13798	6147.41	140
L4R24P1C_M7	Region5	255600	2199	101	1787.41	1869	348.044	143
L4R24P1C_M7	Region6	2987247	26165	6	15805.5	19475	9846.91	160
L4R24P1C_M7	Region7	53379	496	39	285.449	320	138.966	184
L4R24P1C_M7	Region8	4805	50	1	27.3011	24.5	12.643	1
L4R24P1C_M7	Region9	15672	137	1	108.833	116.5	24.6122	139
L4R24P1C_M7	Region10	102740	805	2	508.614	643.5	271.926	201
L4R24P1C_M7	Region11	727	7	1	5.19286	5	1.4686	0
L4R24P1C_M7	Region12	5446	78	1	36.3067	37	9.2053	6
L4R24P1C_M8	Region1	7931	77	1	47.7771	53.5	22.4041	97
L4R24P1C_M8	Region2	546	6	1	3.56863	4	1.39908	0
L4R24P1C_M8	Region3	62867	592	1	315.915	394	218.192	139
L4R24P1C_M8	Region4	1185	12	2	6.88953	7	2.26968	0
L4R24P1C_M8	Region5	876	10	1	6.12587	6	1.64816	0
L4R24P1C_M8	Region6	8261	80	1	43.9415	50	26.7206	95
L4R24P1C_M8	Region7	1416	13	1	7.69565	9	3.7409	0
L4R24P1C_M8	Region8	391	5	1	3.58716	4	1.51664	0
L4R24P1C_M8	Region9	70	1	1	1	1	0	0
L4R24P1C_M8	Region10	1275	11	1	6.375	7	2.66078	0
L4R24P1C_M9	Region1	658	8	1	3.63536	4	1.46047	0
L4R24P1C_M9	Region2	3317	31	1	17.8333	21	9.91745	0
L4R24P1C_M9	Region3	36944	347	1	260.169	267.5	62.6809	138
L4R24P1C_M9	Region4	1748	17	2	12.3099	12	3.02515	0
L4R24P1C_M9	Region5	500	7	1	3.4965	3	1.61365	0
L4R24P1C_M9	Region6	9485	95	1	66.7958	69	17.9485	115
L4R24P1C_M9	Region7	527	7	1	2.87978	3	1.45133	0
L4R24P1C_M9	Region8	66	1	1	1	1	0	0
L4R24P1C_M9	Region9	132	1	1	1	1	0	0
L4R24P1C_M9	Region10	239	3	1	1.39766	1	0.618152	0
L4R24P1C_M10	Region1	4269	47	1	30.0634	34.5	13.6107	0
L4R24P1C_M10	Region2	9002	84	2	47.3789	50	23.3125	96
L4R24P1C_M10	Region3	1118260	9601	9	5428.45	7151	3896.04	139
L4R24P1C_M10	Region4	4832	44	1	28.4235	33	13.2208	0
L4R24P1C_M10	Region5	17592	156	3	123.021	124	21.4146	142
L4R24P1C_M10	Region6	264757	2310	7	1408.28	1718	866.865	141
L4R24P1C_M10	Region7	5419	71	10	28.9786	26	15.3283	21
L4R24P1C_M10	Region8	180	6	1	2.36842	1	2.13443	0
L4R24P1C_M10	Region9	1496	14	3	10.6857	11	2.26352	0
L4R24P1C_M10	Region10	5858	47	12	29.1443	31	8.77007	0
L4R24P1C_M10	Region11	245	2	1	1.60131	2	0.491237	0
L4R24P1C_M10	Region12	9147	81	1	60.98	66	20.2128	124
L5R24P1C_M1	Region1	14577603	125537	3	78797.9	98575	46945.7	140
L5R24P1C_M1	Region2	84741	748	2	443.67	562	280.606	140
L5R24P1C_M1	Region3	581514	5232	16	2822.88	3680	2034.67	144
L5R24P1C_M1	Region4	49617	452	1	351.894	356	72.461	140
L5R24P1C_M1	Region5	11982	109	2	83.7902	88	18.3014	136
L5R24P1C_M1	Region6	491368	4484	5	2599.83	3196	1618.31	170
L5R24P1C_M1	Region7	28071	277	1	150.112	145	99.1208	140
L5R24P1C_M1	Region8	18247	221	1	103.676	74	87.2528	100
L5R24P1C_M1	Region9	285498	2537	1	1534.94	1960.5	930.601	140
L5R24P1C_M1	Region10	27166	254	1	137.202	171.5	93.3443	139
L5R24P1C_M1	Region11	4689	47	1	26.9483	31.5	13.9293	0
L5R24P1C_M1	Region12	167502	1494	2	1116.68	1212	392.724	139
L5R24P1C_M2	Region1	4051309	34492	3	21899	27173	13075.8	140
L5R24P1C_M2	Region2	1177847	10159	1	6436.32	8034	3774.41	140
L5R24P1C_M2	Region3	10708122	92614	6	51981.2	68099	37552.1	142
L5R24P1C_M2	Region4	6237	55	5	36.2616	42	15.6065	33
L5R24P1C_M2	Region5	313678	2854	3	2193.55	2277	517.636	140
L5R24P1C_M2	Region6	3349696	29237	6	17723.3	22165	11077.3	141
L5R24P1C_M2	Region7	40710	360	12	217.701	261	120.734	140
L5R24P1C_M2	Region8	6594	81	1	37.2542	28	30.2474	76
L5R24P1C_M2	Region9	13022	115	1	90.4306	97	22.5263	137
L5R24P1C_M2	Region10	19479	175	1	97.395	125.5	66.0613	140
L5R24P1C_M2	Region11	2653	24	2	15.2471	17	6.05771	0
L5R24P1C_M2	Region12	17834	161	2	118.893	131	40.4542	138
L5R24P1C_M3	Region1	2652015	22823	4	14335.2	17818	8550.28	140
L5R24P1C_M3	Region2	31636	276	1	165.634	206	103.217	140
L5R24P1C_M3	Region3	7635257	67007	21	37064.4	48633.5	26874.1	139
L5R24P1C_M3	Region4	88884	803	1	516.767	603.5	269.485	140
L5R24P1C_M3	Region5	31593	291	2	220.93	228	50.2345	140
L5R24P1C_M3	Region6	2876694	25607	5	15220.6	18826	9532.14	141
L5R24P1C_M3	Region7	29166	269	1	155.968	189	91.5602	140
L5R24P1C_M3	Region8	1789	20	1	10.1073	9	5.87317	0
L5R24P1C_M3	Region9	5865	53	2	40.7292	43.5	10.2413	23
L5R24P1C_M3	Region10	10394	96	1	52.2312	66	35.2066	130
L5R24P1C_M3	Region11	2698	24	6	15.5057	17	4.91987	0
L5R24P1C_M3	Region12	34069	301	1	227.127	247.5	76.2767	139
L5R24P1C_M4	Region1	3235575	28250	20	17489.6	21509	10479.2	140
L5R24P1C_M4	Region2	405304	3548	8	2122.01	2625	1345.43	145
L5R24P1C_M4	Region3	9233746	82286	82	44824	58326	32513.7	206
L5R24P1C_M4	Region4	621234	5608	6	3611.83	4198.5	1884.91	140
L5R24P1C_M4	Region5	73398	674	10	513.273	536	117.734	140
L5R24P1C_M4	Region6	4312924	38904	28	22819.7	27828	14368.8	184
L5R24P1C_M4	Region7	20904	206	12	111.786	128	58.7578	140
L5R24P1C_M4	Region8	12531	143	1	70.7966	56	48.7917	95
L5R24P1C_M4	Region9	12012	110	2	79.5497	89	25.9871	135
L5R24P1C_M4	Region10	5640	47	4	28.0597	33	14.125	0
L5R24P1C_M4	Region11	3977	39	2	22.5966	25	8.65608	0
L5R24P1C_M4	Region12	58836	517	11	392.24	428.5	128.142	139
L5R24P1C_M5	Region1	13735	129	15	98.1071	108	27.4233	120
L5R24P1C_M5	Region2	361	5	1	2.67407	3	1.19595	0
L5R24P1C_M5	Region3	25574	245	4	175.164	178	55.4114	136
L5R24P1C_M5	Region4	393	4	1	2.82734	3	0.999479	0
L5R24P1C_M5	Region5	86	1	1	1	1	0	0
L5R24P1C_M5	Region6	3924	41	3	27.8298	29	7.12937	0
L5R24P1C_M5	Region7	124	2	1	1.30526	1	0.462962	0
L5R24P1C_M5	Region8	139	2	1	1.51087	2	0.502621	0
L5R24P1C_M5	Region10	937	10	1	6.69286	7	2.00681	0
L5R24P1C_M5	Region12	4483	42	1	31.5704	33	7.74725	0
L5R24P1C_M6	Region1	540980	6089	1	3756.81	3706	1165.77	140
L5R24P1C_M6	Region2	678	7	1	4.80851	5	1.36232	0
L5R24P1C_M6	Region3	1047811	10109	1	5161.63	6371	3744.35	141
L5R24P1C_M6	Region4	31385	362	1	219.476	214	75.7443	140
L5R24P1C_M6	Region5	717	10	1	5.0493	5	1.79569	0
L5R24P1C_M6	Region6	71493	701	1	390.672	458	229.934	141
L5R24P1C_M6	Region7	205	3	1	1.56489	2	0.583085	0
L5R24P1C_M6	Region8	68	1	1	1	1	0	0
L5R24P1C_M6	Region9	1656	25	1	11.9137	11	5.98486	0
L5R24P1C_M6	Region10	354	4	1	2.10714	2	0.947962	0
L5R24P1C_M6	Region11	581	7	1	3.35838	3	1.34636	0
L5R24P1C_M6	Region12	9778	92	1	69.3475	73	17.6781	129
L5R24P1C_M7	Region1	56999495	487092	4	308105	388132	182939	140
L5R24P1C_M7	Region2	1308363	11376	1	6996.59	8671	4305.39	147
L5R24P1C_M7	Region3	49571016	440931	42	240636	319028	176491	196
L5R24P1C_M7	Region4	1260090	11565	2	7326.1	8563	3889.97	140
L5R24P1C_M7	Region5	423675	4067	7	2962.76	3123	851.96	140
L5R24P1C_M7	Region6	54791081	487546	4	289900	358295	183434	184
L5R24P1C_M7	Region7	573142	5232	7	3064.93	3710	1905.15	140
L5R24P1C_M7	Region8	1720764	21691	7	9777.07	6503.5	8746.52	139
L5R24P1C_M7	Region9	160241	1400	1	880.445	1104.5	521.424	145
L5R24P1C_M7	Region10	883817	7839	3	4397.1	5816	3079.01	140
L5R24P1C_M7	Region11	1420375	13524	7	8163.07	9429.5	4502.16	140
L5R24P1C_M7	Region12	2525198	22195	5	16834.7	18438	5889.59	143
L5R24P1C_M8	Region1	1532693	14750	1	8375.37	9914	4993.32	140
L5R24P1C_M8	Region2	24955	243	1	175.739	184.5	39.3676	140
L5R24P1C_M8	Region3	3478403	31777	1	17051	22067.5	12281.4	141
L5R24P1C_M8	Region4	22169	224	1	131.178	145	67.9038	140
L5R24P1C_M8	Region5	8439	88	23	60.2786	60	14.4591	108
L5R24P1C_M8	Region6	1568457	15390	24	8524.22	10152.5	5167.57	142
L5R24P1C_M8	Region7	9118	90	1	52.7052	60	28.3483	118
L5R24P1C_M8	Region8	32264	434	1	183.318	118	161.679	117
L5R24P1C_M8	Region9	3979	40	1	26.1776	28	9.41403	0
L5R24P1C_M8	Region10	20511	201	1	140.486	146	42.852	140
L5R24P1C_M8	Region11	34173	361	1	240.655	236.5	64.6233	140
L5R24P1C_M8	Region12	69153	653	1	470.429	497	149.982	139
L5R24P1C_M9	Region1	205	3	1	1.54135	1	0.584021	0
L5R24P1C_M9	Region2	348	4	1	2.57778	3	0.996012	0
L5R24P1C_M9	Region3	7815	77	1	56.223	58	13.0184	93
L5R24P1C_M9	Region4	168	2	1	1.41176	1	0.494234	0
L5R24P1C_M9	Region5	54	1	1	1	1	0	0
L5R24P1C_M9	Region6	5433	56	7	38.5319	40	9.5023	11
L5R24P1C_M9	Region7	174	2	1	1.19178	1	0.395057	0
L5R24P1C_M9	Region8	56	1	1	1	1	0	0
L5R24P1C_M9	Region9	283	3	1	2.02143	2	0.662108	0
L5R24P1C_M9	Region10	350	3	1	2.16049	2	0.704145	0
L5R24P1C_M9	Region12	597	6	1	4.26429	4	1.26724	0
L5R24P1C_M10	Region1	2306	23	1	12.4649	14	7.14752	0
L5R24P1C_M10	Region2	2214	20	1	13.0235	15	5.87438	0
L5R24P1C_M10	Region3	255528	2205	2	1240.43	1646.5	891.317	139
L5R24P1C_M10	Region4	1971	22	1	12.8824	13	5.62062	0
L5R24P1C_M10	Region5	2424	23	3	17.0704	18	3.55434	0
L5R24P1C_M10	Region6	180761	1563	1	956.407	1182	593.461	139
L5R24P1C_M10	Region7	1121	19	2	8.00714	7	3.99909	0
L5R24P1C_M10	Region8	264	4	1	1.66038	2	0.654393	0
L5R24P1C_M10	Region9	2561	25	3	17.7847	18	4.37437	0
L5R24P1C_M10	Region10	1741	16	1	12.4357	13	3.0469	0
L5R24P1C_M10	Region11	942	9	1	5.41379	6	1.97997	0
L5R24P1C_M10	Region12	10630	96	27	76.4748	79	14.8418	128
L6R24P1C_M1	Region1	1258225	10946	11	6801.22	8442	4101.74	140
L6R24P1C_M1	Region2	295145	2558	6	1545.26	1934	953.914	153
L6R24P1C_M1	Region3	824565	7352	49	4002.74	5267.5	2875.52	205
L6R24P1C_M1	Region4	291391	2678	10	1694.13	1951.5	877.665	140
L6R24P1C_M1	Region5	48154	431	9	336.741	351	71.2243	140
L6R24P1C_M1	Region6	1042385	9374	16	5515.26	6767	3457.3	178
L6R24P1C_M1	Region7	49689	473	19	265.717	312	147.503	140
L6R24P1C_M1	Region8	1766	23	1	10.0341	9	6.21693	0
L6R24P1C_M1	Region9	5199	47	1	36.8723	39	7.24948	0
L6R24P1C_M1	Region10	21275	197	1	113.165	140	70.4121	139
L6R24P1C_M1	Region11	105	2	1	1.12903	1	0.337053	0
L6R24P1C_M1	Region12	32737	294	3	218.247	240.5	75.4491	139
L6R24P1C_M2	Region1	12449811	106138	5	67296.3	83384	40166.5	140
L6R24P1C_M2	Region2	4055917	35176	9	21235.2	26444	13494.5	147
L6R24P1C_M2	Region3	43815769	379785	31	212698	277721	153770	203
L6R24P1C_M2	Region4	13716	114	39	79.7442	78.5	19.1822	161
L6R24P1C_M2	Region5	1305691	11775	19	9130.71	9465	2120.37	140
L6R24P1C_M2	Region6	9688446	84876	16	51261.6	63770	32107.1	154
L6R24P1C_M2	Region7	103056	852	90	551.102	645	256.059	187
L6R24P1C_M2	Region8	14036	171	5	79.75	61	60.9004	99
L6R24P1C_M2	Region9	28898	252	1	200.681	216.5	50.6131	140
L6R24P1C_M2	Region10	47779	430	1	296.764	332	130.19	140
L6R24P1C_M2	Region12	16736	148	3	111.573	121	35.0255	139
L6R24P1C_M3	Region1	20808527	179248	14	112479	140006	67148.8	140
L6R24P1C_M3	Region2	333110	2888	12	1744.03	2186	1085.2	140
L6R24P1C_M3	Region3	54094296	478435	48	262594	342900	190792	205
L6R24P1C_M3	Region4	1096634	9913	16	6375.78	7397.5	3317.91	140
L6R24P1C_M3	Region5	326054	3011	10	2280.1	2374	533.621	140
L6R24P1C_M3	Region6	20047094	178826	14	106069	131193	66510.8	156
L6R24P1C_M3	Region7	211626	1875	73	1131.69	1348	621.122	187
L6R24P1C_M3	Region8	2236	32	1	12.8506	9	9.5917	0
L6R24P1C_M3	Region9	58557	520	1	406.646	432	100.095	140
L6R24P1C_M3	Region10	71502	644	1	433.345	487	201.466	140
L6R24P1C_M3	Region11	18	1	1	1	1	0	0
L6R24P1C_M3	Region12	3017	29	1	20.1133	21	4.60163	0
L6R24P1C_M4	Region1	14533873	127267	35	78561.5	96932	47127.2	180
L6R24P1C_M4	Region2	5219648	46412	22	27328	33844	17471.5	189
L6R24P1C_M4	Region3	32523022	290493	115	157879	204865	114753	206
L6R24P1C_M4	Region4	23794489	215213	106	138340	159433	72247.8	172
L6R24P1C_M4	Region5	511394	4754	34	3576.18	3695	844.337	142
L6R24P1C_M4	Region6	10657651	96815	47	56389.7	69691	35574.3	188
L6R24P1C_M4	Region7	75509	840	48	403.791	447	215.723	186
L6R24P1C_M4	Region8	22762	246	19	129.33	105	78.2892	128
L6R24P1C_M4	Region9	36099	327	1	196.19	245.5	116.956	140
L6R24P1C_M4	Region10	49800	457	1	250.251	321	170.79	140
L6R24P1C_M4	Region11	1029	11	1	6.27439	7	2.89346	0
L6R24P1C_M4	Region12	619401	5580	5	4129.34	4441.5	1443.75	139
L6R24P1C_M5	Region1	16881	160	33	120.579	126.5	25.4318	139
L6R24P1C_M5	Region2	2680	28	1	19.0071	19	4.91135	0
L6R24P1C_M5	Region3	15500	152	1	76.3547	92	54.2355	138
L6R24P1C_M5	Region4	1711	19	1	10.9679	12	4.67446	0
L6R24P1C_M5	Region5	307	4	1	2.27407	2	0.814327	0
L6R24P1C_M5	Region6	9697	98	5	68.773	72	17.3532	123
L6R24P1C_M5	Region7	437	5	1	3.16667	3	1.14358	0
L6R24P1C_M5	Region10	647	7	1	4.62143	5	1.30559	0
L6R24P1C_M5	Region12	813	8	2	5.84892	6	1.32923	0
L6R24P1C_M6	Region1	25949	284	1	142.577	165	87.1258	140
L6R24P1C_M6	Region2	1810	18	1	9.78378	12	4.95378	0
L6R24P1C_M6	Region3	1537145	13447	1	7647.49	9962	5377.38	139
L6R24P1C_M6	Region4	4793	51	1	30.1447	33	13.6854	7
L6R24P1C_M6	Region5	1428	18	2	10.0563	10	3.30865	0
L6R24P1C_M6	Region6	17631	192	1	95.8207	111	57.0782	139
L6R24P1C_M6	Region7	143	3	1	1.144	1	0.395621	0
L6R24P1C_M6	Region8	67	1	1	1	1	0	0
L6R24P1C_M6	Region9	140	2	1	1.45833	1	0.500876	0
L6R24P1C_M6	Region10	435	6	1	2.44382	2	1.45349	0
L6R24P1C_M6	Region12	4100	37	1	27.7027	30	9.10443	0
L6R24P1C_M7	Region1	1345424	11418	16	7272.56	9106	4295.68	142
L6R24P1C_M7	Region2	1391298	11780	9	7284.28	9301	4555.17	157
L6R24P1C_M7	Region3	520240	4550	83	2525.44	3312.5	1736.51	206
L6R24P1C_M7	Region4	1035734	9216	20	6021.71	7027	3113.22	140
L6R24P1C_M7	Region5	74738	662	4	522.643	550	111.921	140
L6R24P1C_M7	Region6	2239081	19651	20	11847	14549	7375.5	184
L6R24P1C_M7	Region7	35166	340	26	188.053	215	92.5452	146
L6R24P1C_M7	Region8	2556	23	1	14.6057	15	4.16181	0
L6R24P1C_M7	Region9	2168	20	1	15.1608	16	3.53384	0
L6R24P1C_M7	Region10	39913	349	1	198.572	263	136.159	140
L6R24P1C_M7	Region11	108	2	1	1.14894	1	0.357935	0
L6R24P1C_M7	Region12	25493	225	2	169.953	185	53.4582	138
L6R24P1C_M8	Region1	9439	88	1	54.2471	63	27.7699	128
L6R24P1C_M8	Region2	498	6	1	3.55714	4	1.28786	0
L6R24P1C_M8	Region3	45649	435	3	312.664	327	90.6728	138
L6R24P1C_M8	Region4	817	8	1	4.80588	5	1.63648	0
L6R24P1C_M8	Region5	290	3	1	2.07143	2	0.685333	0
L6R24P1C_M8	Region6	9663	98	1	57.1775	66	28.1468	115
L6R24P1C_M8	Region7	860	11	1	4.88636	5	2.72525	0
L6R24P1C_M8	Region8	265	3	1	1.66667	2	0.535649	0
L6R24P1C_M8	Region10	656	8	1	4.71942	5	1.68122	0
L6R24P1C_M8	Region12	149	2	1	1.39252	1	0.49061	0
L6R24P1C_M9	Region1	150	3	1	1.36364	1	0.570325	0
L6R24P1C_M9	Region2	3776	35	1	25.5135	27	6.91886	0
L6R24P1C_M9	Region3	52150	497	1	253.155	316.5	184.162	138
L6R24P1C_M9	Region4	2061	21	1	14.4126	15	3.80387	0
L6R24P1C_M9	Region5	514	5	1	3.69784	4	1.12065	0
L6R24P1C_M9	Region6	13666	139	12	96.922	102	23.1264	139
L6R24P1C_M9	Region7	240	2	1	1.73913	2	0.440709	0
L6R24P1C_M9	Region8	62	1	1	1	1	0	0
L6R24P1C_M9	Region9	192	2	1	1.51181	2	0.50184	0
L6R24P1C_M9	Region12	1489	16	4	10.7122	11	2.87479	0
L6R24P1C_M10	Region1	4454	41	8	24.0757	27	10.9701	0
L6R24P1C_M10	Region2	17284	146	2	90.4921	111	47.2639	140
L6R24P1C_M10	Region3	1082687	9259	21	5255.76	6966.5	3765.34	139
L6R24P1C_M10	Region4	7202	64	5	41.8721	47	17.0048	72
L6R24P1C_M10	Region5	25998	223	1	181.804	189	36.2773	140
L6R24P1C_M10	Region6	616570	5339	1	3262.28	4051	2027.78	141
L6R24P1C_M10	Region7	7770	108	7	41.5508	42	25.5476	32
L6R24P1C_M10	Region8	78	1	1	1	1	0	0
L6R24P1C_M10	Region9	8425	74	2	59.331	63	12.0282	123
L6R24P1C_M10	Region10	1993	21	5	14.2357	14	3.62368	0
L6R24P1C_M10	Region11	116	1	1	1	1	0	0
L6R24P1C_M10	Region12	5701	50	1	38.0067	41	11.4138	4
L8R24P1C_M1	Region1	1934065	16833	8	10454.4	13111	6382.81	140
L8R24P1C_M1	Region2	7259247	63776	11	38006.5	47821	24161.1	148
L8R24P1C_M1	Region3	2325943	20734	53	11291	14854	8286.49	206
L8R24P1C_M1	Region4	359974	3278	1	2092.87	2420.5	1088.05	140
L8R24P1C_M1	Region5	65164	576	6	455.692	472	93.1939	141
L8R24P1C_M1	Region6	53730727	486795	19	284290	352854	181535	183
L8R24P1C_M1	Region7	14928	168	9	79.8289	90	42.0446	139
L8R24P1C_M1	Region8	400	8	1	2.53165	2	1.9733	0
L8R24P1C_M1	Region9	44879	401	1	249.328	315	144.511	139
L8R24P1C_M1	Region10	1384	15	1	6.92	7	3.47332	0
L8R24P1C_M1	Region11	6044	54	2	34.7356	40.5	16.4545	24
L8R24P1C_M1	Region12	3923	36	2	26.3289	29	8.29315	0
L8R24P1C_M2	Region1	20131559	171592	12	108819	135484	64963.5	140
L8R24P1C_M2	Region2	4952342	42855	2	25928.5	32547	16477.6	147
L8R24P1C_M2	Region3	51779213	448876	79	251355	328474	181728	206
L8R24P1C_M2	Region4	5432	47	2	31.5814	36.5	13.3368	0
L8R24P1C_M2	Region5	3863001	34814	20	27014	27984	6279.32	142
L8R24P1C_M2	Region6	11069713	96833	40	58569.9	73049	36641.6	188
L8R24P1C_M2	Region7	76037	639	113	406.615	436	153.908	187
L8R24P1C_M2	Region8	2747	36	1	15.608	14	9.97309	0
L8R24P1C_M2	Region9	36960	342	1	256.667	271	65.3951	140
L8R24P1C_M2	Region10	43349	400	1	222.303	286	148.484	140
L8R24P1C_M2	Region11	3921	34	2	22.4057	26	10.0808	0
L8R24P1C_M2	Region12	676	9	1	4.50667	5	1.10973	0
L8R24P1C_M3	Region1	14083892	121281	22	76129.1	94837	45421.9	173
L8R24P1C_M3	Region2	264430	2261	30	1384.45	1741	836.905	184
L8R24P1C_M3	Region3	43218267	378700	88	209797	275168	152100	206
L8R24P1C_M3	Region4	1126837	10241	1	6551.38	7627	3418.37	140
L8R24P1C_M3	Region5	488420	4406	55	3415.52	3561	753.952	143
L8R24P1C_M3	Region6	16116523	143781	60	85272.6	105420	53431.4	189
L8R24P1C_M3	Region7	118859	1053	127	635.61	729	283.915	187
L8R24P1C_M3	Region8	1549	18	1	8.9023	9	3.89852	0
L8R24P1C_M3	Region9	51088	446	4	359.775	376	72.597	140
L8R24P1C_M3	Region10	70460	646	1	352.3	447.5	243.982	140
L8R24P1C_M3	Region11	3715	34	3	21.3506	25	8.34156	0
L8R24P1C_M3	Region12	2034	24	6	13.651	14	2.89437	0
L8R24P1C_M4	Region1	8231426	71970	48	44494.2	54697	26640.3	184
L8R24P1C_M4	Region2	1309345	11568	24	6855.21	8594	4351.03	187
L8R24P1C_M4	Region3	27533268	245527	109	133657	173954	97123.3	206
L8R24P1C_M4	Region4	1086796	9812	15	6318.58	7343.5	3286.91	141
L8R24P1C_M4	Region5	193540	1700	63	1353.43	1386	256.976	143
L8R24P1C_M4	Region6	6184407	55875	77	32721.7	40044	20571	189
L8R24P1C_M4	Region7	44911	494	34	240.166	265	124.718	173
L8R24P1C_M4	Region8	8039	105	4	45.6761	34.5	33.9526	77
L8R24P1C_M4	Region9	16655	155	1	90.027	111	54.2894	139
L8R24P1C_M4	Region10	47792	436	1	237.771	303	164.405	140
L8R24P1C_M4	Region11	3149	30	5	18.0977	20	5.89863	0
L8R24P1C_M4	Region12	94624	846	5	630.827	684.5	214.841	139
L8R24P1C_M5	Region1	36486	350	1	209.69	253	113.648	140
L8R24P1C_M5	Region2	121042	1190	1	829.055	882.5	254.464	140
L8R24P1C_M5	Region3	39962	381	1	193.99	243.5	141.635	138
L8R24P1C_M5	Region4	4001	43	1	28.3759	29	8.40794	0
L8R24P1C_M5	Region5	565	7	1	3.97887	4	1.44629	0
L8R24P1C_M5	Region6	1062997	10742	1	6770.68	7481	2875.29	141
L8R24P1C_M5	Region7	38	2	1	1.80952	2	0.402374	0
L8R24P1C_M5	Region9	528	6	1	3.77143	4	1.37993	0
L8R24P1C_M5	Region11	99	1	1	1	1	0	0
L8R24P1C_M6	Region1	61782	694	1	341.337	391	210.164	140
L8R24P1C_M6	Region2	1928	18	1	10.4216	12	5.12831	0
L8R24P1C_M6	Region3	2729943	23843	1	13382.1	17680	9611.1	139
L8R24P1C_M6	Region4	2298	28	1	16.4143	16	6.09279	0
L8R24P1C_M6	Region5	2462	29	1	17.338	17	5.36985	0
L8R24P1C_M6	Region6	18748	208	1	100.257	117	62.2564	139
L8R24P1C_M6	Region7	20	1	1	1	1	0	0
L8R24P1C_M6	Region8	364	5	1	3.19298	4	1.41344	0
L8R24P1C_M6	Region10	26	2	1	1.625	2	0.5	0
L8R24P1C_M6	Region11	3456	39	2	24.338	24	7.44615	0
L8R24P1C_M6	Region12	2375	28	1	16.0473	16	6.59245	0
L8R24P1C_M7	Region1	1777997	15120	9	9610.79	12020	5699.44	140
L8R24P1C_M7	Region2	337176	2866	6	1765.32	2228	1096.74	148
L8R24P1C_M7	Region3	1780221	15788	53	8641.85	11391	6252.92	206
L8R24P1C_M7	Region4	319609	2870	2	1858.19	2189.5	963.092	140
L8R24P1C_M7	Region5	70392	634	16	492.252	520	107.952	142
L8R24P1C_M7	Region6	1928186	17202	22	10202	12550	6452.63	184
L8R24P1C_M7	Region7	23212	215	4	124.128	151	70.2603	140
L8R24P1C_M7	Region8	731	9	1	4.37725	4	2.09307	0
L8R24P1C_M7	Region9	4598	42	1	32.1538	34	6.66852	0
L8R24P1C_M7	Region10	11321	103	1	57.7602	72.5	37.8702	137
L8R24P1C_M7	Region11	8593	78	1	49.9593	59	25.3945	121
L8R24P1C_M7	Region12	37878	332	1	254.215	277	84.3871	138
L8R24P1C_M8	Region1	28141	269	1	158.096	186	88.5514	140
L8R24P1C_M8	Region2	392	4	1	2.11892	2	0.981857	0
L8R24P1C_M8	Region3	135123	1236	1	655.937	858.5	472.93	141
L8R24P1C_M8	Region4	773	8	2	5.52143	6	1.59346	0
L8R24P1C_M8	Region5	392	5	1	2.9037	3	1.18368	0
L8R24P1C_M8	Region6	14001	140	1	74.4734	89	46.7019	139
L8R24P1C_M8	Region7	373	3	1	2.01622	2	0.862729	0
L8R24P1C_M8	Region8	138	2	1	1.5	1.5	0.50274	0
L8R24P1C_M8	Region11	225	2	1	1.40625	1	0.492674	0
L8R24P1C_M8	Region12	569	6	1	4.09353	4	1.29039	0
L8R24P1C_M9	Region1	323	4	1	1.88889	2	0.897345	0
L8R24P1C_M9	Region2	4513	41	1	26.5471	30	12.8035	0
L8R24P1C_M9	Region3	78948	754	3	555.972	570	139.596	139
L8R24P1C_M9	Region4	995	10	1	6.10429	7	2.491	0
L8R24P1C_M9	Region5	292	4	1	2.13139	2	0.694702	0
L8R24P1C_M9	Region6	14522	151	1	85.4235	99	48.0866	136
L8R24P1C_M9	Region7	171	2	1	1.17931	1	0.384942	0
L8R24P1C_M9	Region8	13	1	1	1	1	0	0
L8R24P1C_M9	Region9	85	1	1	1	1	0	0
L8R24P1C_M9	Region11	186	2	1	1.47619	1	0.501427	0
L8R24P1C_M9	Region12	1399	14	3	10.0647	10	2.56003	0
L8R24P1C_M10	Region1	1808	20	1	9.77297	10	5.67817	0
L8R24P1C_M10	Region2	4200	36	2	21.9895	25	8.49271	0
L8R24P1C_M10	Region3	831227	7138	6	4035.08	5355.5	2902.49	138
L8R24P1C_M10	Region4	804	8	1	4.67442	5	1.81895	0
L8R24P1C_M10	Region5	6820	66	15	48.0282	48	7.35613	51
L8R24P1C_M10	Region6	74357	656	4	393.423	438	248.171	139
L8R24P1C_M10	Region7	5432	57	1	31.2184	36	16.3339	18
L8R24P1C_M10	Region9	1518	13	1	8.72414	10	4.15506	0
L8R24P1C_M10	Region10	194	2	1	1.52756	2	0.501217	0
L8R24P1C_M10	Region11	2236	21	1	13.2308	15	6.34804	0
L8R24P1C_M10	Region12	1024	11	2	6.87248	7	2.03778	0
L9R24P1C_M1	Region1	8617175	74587	5	46832.5	56911.5	27866.8	140
L9R24P1C_M1	Region2	9234861	81328	11	48350.1	60964	30756.4	143
L9R24P1C_M1	Region3	4333713	38802	18	21037.4	27780	15513.9	161
L9R24P1C_M1	Region4	3613114	33201	1	21006.5	24351	10999.5	141
L9R24P1C_M1	Region5	262796	2320	47	1837.73	1890	373.791	142
L9R24P1C_M1	Region6	5763518	52695	5	30494.8	37267	19310.9	184
L9R24P1C_M1	Region7	348889	4131	42	1865.72	2151	1178.28	174
L9R24P1C_M1	Region8	30318	389	4	172.261	125	145.804	117
L9R24P1C_M1	Region9	16635	196	43	118.821	117.5	31.4732	138
L9R24P1C_M1	Region10	432278	3947	12	2150.64	2801	1495.07	140
L9R24P1C_M1	Region11	399	6	1	2.91241	3	1.30313	0
L9R24P1C_M1	Region12	748964	6665	17	5026.6	5424	1708.51	139
L9R24P1C_M2	Region1	43740639	372158	1	236436	294269	141074	140
L9R24P1C_M2	Region2	11443572	99047	8	59914	75072	38097.9	144
L9R24P1C_M2	Region3	55234234	485144	16	268127	345664	195351	154
L9R24P1C_M2	Region4	21887	184	10	127.25	148.5	58.1898	140
L9R24P1C_M2	Region5	4333595	38932	51	30304.9	31430	6991.88	143
L9R24P1C_M2	Region6	49539835	432847	3	262116	327807	163840	184
L9R24P1C_M2	Region7	302869	2630	140	1619.62	1919	864.688	187
L9R24P1C_M2	Region8	20950	285	1	119.714	85	103.947	104
L9R24P1C_M2	Region9	72885	651	1	509.685	537	122.617	140
L9R24P1C_M2	Region10	297271	2651	1	1478.96	1944	1035.42	140
L9R24P1C_M2	Region12	117566	1040	2	789.034	852	266.722	139
L9R24P1C_M3	Region1	2192304	18872	1	12179.5	14902	6878.78	140
L9R24P1C_M3	Region2	707393	6151	1	3823.75	4690	2282.15	140
L9R24P1C_M3	Region3	19682650	172548	5	95546.8	125614	69314.5	139
L9R24P1C_M3	Region4	419113	3802	1	2450.95	2847	1261.35	140
L9R24P1C_M3	Region5	164450	1502	10	1150	1185	268.556	140
L9R24P1C_M3	Region6	1075620	9561	2	5691.11	7093	3549.71	156
L9R24P1C_M3	Region7	107037	991	1	572.39	687	349.22	140
L9R24P1C_M3	Region8	1087	19	1	8.8374	10	5.39182	0
L9R24P1C_M3	Region9	7586	69	1	53.8014	56	10.4199	101
L9R24P1C_M3	Region10	15171	135	1	75.4776	97	49.6359	139
L9R24P1C_M3	Region12	52967	471	103	381.058	390	76.0486	139
L9R24P1C_M4	Region1	2755153	24065	1	14892.7	18273	8921.84	140
L9R24P1C_M4	Region2	12342068	110013	3	64958.3	80767	41293.2	142
L9R24P1C_M4	Region3	19501136	174272	2	94665.7	123184	68902	141
L9R24P1C_M4	Region4	2053732	18610	3	11940.3	13794.5	6241.28	141
L9R24P1C_M4	Region5	292545	2736	8	2045.77	2113	493.025	140
L9R24P1C_M4	Region6	1143895	10287	1	6052.35	7510	3781.78	156
L9R24P1C_M4	Region7	212008	1969	5	1133.73	1377	692.009	140
L9R24P1C_M4	Region8	89878	1102	1	568.848	594.5	428.007	133
L9R24P1C_M4	Region9	20639	190	2	146.376	153	30.3667	139
L9R24P1C_M4	Region10	52461	478	10	261	331	172.908	140
L9R24P1C_M4	Region12	1081	11	1	7.25503	8	2.41099	0
L9R24P1C_M5	Region1	56058	528	1	366.392	412	140.647	140
L9R24P1C_M5	Region2	127582	1280	1	850.547	918.5	302.624	140
L9R24P1C_M5	Region3	73076	714	1	497.116	517	162.212	138
L9R24P1C_M5	Region4	29748	296	1	179.205	199.5	89.0583	140
L9R24P1C_M5	Region5	1509	17	2	10.7786	11	3.13501	0
L9R24P1C_M5	Region6	12897	136	1	82.6731	95	38.9118	124
L9R24P1C_M5	Region7	2432	25	1	17.2482	17	4.54683	0
L9R24P1C_M5	Region8	365	5	1	2.94355	3	1.50502	0
L9R24P1C_M5	Region9	71	1	1	1	1	0	0
L9R24P1C_M5	Region10	1320	15	3	9.42857	10	2.57588	0
L9R24P1C_M5	Region12	17898	179	1	124.292	130.5	35.9208	138
L9R24P1C_M6	Region1	3257	32	5	23.2643	24	5.121	0
L9R24P1C_M6	Region2	4526	42	1	24.2032	30	14.2388	0
L9R24P1C_M6	Region3	786252	6900	2	5536.99	5708	1310.07	139
L9R24P1C_M6	Region4	1179	11	1	8.3617	9	2.01522	0
L9R24P1C_M6	Region6	6801	63	1	36.5645	42.5	18.997	56
L9R24P1C_M6	Region7	106	2	1	1.12766	1	0.3355	0
L9R24P1C_M6	Region8	43	3	2	2.6875	3	0.478714	0
L9R24P1C_M6	Region9	334	3	1	2.33566	2	0.627358	0
L9R24P1C_M6	Region12	358	5	1	2.65185	3	1.09489	0
L9R24P1C_M7	Region1	909039	7709	1	4913.72	6153	2909.58	140
L9R24P1C_M7	Region2	4242087	36430	7	22326.8	28361.5	13996.6	142
L9R24P1C_M7	Region3	301118	2710	14	1461.74	1869	1038.37	172
L9R24P1C_M7	Region4	1473933	13131	1	8619.49	10016	4414.58	140
L9R24P1C_M7	Region5	122365	1064	57	855.699	884	163.992	143
L9R24P1C_M7	Region6	1156018	9991	4	6116.5	7514	3644.53	184
L9R24P1C_M7	Region7	89422	826	3	478.193	586	286.959	140
L9R24P1C_M7	Region8	1809	25	1	10.4566	9	7.56173	0
L9R24P1C_M7	Region9	9420	94	1	64.0816	67	19.1717	123
L9R24P1C_M7	Region10	76459	669	9	380.393	496	254.361	140
L9R24P1C_M7	Region11	80	1	1	1	1	0	0
L9R24P1C_M7	Region12	3310	35	8	22.2148	23	5.44079	0
L9R24P1C_M8	Region1	3772	37	1	21.8035	25	10.0155	0
L9R24P1C_M8	Region2	1271	12	1	8.9507	9	2.28882	0
L9R24P1C_M8	Region3	29066	288	1	142.48	175.5	100.544	143
L9R24P1C_M8	Region4	405	5	1	2.39645	2	0.920785	0
L9R24P1C_M8	Region5	243	3	1	1.85496	2	0.724538	0
L9R24P1C_M8	Region6	3313	34	2	21.2372	21	6.58357	0
L9R24P1C_M8	Region7	2270	22	1	16.0993	16	3.87723	0
L9R24P1C_M8	Region8	740	9	1	6.01626	7	3.04874	0
L9R24P1C_M8	Region9	378	3	1	2.73913	3	0.487873	0
L9R24P1C_M8	Region10	187	2	1	1.02747	1	0.163907	0
L9R24P1C_M8	Region12	109	1	1	1	1	0	0
L9R24P1C_M9	Region1	543	6	1	3.87857	4	1.26074	0
L9R24P1C_M9	Region2	2633	25	1	18.1586	18	4.74001	0
L9R24P1C_M9	Region3	33524	321	2	237.759	245	57.9154	138
L9R24P1C_M9	Region4	1399	15	1	9.78322	10	2.82628	0
L9R24P1C_M9	Region5	52	1	1	1	1	0	0
L9R24P1C_M9	Region6	10455	98	2	56.8207	67	32.2337	137
L9R24P1C_M9	Region7	130	1	1	1	1	0	0
L9R24P1C_M9	Region9	871	7	2	6.1773	7	1.14819	0
L9R24P1C_M9	Region10	200	2	1	1.62602	2	0.485838	0
L9R24P1C_M9	Region12	120	1	1	1	1	0	0
L9R24P1C_M10	Region1	4703	40	4	25.4216	29	11.8526	0
L9R24P1C_M10	Region2	18655	163	1	97.6702	121	56.1448	140
L9R24P1C_M10	Region3	1714015	14744	1	8320.46	10952	6003.87	139
L9R24P1C_M10	Region4	10214	94	2	62.6626	68	23.8507	129
L9R24P1C_M10	Region5	46403	402	37	326.782	338	56.6233	140
L9R24P1C_M10	Region6	392899	3352	17	2078.83	2563	1257.42	168
L9R24P1C_M10	Region7	12423	217	1	67.8852	66	57.4977	133
L9R24P1C_M10	Region8	133	2	1	1.62195	2	0.487884	0
L9R24P1C_M10	Region9	111384	966	1	608.656	757	357.706	140
L9R24P1C_M10	Region10	1508	19	1	8.02128	9	5.03672	0
L9R24P1C_M10	Region11	1556	14	1	11.1143	11	2.33548	0
L9R24P1C_M10	Region12	47085	412	4	316.007	345	103.283	139
L10R24P2C_M1	Region1	52714	458	92	376.529	388	61.1312	140
L10R24P2C_M1	Region2	22766	198	4	119.194	144	70.575	140
L10R24P2C_M1	Region3	24363	218	1	118.844	156	84.3262	136
L10R24P2C_M1	Region4	21926	199	1	127.477	146	65.0559	139
L10R24P2C_M1	Region5	7834	72	2	55.169	57	11.9336	101
L10R24P2C_M1	Region6	40302	360	1	219.033	266	129.846	139
L10R24P2C_M1	Region7	19309	184	1	122.987	132	49.1018	140
L10R24P2C_M1	Region9	138	2	1	1.1129	1	0.317758	0
L10R24P2C_M1	Region10	2266	21	1	12.1828	15	6.97787	0
L10R24P2C_M1	Region11	265	3	1	1.6358	2	0.637894	0
L10R24P2C_M1	Region12	3660	33	1	26.1429	27	5.42386	0
L10R24P2C_M2	Region1	1921709	16369	2	10387.6	12910	6199.44	140
L10R24P2C_M2	Region2	3210832	27765	26	16810.6	21063	10655.1	187
L10R24P2C_M2	Region3	10639897	91997	6	51650	67630.5	37338.1	139
L10R24P2C_M2	Region4	15485	131	15	90.0291	102	32.599	140
L10R24P2C_M2	Region5	381469	3418	17	2667.62	2782	610.941	140
L10R24P2C_M2	Region6	1293440	11277	1	6843.6	8586	4281.95	141
L10R24P2C_M2	Region7	132454	1171	1	708.31	876	429.623	140
L10R24P2C_M2	Region8	2564	32	1	18.446	22	10.8915	0
L10R24P2C_M2	Region9	20080	176	44	143.429	149	26.4412	139
L10R24P2C_M2	Region10	58491	529	1	303.062	387	198.703	140
L10R24P2C_M2	Region11	178	2	1	1.52137	2	0.501692	0
L10R24P2C_M2	Region12	4179	39	1	28.4286	32	9.34718	0
L10R24P2C_M3	Region1	18214394	156402	21	98456.2	123038	58716.1	172
L10R24P2C_M3	Region2	44806210	390208	134	234587	292293	148400	191
L10R24P2C_M3	Region3	54251768	479688	34	263358	343842	191416	190
L10R24P2C_M3	Region4	23487835	212847	162	136557	158486	71156.1	172
L10R24P2C_M3	Region5	3751447	34595	9	26233.9	27042	6231.3	142
L10R24P2C_M3	Region6	16700244	148397	11	88361.1	109685	55261.4	188
L10R24P2C_M3	Region7	973128	8679	158	5203.89	6235	3038.32	187
L10R24P2C_M3	Region8	4508	56	1	28.3522	25	21.7977	50
L10R24P2C_M3	Region9	437648	3861	1	2431.38	3026	1386.43	140
L10R24P2C_M3	Region10	718291	6469	8	3573.59	4654	2491.19	140
L10R24P2C_M3	Region12	4281	38	4	28.54	31	7.99298	0
L10R24P2C_M4	Region1	7139700	62334	41	38593	47580	23094	184
L10R24P2C_M4	Region2	54190786	484423	12	283721	354488	183094	172
L10R24P2C_M4	Region3	12586542	111987	113	61099.7	79670.5	44210.7	206
L10R24P2C_M4	Region4	16172226	145742	364	94024.6	108872	48866.8	172
L10R24P2C_M4	Region5	2455446	22976	59	17171	17513	4132.97	143
L10R24P2C_M4	Region6	5469317	49263	24	28938.2	35628	18165.7	184
L10R24P2C_M4	Region7	271646	2474	29	1452.65	1752	866.454	142
L10R24P2C_M4	Region8	18799	240	1	115.331	106	96.9437	94
L10R24P2C_M4	Region9	56327	505	1	306.125	382.5	182.735	140
L10R24P2C_M4	Region10	173486	1581	1	858.842	1121	596.445	140
L10R24P2C_M4	Region11	5493	54	5	39.2357	39	8.15992	16
L10R24P2C_M4	Region12	1796334	16103	4	11975.6	12899.5	4180.68	139
L10R24P2C_M5	Region2	188	2	1	1.56667	2	0.497613	0
L10R24P2C_M5	Region3	60	1	1	1	1	0	0
L10R24P2C_M5	Region4	67	1	1	1	1	0	0
L10R24P2C_M5	Region6	618	6	1	4.38298	4	1.26863	0
L10R24P2C_M5	Region7	354	4	1	2.58394	3	0.944351	0
L10R24P2C_M6	Region1	648	7	1	4.20779	4.5	1.58702	0
L10R24P2C_M6	Region2	4523	41	1	25.6989	30	13.5901	0
L10R24P2C_M6	Region3	129699	1141	1	919.851	944	202.413	137
L10R24P2C_M6	Region4	1379	14	1	9.71127	10	2.99072	0
L10R24P2C_M6	Region5	63	1	1	1	1	0	0
L10R24P2C_M6	Region6	345	4	1	2.33108	2	0.891292	0
L10R24P2C_M6	Region7	325	3	1	2.40741	3	0.683454	0
L10R24P2C_M6	Region10	87	1	1	1	1	0	0
L10R24P2C_M6	Region12	12007	110	1	86.3813	89	18.9003	133
L10R24P2C_M7	Region1	176157	1499	1	967.896	1190.5	556.481	140
L10R24P2C_M7	Region2	971391	8439	4	5085.82	6495	3255.89	139
L10R24P2C_M7	Region3	334192	2965	2	1622.29	2158	1177.46	138
L10R24P2C_M7	Region4	930738	8189	3	5411.27	6391	2824.01	140
L10R24P2C_M7	Region5	3820	36	1	26.7133	28	5.89416	0
L10R24P2C_M7	Region6	151209	1331	2	821.788	1004	491.088	139
L10R24P2C_M7	Region7	19274	173	2	136.695	139	25.2739	140
L10R24P2C_M7	Region8	501	6	1	3.97619	5	1.9574	0
L10R24P2C_M7	Region9	433	4	1	3.09286	3	0.92056	0
L10R24P2C_M7	Region10	18711	169	1	131.768	139	31.5299	139
L10R24P2C_M7	Region11	19	1	1	1	1	0	0
L10R24P2C_M7	Region12	4656	43	3	33.4964	35	7.38916	0
L10R24P2C_M8	Region1	2845	29	1	16.5407	19	8.44546	0
L10R24P2C_M8	Region2	379	4	1	2.91538	3	1.04202	0
L10R24P2C_M8	Region3	22642	214	3	158.336	163	39.8014	138
L10R24P2C_M8	Region4	705	8	1	4.22156	5	2.32949	0
L10R24P2C_M8	Region6	2314	23	1	16.4113	17	3.98044	0
L10R24P2C_M8	Region7	2777	25	1	15.0924	18	8.37033	0
L10R24P2C_M8	Region10	303	3	1	2.21168	2	0.731946	0
L10R24P2C_M9	Region2	1291	13	2	9.22143	9	2.1957	0
L10R24P2C_M9	Region3	3788	38	13	27.4493	27	5.43585	0
L10R24P2C_M9	Region4	987	10	2	7.05	7	1.82045	0
L10R24P2C_M9	Region5	106	1	1	1	1	0	0
L10R24P2C_M9	Region6	1282	14	1	9.0922	9	2.43164	0
L10R24P2C_M9	Region7	165	2	1	1.13014	1	0.337612	0
L10R24P2C_M9	Region12	80	1	1	1	1	0	0
L10R24P2C_M10	Region1	1117	12	2	6.03784	6	1.98464	0
L10R24P2C_M10	Region2	31994	242	33	167.508	198	65.1225	187
L10R24P2C_M10	Region3	421160	3616	8	2044.47	2713.5	1461.37	139
L10R24P2C_M10	Region4	28314	267	1	164.616	189	82.3028	140
L10R24P2C_M10	Region5	32184	280	14	226.648	234.5	43.1031	140
L10R24P2C_M10	Region6	124724	1055	3	659.915	824	392.362	154
L10R24P2C_M10	Region7	1913	19	1	10.2299	11	5.06682	0
L10R24P2C_M10	Region9	1090	9	3	7.78571	8	1.46806	0
L10R24P2C_M10	Region10	790	7	1	4.15789	5	2.14706	0
L10R24P2C_M10	Region11	608	6	1	4.3741	5	1.11169	0
L10R24P2C_M10	Region12	5308	47	1	35.8649	39	11.7187	0
L15R24P2C_M1	Region1	166614	1515	2	900.616	1293	591.694	140
L15R24P2C_M1	Region2	97776	851	4	511.916	643	313.948	140
L15R24P2C_M1	Region3	81917	717	15	397.655	509	268.263	158
L15R24P2C_M1	Region4	96258	874	9	559.64	647	287.681	140
L15R24P2C_M1	Region5	61117	556	4	427.392	443	96.9417	140
L15R24P2C_M1	Region6	129703	1192	6	686.259	726	444.126	154
L15R24P2C_M1	Region7	52354	497	1	292.48	343	164.31	140
L15R24P2C_M1	Region8	1945	26	1	11.1143	10	7.73398	0
L15R24P2C_M1	Region9	980	9	1	6.90141	7	1.57692	0
L15R24P2C_M1	Region10	5439	52	13	38.85	40	8.65811	12
L15R24P2C_M1	Region11	2493	29	1	17.8071	18	5.87017	0
L15R24P2C_M1	Region12	2142	21	2	14.3758	15	4.51046	0
L15R24P2C_M2	Region1	11698542	100492	14	63235.4	78140	37821.3	140
L15R24P2C_M2	Region2	4773619	41742	9	24992.8	31117	15914	154
L15R24P2C_M2	Region3	25950499	227966	23	125973	162738	91390.8	168
L15R24P2C_M2	Region4	20888	183	35	121.442	136.5	37.3856	159
L15R24P2C_M2	Region5	4382020	39727	29	30643.5	31726	7147.24	142
L15R24P2C_M2	Region6	7651044	68002	13	40481.7	49706	25445.8	184
L15R24P2C_M2	Region7	131495	1175	29	703.182	845	400.185	170
L15R24P2C_M2	Region8	14153	171	1	80.4148	61.5	62.1792	99
L15R24P2C_M2	Region9	34084	301	1	184.238	230	109.831	140
L15R24P2C_M2	Region10	129874	1179	1	676.427	843.5	442.397	140
L15R24P2C_M2	Region11	785	7	1	5.68841	6	1.31693	0
L15R24P2C_M2	Region12	21483	188	7	144.181	154	46.0027	138
L15R24P2C_M3	Region1	19741452	171282	49	106711	131667	63823	184
L15R24P2C_M3	Region2	3277280	28646	38	17158.5	21339	10795.5	190
L15R24P2C_M3	Region3	29670365	262082	81	144031	187168	104594	206
L15R24P2C_M3	Region4	11116833	101714	60	64632.8	74857	33785	172
L15R24P2C_M3	Region5	6110335	56649	76	42729.6	43894	10239.2	143
L15R24P2C_M3	Region6	23645802	213351	72	125110	153995	78666.2	189
L15R24P2C_M3	Region7	282445	2519	149	1510.4	1774	790.93	187
L15R24P2C_M3	Region8	12557	159	6	71.3466	52.5	56.6971	89
L15R24P2C_M3	Region9	353831	3082	6	1912.6	2422	1141.16	142
L15R24P2C_M3	Region10	115072	1049	6	572.498	740	394.901	140
L15R24P2C_M3	Region11	20276	187	1	119.976	138	59.5682	139
L15R24P2C_M3	Region12	259152	2314	5	1727.68	1861	596.644	139
L15R24P2C_M4	Region1	8829396	77535	155	47726.5	58753	28491.6	185
L15R24P2C_M4	Region2	9704904	86818	83	50811	62693	32476.3	191
L15R24P2C_M4	Region3	21140730	189507	268	102625	131998	74414.3	206
L15R24P2C_M4	Region4	10654239	96939	210	61943.2	71178.5	32308.4	172
L15R24P2C_M4	Region5	1954961	17864	320	13671.1	14055	3063.79	143
L15R24P2C_M4	Region6	4583023	41661	271	24248.8	29135	15002.2	189
L15R24P2C_M4	Region7	131610	1417	64	703.797	796	399.838	187
L15R24P2C_M4	Region8	27893	338	12	158.483	118.5	120.641	119
L15R24P2C_M4	Region9	72864	659	1	391.742	492	233.557	140
L15R24P2C_M4	Region10	24145	225	2	119.53	146.5	70.8035	140
L15R24P2C_M4	Region11	50	3	1	2.63158	3	0.597265	0
L15R24P2C_M4	Region12	175756	1572	6	1171.71	1260.5	398.139	143
L15R24P2C_M5	Region1	4212	43	1	30.3022	34	10.7869	0
L15R24P2C_M5	Region2	518	5	1	3.7	4	1.22739	0
L15R24P2C_M5	Region3	2006	20	1	10.7273	13	6.25149	0
L15R24P2C_M5	Region4	1154	12	1	7.03659	8	3.03131	0
L15R24P2C_M5	Region5	243	3	1	1.944	2	0.754599	0
L15R24P2C_M5	Region6	1948	23	2	13.9143	16	4.98701	0
L15R24P2C_M5	Region7	171	2	1	1.43697	1	0.498109	0
L15R24P2C_M5	Region8	68	1	1	1	1	0	0
L15R24P2C_M5	Region11	127	2	1	1.38043	1	0.488154	0
L15R24P2C_M6	Region1	3966	42	1	22.1564	25	12.7437	0
L15R24P2C_M6	Region2	1915	18	1	10.1862	12	4.7372	0
L15R24P2C_M6	Region3	559386	4967	1	3562.97	3896	1475.1	137
L15R24P2C_M6	Region4	2294	23	1	13.6548	15	6.55423	0
L15R24P2C_M6	Region5	511	8	1	4.25833	5	1.88535	0
L15R24P2C_M6	Region6	3685	33	1	19.4974	23	8.74316	0
L15R24P2C_M6	Region7	337	5	1	2.45985	2	1.15691	0
L15R24P2C_M6	Region12	877	9	1	6.30935	7	2.06717	0
L15R24P2C_M7	Region1	321944	2771	11	1740.24	2166	1018.75	140
L15R24P2C_M7	Region2	79192	642	9	414.618	532	232.933	152
L15R24P2C_M7	Region3	339305	3069	3	1647.11	2152.5	1180.02	159
L15R24P2C_M7	Region4	198424	1784	14	1153.63	1334.5	590.859	140
L15R24P2C_M7	Region5	60635	526	19	424.021	442	91.8459	140
L15R24P2C_M7	Region6	706668	6307	21	3738.98	4533	2310.94	183
L15R24P2C_M7	Region7	37152	344	2	199.742	240	118.803	140
L15R24P2C_M7	Region8	1627	18	1	9.35057	9	4.14451	0
L15R24P2C_M7	Region9	4176	39	1	29.2028	31	7.11531	0
L15R24P2C_M7	Region10	10173	92	8	72.6643	74	13.8842	132
L15R24P2C_M7	Region11	818	9	1	4.9878	5	2.32877	0
L15R24P2C_M7	Region12	7244	65	1	48.2933	53	15.9191	94
L15R24P2C_M8	Region1	11048	110	1	64.2326	72.5	33.9203	136
L15R24P2C_M8	Region2	739	7	1	3.93085	4	1.95689	0
L15R24P2C_M8	Region3	31149	297	1	154.203	194	107.452	138
L15R24P2C_M8	Region4	1771	16	2	10.2965	11	4.11663	0
L15R24P2C_M8	Region5	776	9	2	5.42657	6	1.43148	0
L15R24P2C_M8	Region6	9552	94	1	53.9661	62	29.3962	115
L15R24P2C_M8	Region7	800	8	1	4.30108	4	1.7385	0
L15R24P2C_M8	Region8	396	4	1	2.55484	3	1.29506	0
L15R24P2C_M8	Region10	328	4	1	2.35971	2	0.868175	0
L15R24P2C_M9	Region1	344	4	1	2.08485	2	0.926612	0
L15R24P2C_M9	Region2	1882	19	1	12.3007	13	4.2967	0
L15R24P2C_M9	Region3	23679	223	1	125.286	149	79.9534	138
L15R24P2C_M9	Region4	2791	26	1	16.5148	19	7.8149	0
L15R24P2C_M9	Region5	196	3	1	1.67521	2	0.740795	0
L15R24P2C_M9	Region6	10448	105	1	62.1905	70	31.7771	128
L15R24P2C_M9	Region7	121	1	1	1	1	0	0
L15R24P2C_M9	Region9	113	1	1	1	1	0	0
L15R24P2C_M9	Region12	239	3	1	1.92742	2	0.734442	0
L15R24P2C_M10	Region1	2287	21	3	12.3622	12	3.36117	0
L15R24P2C_M10	Region2	2320	23	3	12.1466	12	5.02514	0
L15R24P2C_M10	Region3	24013	207	5	116.568	149.5	75.2927	138
L15R24P2C_M10	Region4	4676	42	6	27.186	30	8.27384	0
L15R24P2C_M10	Region5	17904	156	1	125.203	130	22.2238	140
L15R24P2C_M10	Region6	21852	192	3	115.619	119	59.2231	139
L15R24P2C_M10	Region7	1521	51	1	8.31148	3	14.3046	7
L15R24P2C_M10	Region8	149	2	1	1.1037	1	0.306011	0
L15R24P2C_M10	Region9	1256	18	1	8.84507	8	3.67143	0
L15R24P2C_M10	Region10	227	4	1	1.42767	1	0.807082	0
L15R24P2C_M10	Region12	3446	30	4	23.1275	25	6.45493	0
L16R24P3C_M1	Region1	180174	1569	4	973.914	1307	591.779	140
L16R24P3C_M1	Region2	100889	873	6	528.215	649	321.56	140
L16R24P3C_M1	Region3	95582	806	26	463.99	588	289.121	163
L16R24P3C_M1	Region4	67107	588	20	390.157	451	188.387	140
L16R24P3C_M1	Region5	86805	750	14	607.028	635	125.766	140
L16R24P3C_M1	Region6	190868	1782	9	1009.88	1050	667.377	156
L16R24P3C_M1	Region7	98802	926	2	528.353	636	320.957	140
L16R24P3C_M1	Region8	6412	86	4	36.4318	26.5	24.6374	70
L16R24P3C_M1	Region9	2843	28	7	20.3071	21	4.30809	0
L16R24P3C_M1	Region10	10521	94	2	52.3433	68	33.7917	132
L16R24P3C_M1	Region11	4049	51	6	28.9214	29.5	10.9663	1
L16R24P3C_M1	Region12	4593	44	4	30.8255	33	9.95241	0
L16R24P3C_M2	Region1	21302393	181189	11	115148	143013	68675.5	140
L16R24P3C_M2	Region2	8485795	73246	7	44428.2	55730	28195.9	154
L16R24P3C_M2	Region3	42876895	370605	33	208140	272312	150419	203
L16R24P3C_M2	Region4	22236	185	46	129.279	136	36.7526	170
L16R24P3C_M2	Region5	6551856	58829	88	45817.2	47620	10582	143
L16R24P3C_M2	Region6	11403110	99747	27	60333.9	75405	37772.4	184
L16R24P3C_M2	Region7	223327	1927	69	1194.26	1443	662.079	187
L16R24P3C_M2	Region8	30465	363	16	173.097	141.5	125.512	122
L16R24P3C_M2	Region9	77158	669	1	421.628	539	249.831	140
L16R24P3C_M2	Region10	174202	1566	1	871.01	1132.5	604.193	140
L16R24P3C_M2	Region12	47802	424	2	318.68	352.5	111.727	139
L16R24P3C_M3	Region1	34132880	293035	71	184502	230485	109953	185
L16R24P3C_M3	Region2	8321662	72193	98	43568.9	54412	27386.3	191
L16R24P3C_M3	Region3	54339099	478858	178	263782	346254	191298	206
L16R24P3C_M3	Region4	17834890	161359	187	103691	120308	53957.2	172
L16R24P3C_M3	Region5	8734685	80007	201	61081.7	63344	14340.4	143
L16R24P3C_M3	Region6	35614642	316849	113	188437	233830	118049	189
L16R24P3C_M3	Region7	799339	7067	362	4274.54	5075	2313.2	187
L16R24P3C_M3	Region8	28331	344	1	160.062	123	115.471	124
L16R24P3C_M3	Region9	658884	5696	19	3561.54	4514	2115.09	144
L16R24P3C_M3	Region10	313941	2819	1	1554.16	2037	1084.53	140
L16R24P3C_M3	Region11	37	2	1	1.94737	2	0.229416	0
L16R24P3C_M3	Region12	517916	4592	13	3452.77	3724	1188.47	139
L16R24P3C_M4	Region1	7247412	62958	133	39175.2	48297	23316.9	185
L16R24P3C_M4	Region2	7034254	61922	135	36828.6	45870	23312.4	191
L16R24P3C_M4	Region3	20034322	178324	389	97254	126175	70197.2	206
L16R24P3C_M4	Region4	10276056	92622	280	59744.5	69222.5	31002.2	172
L16R24P3C_M4	Region5	2034707	18131	366	14228.7	14730	3045.69	143
L16R24P3C_M4	Region6	11371613	103007	169	60167.3	72705	37850.2	189
L16R24P3C_M4	Region7	171402	1695	61	916.588	1055	506.53	187
L16R24P3C_M4	Region8	209824	2493	2	1185.45	869	942.867	176
L16R24P3C_M4	Region9	51558	451	5	278.692	351	160.175	140
L16R24P3C_M4	Region10	15876	148	2	78.5941	91	42.1366	140
L16R24P3C_M4	Region11	10395	92	1	59.0625	71	29.5923	134
L16R24P3C_M4	Region12	494544	4406	13	3296.96	3567.5	1136.05	144
L16R24P3C_M5	Region1	6065	59	3	43.3214	48.5	15.7751	63
L16R24P3C_M5	Region2	455	6	1	3.42105	4	1.67065	0
L16R24P3C_M5	Region3	2320	24	1	14.321	16	6.31045	0
L16R24P3C_M5	Region4	384	4	1	2.2994	2	0.934705	0
L16R24P3C_M5	Region5	508	6	1	3.60284	4	1.18249	0
L16R24P3C_M5	Region6	2774	31	1	19.6738	22	6.92872	0
L16R24P3C_M5	Region7	353	4	1	2.55797	3	0.974253	0
L16R24P3C_M5	Region8	145	2	1	1.66667	2	0.474137	0
L16R24P3C_M5	Region10	105	1	1	1	1	0	0
L16R24P3C_M5	Region11	211	3	1	1.78814	2	0.804386	0
L16R24P3C_M6	Region1	5604	58	1	31.661	36	17.5567	18
L16R24P3C_M6	Region2	1182	10	1	6.32086	8	2.9318	0
L16R24P3C_M6	Region3	1477058	12893	1	7240.48	9574.5	5210.89	139
L16R24P3C_M6	Region4	1429	15	1	10.0634	11	2.74757	0
L16R24P3C_M6	Region5	1417	19	1	9.90909	12	5.67787	0
L16R24P3C_M6	Region6	5625	58	1	30.7377	35	17.2361	19
L16R24P3C_M6	Region7	212	2	1	1.36774	1	0.483754	0
L16R24P3C_M6	Region8	76	1	1	1	1	0	0
L16R24P3C_M6	Region10	279	5	1	2.232	2	1.13689	0
L16R24P3C_M6	Region12	3604	34	1	24.0267	27	8.49394	0
L16R24P3C_M7	Region1	549067	4641	9	2967.93	3744	1744.96	140
L16R24P3C_M7	Region2	211346	1760	14	1106.52	1418	650.258	189
L16R24P3C_M7	Region3	920056	8119	77	4466.29	5940	3176.13	206
L16R24P3C_M7	Region4	220467	1906	24	1281.78	1523.5	646.239	141
L16R24P3C_M7	Region5	78018	709	54	545.58	571	106.944	143
L16R24P3C_M7	Region6	728856	6433	36	3856.38	4642	2381.23	184
L16R24P3C_M7	Region7	71896	644	3	384.471	467	225.971	140
L16R24P3C_M7	Region8	4428	48	1	25.3029	25	10.7978	0
L16R24P3C_M7	Region9	6479	57	1	36.6045	46	19.5076	53
L16R24P3C_M7	Region10	31803	284	1	158.224	210	109.194	139
L16R24P3C_M7	Region11	33	2	1	1.83333	2	0.383482	0
L16R24P3C_M7	Region12	9665	94	1	64.4333	68	14.6592	129
L16R24P3C_M8	Region1	12551	122	1	68.9615	81	39.2232	137
L16R24P3C_M8	Region2	1315	12	1	6.88482	8	2.66109	0
L16R24P3C_M8	Region3	73497	680	1	367.485	461	255.513	138
L16R24P3C_M8	Region4	1174	11	1	6.82558	7	2.33805	0
L16R24P3C_M8	Region5	1375	16	3	9.61538	10	2.59719	0
L16R24P3C_M8	Region6	6505	64	1	35.1622	39	20.1329	67
L16R24P3C_M8	Region7	2106	19	1	11.3226	13	6.01289	0
L16R24P3C_M8	Region8	1762	22	1	10.8765	10	7.64732	0
L16R24P3C_M8	Region10	804	9	1	5.74286	6	1.78471	0
L16R24P3C_M8	Region12	98	1	1	1	1	0	0
L16R24P3C_M9	Region1	321	4	1	2.22917	2	0.825458	0
L16R24P3C_M9	Region2	2028	21	1	14.0833	14.5	4.04261	0
L16R24P3C_M9	Region3	40729	395	1	217.802	257	137.594	138
L16R24P3C_M9	Region4	1862	19	1	13.1127	13	3.36882	0
L16R24P3C_M9	Region5	818	9	1	5.76056	6	1.42883	0
L16R24P3C_M9	Region6	9352	91	1	49.4815	57	30.8305	115
L16R24P3C_M9	Region7	217	2	1	1.42763	1	0.496371	0
L16R24P3C_M9	Region8	87	2	1	1.35938	1	0.48361	0
L16R24P3C_M9	Region9	132	1	1	1	1	0	0
L16R24P3C_M9	Region10	86	1	1	1	1	0	0
L16R24P3C_M9	Region12	99	2	1	1.02062	1	0.142842	0
L16R24P3C_M10	Region1	3442	30	8	18.6054	20	5.34982	0
L16R24P3C_M10	Region2	8922	78	13	46.712	47	16.2657	94
L16R24P3C_M10	Region3	195234	1657	15	947.738	1252.5	661.959	138
L16R24P3C_M10	Region4	6881	60	7	40.0058	45	15.3849	62
L16R24P3C_M10	Region5	56768	498	6	396.979	412	70.4464	142
L16R24P3C_M10	Region6	86198	757	4	456.074	540	276.07	139
L16R24P3C_M10	Region7	5040	84	2	26.9519	25	20.9847	21
L16R24P3C_M10	Region8	275	5	1	3.57143	4	1.27143	0
L16R24P3C_M10	Region9	3760	33	1	21.2429	26	11.1886	0
L16R24P3C_M10	Region10	752	10	1	3.76	3	2.3215	0
L16R24P3C_M10	Region12	6851	60	9	45.9799	49	12.9252	70
L17R24P3C_M1	Region1	223719	1958	4	1209.29	1569	731.016	140
L17R24P3C_M1	Region2	141508	1231	4	740.88	925	455.463	140
L17R24P3C_M1	Region3	83948	722	15	407.515	505.5	262.424	160
L17R24P3C_M1	Region4	115879	1049	12	673.715	776	342.799	140
L17R24P3C_M1	Region5	113623	1022	13	794.566	820	177.801	140
L17R24P3C_M1	Region6	206363	1927	7	1091.87	1125	741.322	154
L17R24P3C_M1	Region7	124471	1164	3	665.62	806	401.643	140
L17R24P3C_M1	Region8	4769	64	1	27.0966	21	18.8554	19
L17R24P3C_M1	Region9	3152	31	1	17.9091	21	9.43384	0
L17R24P3C_M1	Region10	14203	132	1	78.4696	95	46.0065	138
L17R24P3C_M1	Region11	10584	106	13	75.6	75	17.2668	132
L17R24P3C_M1	Region12	6588	58	12	44.2148	47	10.8836	52
L17R24P3C_M2	Region1	13233164	112784	7	71530.6	88850	42689	140
L17R24P3C_M2	Region2	4986225	43119	12	26105.9	32742	16574.3	157
L17R24P3C_M2	Region3	36334207	315624	18	176380	230014	127597	198
L17R24P3C_M2	Region4	23807	203	65	138.413	134.5	34.5827	172
L17R24P3C_M2	Region5	5347593	48002	71	37395.8	38798	8639.23	143
L17R24P3C_M2	Region6	9127320	80046	22	48292.7	59912	30249	184
L17R24P3C_M2	Region7	213495	1857	84	1141.68	1365	621.286	187
L17R24P3C_M2	Region8	12620	165	6	71.7045	50.5	51.1415	91
L17R24P3C_M2	Region9	49484	433	1	338.932	367.5	92.8306	140
L17R24P3C_M2	Region10	207299	1865	1	1036.49	1345.5	720.62	140
L17R24P3C_M2	Region12	1906	18	3	12.7919	15	3.93232	0
L17R24P3C_M3	Region1	30986435	266513	25	167494	208963	99929.2	181
L17R24P3C_M3	Region2	4822495	41937	29	25248.7	31505	15919.1	190
L17R24P3C_M3	Region3	45967786	403341	80	223145	292845	161831	206
L17R24P3C_M3	Region4	15644933	141956	102	90958.9	105450	47411.5	172
L17R24P3C_M3	Region5	8383986	77175	75	58629.3	60535	13893.3	143
L17R24P3C_M3	Region6	32857618	293514	53	173850	215228	109144	189
L17R24P3C_M3	Region7	544155	4631	498	2909.92	3403	1376.07	187
L17R24P3C_M3	Region8	2192	27	1	12.9704	7	9.2694	0
L17R24P3C_M3	Region9	268696	2327	5	1452.41	1847	863.372	141
L17R24P3C_M3	Region10	532609	4820	7	2649.8	3452	1847.26	140
L17R24P3C_M3	Region11	18	1	1	1	1	0	0
L17R24P3C_M3	Region12	753364	6676	2	5022.43	5409	1739.63	139
L17R24P3C_M4	Region1	7728910	67669	76	41777.9	51563	25015.3	185
L17R24P3C_M4	Region2	8098784	71776	48	42402	52956	27063.1	190
L17R24P3C_M4	Region3	17142829	153038	187	83217.6	108126	60377.1	206
L17R24P3C_M4	Region4	12199358	110501	197	70926.5	82070	36979.3	172
L17R24P3C_M4	Region5	3363504	31160	146	23521	24169	5548.19	143
L17R24P3C_M4	Region6	8171973	74099	73	43238	52544	27232.4	189
L17R24P3C_M4	Region7	283811	2754	131	1517.71	1754	837.821	187
L17R24P3C_M4	Region8	110707	1301	1	625.463	444	468.93	176
L17R24P3C_M4	Region9	47580	428	1	257.189	322	153.959	140
L17R24P3C_M4	Region10	46555	434	1	230.47	283.5	148.425	140
L17R24P3C_M4	Region11	42	3	1	2.21053	2	0.535303	0
L17R24P3C_M4	Region12	158433	1423	7	1056.22	1143.5	364.306	139
L17R24P3C_M5	Region1	6248	61	2	44.6286	50.5	15.8329	78
L17R24P3C_M5	Region2	1702	19	1	11.8194	12.5	4.18397	0
L17R24P3C_M5	Region3	1706	18	1	9.47778	11	5.10718	0
L17R24P3C_M5	Region4	908	9	1	5.34118	6	2.53521	0
L17R24P3C_M5	Region5	1102	13	1	7.8156	8	2.63385	0
L17R24P3C_M5	Region6	3030	34	1	21.6429	25.5	8.69472	0
L17R24P3C_M5	Region7	712	7	1	5.08571	5	1.41159	0
L17R24P3C_M5	Region8	36	2	1	1.8	2	0.410391	0
L17R24P3C_M5	Region11	329	4	1	2.47368	3	0.989176	0
L17R24P3C_M5	Region12	68	1	1	1	1	0	0
L17R24P3C_M6	Region1	6431	69	1	35.1421	42	21.2332	57
L17R24P3C_M6	Region2	1533	16	1	8.06842	9	2.71398	0
L17R24P3C_M6	Region3	982850	8582	1	5119.01	6502.5	3353.69	138
L17R24P3C_M6	Region4	2646	25	1	15.3837	18	6.78003	0
L17R24P3C_M6	Region5	1231	14	1	8.66901	9	2.78731	0
L17R24P3C_M6	Region6	5910	60	1	32.1196	39	18.8959	36
L17R24P3C_M6	Region7	419	6	1	3.03623	3	1.2346	0
L17R24P3C_M6	Region8	35	2	1	1.84211	2	0.374634	0
L17R24P3C_M6	Region9	125	1	1	1	1	0	0
L17R24P3C_M6	Region10	144	2	1	1.33333	1	0.473602	0
L17R24P3C_M6	Region12	2679	27	1	17.86	19	5.97313	0
L17R24P3C_M7	Region1	198999	1682	6	1075.67	1336	621.188	140
L17R24P3C_M7	Region2	269030	2229	4	1408.53	1786	849.155	180
L17R24P3C_M7	Region3	145686	1288	42	707.214	910	467.381	197
L17R24P3C_M7	Region4	348699	3086	8	2027.32	2393.5	1051.08	140
L17R24P3C_M7	Region5	98592	847	48	689.455	720	141.429	142
L17R24P3C_M7	Region6	649584	5777	31	3436.95	4050	2136.91	184
L17R24P3C_M7	Region7	82525	736	3	441.31	535	263.003	140
L17R24P3C_M7	Region8	5675	70	3	32.4286	27	20.079	48
L17R24P3C_M7	Region9	4721	41	1	26.5225	33	13.7126	0
L17R24P3C_M7	Region10	22608	198	1	117.75	151.5	75.6783	139
L17R24P3C_M7	Region11	22	2	1	1.46667	1	0.516398	0
L17R24P3C_M7	Region12	6054	52	2	40.36	44	10.3627	16
L17R24P3C_M8	Region1	3212	33	1	17.5519	19	9.65767	0
L17R24P3C_M8	Region2	488	5	1	2.66667	3	1.20134	0
L17R24P3C_M8	Region3	13917	140	1	82.8393	90.5	40.8622	138
L17R24P3C_M8	Region4	1952	19	3	11.3488	13	3.96702	0
L17R24P3C_M8	Region5	1796	18	4	12.6479	13	2.6663	0
L17R24P3C_M8	Region6	4444	45	3	28.4872	36	14.0421	0
L17R24P3C_M8	Region7	3687	32	1	19.8226	24	10.3064	0
L17R24P3C_M8	Region8	1305	17	1	9.66667	12	5.71722	0
L17R24P3C_M8	Region9	452	5	1	3.20567	3	0.937457	0
L17R24P3C_M8	Region10	624	6	1	4.42553	5	1.24346	0
L17R24P3C_M9	Region1	353	5	1	2.17901	2	1.10843	0
L17R24P3C_M9	Region2	2100	20	1	14.4828	15	3.73256	0
L17R24P3C_M9	Region3	36366	345	1	259.757	266.5	56.3868	138
L17R24P3C_M9	Region4	1426	15	1	10.0423	10	2.60353	0
L17R24P3C_M9	Region5	232	4	1	1.79845	2	0.688974	0
L17R24P3C_M9	Region6	7308	72	1	47.7647	53	18.6822	82
L17R24P3C_M9	Region7	313	3	1	1.83041	2	0.743924	0
L17R24P3C_M9	Region8	124	2	1	1.00813	1	0.090167	0
L17R24P3C_M9	Region9	104	1	1	1	1	0	0
L17R24P3C_M9	Region10	222	3	1	1.776	2	0.69403	0
L17R24P3C_M10	Region1	5883	49	13	31.8	31	5.79336	0
L17R24P3C_M10	Region2	9081	79	4	47.5445	48	22.4008	95
L17R24P3C_M10	Region3	182457	1555	11	885.714	1170	622.177	139
L17R24P3C_M10	Region4	12105	107	1	70.3779	83	32.8315	138
L17R24P3C_M10	Region5	46751	401	49	329.232	339.5	52.3886	141
L17R24P3C_M10	Region6	117394	1053	1	621.132	725	394.381	139
L17R24P3C_M10	Region7	9354	127	3	50.0214	55	32.5072	114
L17R24P3C_M10	Region8	356	4	1	2.225	2	0.78468	0
L17R24P3C_M10	Region9	3041	27	1	21.4155	23	4.39736	0
L17R24P3C_M10	Region10	1296	18	1	6.44776	6	4.06553	0
L17R24P3C_M10	Region11	68	1	1	1	1	0	0
L17R24P3C_M10	Region12	1437	13	3	9.6443	10	2.27226	0
L18R24P3C_M1	Region1	322084	2793	3	1740.99	2277	1044.86	140
L18R24P3C_M1	Region2	73747	624	8	386.11	475	227.56	140
L18R24P3C_M1	Region3	84729	741	31	411.306	506.5	261.252	163
L18R24P3C_M1	Region4	58797	515	18	341.843	393.5	161.155	140
L18R24P3C_M1	Region5	69225	598	27	484.091	501	86.8132	142
L18R24P3C_M1	Region6	237919	2189	12	1258.83	1447	775.094	156
L18R24P3C_M1	Region7	47981	451	5	256.583	306	153.333	140
L18R24P3C_M1	Region8	10246	129	4	58.2159	44	44.3724	83
L18R24P3C_M1	Region9	1482	16	5	10.5857	11	2.59492	0
L18R24P3C_M1	Region10	6891	64	1	34.2836	42	22.4084	67
L18R24P3C_M1	Region11	12103	119	1	70.7778	82	36.8494	135
L18R24P3C_M1	Region12	2418	22	1	16.12	17	3.89272	0
L18R24P3C_M2	Region1	8746890	72880	46	47280.5	58933	26984.6	184
L18R24P3C_M2	Region2	6055838	52367	19	31706	39577	20115.4	187
L18R24P3C_M2	Region3	27386862	237494	58	132946	173864	96092.1	206
L18R24P3C_M2	Region4	25222	205	48	146.64	146	34.4997	171
L18R24P3C_M2	Region5	5628501	50678	118	39360.1	40906	9090.34	143
L18R24P3C_M2	Region6	8222661	72139	29	43506.1	54066	27207.1	184
L18R24P3C_M2	Region7	252076	2236	66	1348	1633	762.398	187
L18R24P3C_M2	Region8	25357	307	1	143.26	119	100.264	128
L18R24P3C_M2	Region9	78994	685	1	429.315	552	255.777	140
L18R24P3C_M2	Region10	116878	1050	1	578.604	760	406.417	140
L18R24P3C_M2	Region11	612	6	1	3.57895	4	1.54479	0
L18R24P3C_M2	Region12	60263	536	5	401.753	437.5	137.686	139
L18R24P3C_M3	Region1	15908095	136929	40	85989.7	107167	51270.1	184
L18R24P3C_M3	Region2	4507366	39257	54	23598.8	29288	14826.4	191
L18R24P3C_M3	Region3	37521356	329410	100	182143	238776	131976	206
L18R24P3C_M3	Region4	9801522	88834	109	56985.6	66087	29664.1	172
L18R24P3C_M3	Region5	7373166	67703	215	51560.6	53363	12097.7	143
L18R24P3C_M3	Region6	14413726	128599	85	76263.1	94139	47742.3	189
L18R24P3C_M3	Region7	377253	3483	115	2017.4	2361	1134.72	187
L18R24P3C_M3	Region8	32715	390	2	184.831	130	137.076	123
L18R24P3C_M3	Region9	408321	3522	13	2207.14	2782	1308.08	142
L18R24P3C_M3	Region10	78144	712	9	388.776	494	262.191	140
L18R24P3C_M3	Region11	52030	466	2	299.023	355.5	155.211	140
L18R24P3C_M3	Region12	251240	2234	2	1674.93	1800.5	570.536	139
L18R24P3C_M4	Region1	7333592	63935	118	39641	48598	23654.3	185
L18R24P3C_M4	Region2	8866173	78486	136	46419.8	57819	29481.2	191
L18R24P3C_M4	Region3	27139822	241491	344	131747	171338	95140.8	206
L18R24P3C_M4	Region4	11697439	105769	240	68008.4	78582.5	35289.6	172
L18R24P3C_M4	Region5	4680773	42684	546	32732.7	33949	7385.58	143
L18R24P3C_M4	Region6	8165591	73762	217	43204.2	52018	26959.5	189
L18R24P3C_M4	Region7	249902	2486	67	1336.37	1559	764.195	187
L18R24P3C_M4	Region8	201364	2415	46	1144.11	854.5	929.451	175
L18R24P3C_M4	Region9	181740	1613	7	982.378	1253	584.468	141
L18R24P3C_M4	Region10	51340	484	1	254.158	311	154.682	144
L18R24P3C_M4	Region11	643	7	1	3.89697	4	2.12885	0
L18R24P3C_M4	Region12	270302	2412	6	1802.01	1939	595.995	149
L18R24P3C_M5	Region1	4913	48	1	28.564	37	16.5353	0
L18R24P3C_M5	Region2	494	7	1	4.11667	5	2.40162	0
L18R24P3C_M5	Region3	1742	21	1	12.5324	12	3.67976	0
L18R24P3C_M5	Region4	423	6	1	3.15672	3	1.43456	0
L18R24P3C_M5	Region5	310	4	1	2.4031	2	0.980429	0
L18R24P3C_M5	Region6	5051	56	4	35.8227	39	12.3261	21
L18R24P3C_M5	Region7	103	1	1	1	1	0	0
L18R24P3C_M5	Region8	136	2	1	1.54545	2	0.500783	0
L18R24P3C_M5	Region9	99	1	1	1	1	0	0
L18R24P3C_M5	Region11	258	4	1	2.08065	2	0.888927	0
L18R24P3C_M6	Region1	34830	366	9	189.293	219.5	109.629	140
L18R24P3C_M6	Region2	1696	17	1	8.87958	8	2.63002	0
L18R24P3C_M6	Region3	1103217	9706	1	5488.64	7183	3866.46	140
L18R24P3C_M6	Region4	1774	19	1	10.5595	11	5.11743	0
L18R24P3C_M6	Region5	1628	23	1	11.4648	14	7.56594	0
L18R24P3C_M6	Region6	92085	1147	1	497.757	575	320.296	141
L18R24P3C_M6	Region7	585	6	1	4.14894	4	1.16457	0
L18R24P3C_M6	Region8	279	4	1	1.99286	2	0.963331	0
L18R24P3C_M6	Region9	59	1	1	1	1	0	0
L18R24P3C_M6	Region10	893	12	1	6.37857	6	2.92709	0
L18R24P3C_M6	Region11	174	2	1	1.16	1	0.367834	0
L18R24P3C_M6	Region12	5501	68	2	37.1689	38	14.5239	24
L18R24P3C_M7	Region1	745945	6373	10	4032.14	5065	2375.46	140
L18R24P3C_M7	Region2	466192	3945	17	2440.8	3092	1498.34	190
L18R24P3C_M7	Region3	642677	5600	112	3119.79	4122	2135.93	206
L18R24P3C_M7	Region4	524931	4606	38	3051.92	3590.5	1563.79	166
L18R24P3C_M7	Region5	77357	734	121	540.958	559	119.135	143
L18R24P3C_M7	Region6	1152588	10103	41	6098.35	7527	3716.05	184
L18R24P3C_M7	Region7	50536	470	10	270.246	322	152.877	140
L18R24P3C_M7	Region8	3195	35	1	18.0508	18	6.96278	0
L18R24P3C_M7	Region9	11259	99	1	62.8994	79	34.7655	137
L18R24P3C_M7	Region10	52327	464	2	260.333	342	178.423	139
L18R24P3C_M7	Region11	265	3	1	1.62577	2	0.676647	0
L18R24P3C_M7	Region12	10418	90	3	69.4533	74	17.6189	131
L18R24P3C_M8	Region1	14218	136	1	76.8541	92	45.625	139
L18R24P3C_M8	Region2	593	6	1	3.44767	4	1.46405	0
L18R24P3C_M8	Region3	51456	481	1	249.786	317	178.942	139
L18R24P3C_M8	Region4	409	5	1	2.62179	3	1.14353	0
L18R24P3C_M8	Region5	1402	14	2	9.8042	10	2.39794	0
L18R24P3C_M8	Region6	7863	80	1	43.9274	49	24.3405	88
L18R24P3C_M8	Region7	1851	17	1	10.0598	12	5.26476	0
L18R24P3C_M8	Region8	1564	21	1	10.6395	12	7.2006	0
L18R24P3C_M8	Region9	448	4	1	3.15493	3	0.801557	0
L18R24P3C_M8	Region10	766	9	1	5.47143	5	1.97991	0
L18R24P3C_M8	Region12	73	1	1	1	1	0	0
L18R24P3C_M9	Region1	1055	13	1	7.08054	7	2.72753	0
L18R24P3C_M9	Region2	4479	43	1	31.3217	33	7.65506	0
L18R24P3C_M9	Region3	38943	378	1	221.267	258	124.342	138
L18R24P3C_M9	Region4	1657	18	1	10.8301	11	4.28245	0
L18R24P3C_M9	Region5	842	10	2	5.92958	6	1.68703	0
L18R24P3C_M9	Region6	10404	104	1	55.0476	64	34.2586	129
L18R24P3C_M9	Region7	725	8	1	4.16667	4	1.74397	0
L18R24P3C_M9	Region9	629	5	1	4.42958	5	0.886446	0
L18R24P3C_M9	Region10	59	1	1	1	1	0	0
L18R24P3C_M9	Region12	268	3	1	2.01504	2	0.728063	0
L18R24P3C_M10	Region1	8466	73	16	45.7622	45	8.99382	49
L18R24P3C_M10	Region2	15313	126	18	80.1728	92	31.39	140
L18R24P3C_M10	Region3	455305	3897	29	2210.22	2939	1560.23	164
L18R24P3C_M10	Region4	20152	176	11	117.163	135	48.2523	140
L18R24P3C_M10	Region5	93213	824	3	651.839	678	114.508	142
L18R24P3C_M10	Region6	232821	1957	2	1231.86	1518	709.405	186
L18R24P3C_M10	Region7	34163	349	5	182.69	216	109.475	140
L18R24P3C_M10	Region8	789	11	1	4.48295	4	2.08662	0
L18R24P3C_M10	Region9	23752	203	1	134.955	169	71.1144	140
L18R24P3C_M10	Region10	5019	52	1	26.5556	32	16.4812	11
L18R24P3C_M10	Region11	1447	18	2	10.3357	10.5	3.54135	0
L18R24P3C_M10	Region12	23744	215	10	159.356	173	51.1888	139
L19R24P3C_M1	Region1	318147	2752	1	1719.71	2214	1031.77	140
L19R24P3C_M1	Region2	82559	696	2	434.521	544.5	258.493	140
L19R24P3C_M1	Region3	70465	622	6	342.063	428.5	226.18	161
L19R24P3C_M1	Region4	94098	857	2	547.081	626.5	281.49	140
L19R24P3C_M1	Region5	38969	349	8	272.51	286	53.8358	140
L19R24P3C_M1	Region6	819349	6929	33	4335.18	5119	1721.05	186
L19R24P3C_M1	Region7	20174	200	1	110.24	130	64.6284	140
L19R24P3C_M1	Region8	10607	119	9	60.267	65	36.6937	107
L19R24P3C_M1	Region9	1587	17	1	11.0208	11	3.18973	0
L19R24P3C_M1	Region10	21754	202	1	108.77	139	76.0716	139
L19R24P3C_M1	Region11	5845993	54448	2	33405.7	39193	18396.3	154
L19R24P3C_M1	Region12	45171	394	15	301.14	329	96.0268	139
L19R24P3C_M2	Region1	4639062	39470	2	25076	31179	14962.8	140
L19R24P3C_M2	Region2	2258878	19343	4	11888.8	14959.5	7445.31	149
L19R24P3C_M2	Region3	11298630	97888	9	54847.7	71597.5	39655.6	142
L19R24P3C_M2	Region4	8751	76	9	50.8779	57.5	17.4024	127
L19R24P3C_M2	Region5	2960336	26623	24	20701.7	21495	4797.44	142
L19R24P3C_M2	Region6	4079623	35878	18	21585.3	26894	13532.3	184
L19R24P3C_M2	Region7	46493	432	18	248.626	293	132.401	140
L19R24P3C_M2	Region8	12602	158	1	71.1977	51	52.1057	89
L19R24P3C_M2	Region9	18638	163	1	108.994	131	55.7005	139
L19R24P3C_M2	Region10	44624	407	1	223.12	284.5	154.805	140
L19R24P3C_M2	Region11	3721	34	10	21.3851	21	5.25159	0
L19R24P3C_M2	Region12	105760	909	40	705.067	789.5	225.591	149
L19R24P3C_M3	Region1	5072393	43615	11	27418.3	34108	16350.3	140
L19R24P3C_M3	Region2	933965	8052	6	4889.87	6133	3067.53	148
L19R24P3C_M3	Region3	10543258	92499	43	51180.9	67120.5	37077.8	200
L19R24P3C_M3	Region4	3546780	32062	28	20620.8	23961.5	10716.3	164
L19R24P3C_M3	Region5	2269110	20785	47	15867.9	16376	3731.03	142
L19R24P3C_M3	Region6	4427632	39647	87	23426.6	28594	14629	189
L19R24P3C_M3	Region7	109750	1131	75	586.898	655	305.068	187
L19R24P3C_M3	Region8	20788	226	5	117.446	91	74.5194	119
L19R24P3C_M3	Region9	81348	703	1	439.719	554	260.811	140
L19R24P3C_M3	Region10	30950	279	1	153.218	194	100.524	140
L19R24P3C_M3	Region11	14166	127	4	80.4886	82.5	22.2246	160
L19R24P3C_M3	Region12	927958	8055	159	6186.39	6747.5	2051.37	150
L19R24P3C_M4	Region1	1092977	9560	22	5907.98	7224	3533.06	140
L19R24P3C_M4	Region2	1135753	9946	3	5946.35	7479	3765.28	154
L19R24P3C_M4	Region3	4572398	40855	70	22196.1	28785.5	16068	206
L19R24P3C_M4	Region4	994499	8961	24	5781.97	6739	2986.64	162
L19R24P3C_M4	Region5	246579	2143	62	1724.33	1774	340.09	143
L19R24P3C_M4	Region6	1527029	13634	180	8079.52	9640	4852.85	189
L19R24P3C_M4	Region7	46382	680	17	248.032	252	174.495	140
L19R24P3C_M4	Region8	19127	207	5	108.062	86	57.1244	148
L19R24P3C_M4	Region9	10213	93	1	55.8087	71	32.6403	129
L19R24P3C_M4	Region10	16864	149	2	83.4851	93.5	47.2553	139
L19R24P3C_M4	Region11	6083	64	3	34.76	44	21.5185	71
L19R24P3C_M4	Region12	144145	1237	163	960.967	1055.5	239.688	150
L19R24P3C_M5	Region1	3920	40	1	28.2014	32	11.1526	0
L19R24P3C_M5	Region2	490	6	1	3.5	4	1.34913	0
L19R24P3C_M5	Region3	1859	20	1	11.2667	13	5.201	0
L19R24P3C_M5	Region4	436	4	1	3.13669	3	0.85297	0
L19R24P3C_M5	Region5	420	5	1	3.08824	3	1.18303	0
L19R24P3C_M5	Region6	12585	116	2	66.5873	73	20.6863	144
L19R24P3C_M5	Region7	91	1	1	1	1	0	0
L19R24P3C_M5	Region8	183	2	1	1.6789	2	0.469056	0
L19R24P3C_M5	Region10	251	3	1	2.1453	2	0.722364	0
L19R24P3C_M5	Region11	115718	1155	1	771.453	813.5	275.441	141
L19R24P3C_M5	Region12	687	7	1	4.90714	5	1.58635	0
L19R24P3C_M6	Region1	216747	2490	1	1494.81	1461	502.123	140
L19R24P3C_M6	Region2	2561	24	1	14.2278	17	7.50183	0
L19R24P3C_M6	Region3	1304158	11645	1	8150.99	8966.5	3497.84	142
L19R24P3C_M6	Region4	1418	17	1	10.0567	10	2.91982	0
L19R24P3C_M6	Region5	8064	101	2	56.7887	55	20.7306	84
L19R24P3C_M6	Region6	1343114	16733	1	7106.42	8484	4755.24	143
L19R24P3C_M6	Region7	2065	26	5	14.75	14	4.06976	0
L19R24P3C_M6	Region8	24284	315	1	154.675	168	122.018	102
L19R24P3C_M6	Region9	64	1	1	1	1	0	0
L19R24P3C_M6	Region10	53408	703	1	271.107	276	221.836	140
L19R24P3C_M6	Region12	968859	12492	2	6459.06	6430.5	2983.58	142
L19R24P3C_M7	Region1	67104	593	1	364.696	451.5	215.584	140
L19R24P3C_M7	Region2	382498	3250	2	2002.61	2561	1249.58	149
L19R24P3C_M7	Region3	47047	401	17	228.383	286	142.63	157
L19R24P3C_M7	Region4	362773	3192	7	2109.15	2490	1095.7	140
L19R24P3C_M7	Region5	36520	328	28	255.385	268	50.6052	142
L19R24P3C_M7	Region6	669743	6103	21	3543.61	4244	2277.68	184
L19R24P3C_M7	Region7	18967	179	4	101.428	120	58.6427	140
L19R24P3C_M7	Region8	9882	105	1	55.8305	43	31.9562	82
L19R24P3C_M7	Region9	4372	40	1	30.7887	32	6.574	0
L19R24P3C_M7	Region10	30988	284	1	154.169	202	110.429	139
L19R24P3C_M7	Region11	6262	55	7	35.9885	42	14.1286	8
L19R24P3C_M7	Region12	42295	356	47	281.967	304.5	64.0607	149
L19R24P3C_M8	Region1	2433	25	1	13.1514	14	7.02935	0
L19R24P3C_M8	Region2	920	8	1	5.22727	6	2.29647	0
L19R24P3C_M8	Region3	4439	46	1	24.9382	29	14.1014	0
L19R24P3C_M8	Region4	527	6	1	3.73759	4	1.25154	0
L19R24P3C_M8	Region5	553	6	1	3.92199	4	1.14686	0
L19R24P3C_M8	Region6	6280	63	1	33.2275	37	20.786	66
L19R24P3C_M8	Region7	375	5	1	2.23214	2	1.18863	0
L19R24P3C_M8	Region8	131	2	1	1.52326	2	0.502388	0
L19R24P3C_M8	Region9	125	1	1	1	1	0	0
L19R24P3C_M8	Region10	466	6	1	3.42647	3.5	1.45873	0
L19R24P3C_M8	Region11	109	1	1	1	1	0	0
L19R24P3C_M8	Region12	895	9	1	6.00671	6	1.94345	0
L19R24P3C_M9	Region1	401	4	1	2.50625	3	0.846724	0
L19R24P3C_M9	Region2	4210	39	1	23.6517	28	12.3427	0
L19R24P3C_M9	Region3	33201	326	1	212.827	234.5	87.6196	138
L19R24P3C_M9	Region4	2145	21	3	15.1056	16	3.64897	0
L19R24P3C_M9	Region5	524	6	1	3.71631	4	1.20313	0
L19R24P3C_M9	Region6	11102	117	1	65.6923	75	35.4332	121
L19R24P3C_M9	Region7	106	2	1	1.21839	1	0.415549	0
L19R24P3C_M9	Region8	210	3	1	2.14286	2	0.799484	0
L19R24P3C_M9	Region9	64	1	1	1	1	0	0
L19R24P3C_M9	Region10	211	3	1	1.77311	2	0.729952	0
L19R24P3C_M9	Region11	982	9	1	6.91549	7	1.63513	0
L19R24P3C_M9	Region12	1006	10	1	6.75168	7	2.21148	0
L19R24P3C_M10	Region1	2369	23	2	12.8054	15	5.98685	0
L19R24P3C_M10	Region2	11880	116	1	68.6705	80	31.6366	138
L19R24P3C_M10	Region3	473179	4072	2	2296.99	3050	1652.58	139
L19R24P3C_M10	Region4	10822	96	1	63.6588	73	28.5431	133
L19R24P3C_M10	Region5	25807	222	1	180.469	189	35.7928	140
L19R24P3C_M10	Region6	87422	788	6	462.55	508	292.819	141
L19R24P3C_M10	Region7	3282	77	7	23.4429	16	20.7414	21
L19R24P3C_M10	Region8	1121	12	1	6.36932	6	2.4646	0
L19R24P3C_M10	Region9	5946	54	1	32.4918	39	18.6903	22
L19R24P3C_M10	Region10	3096	34	4	22.1143	24	7.47763	0
L19R24P3C_M10	Region11	2868	31	3	16.4828	17	6.72131	0
L19R24P3C_M10	Region12	32869	284	1	219.127	242.5	70.2493	139
L20R24P3C_M1	Region1	2342610	20276	5	12662.8	15554	7588.64	140
L20R24P3C_M1	Region2	552444	4685	4	2892.38	3677	1786.34	162
L20R24P3C_M1	Region3	1250036	11090	81	6068.14	7961	4386.74	206
L20R24P3C_M1	Region4	638449	5863	13	3711.91	4310	1935.23	140
L20R24P3C_M1	Region5	202454	1792	147	1415.76	1462	240.92	143
L20R24P3C_M1	Region6	1506577	13552	7	7971.31	9653	5007.03	184
L20R24P3C_M1	Region7	30479	326	44	162.989	175	71.6182	184
L20R24P3C_M1	Region8	3925	64	1	22.3011	17	16.5424	19
L20R24P3C_M1	Region9	5168	50	1	27.9351	35	15.9533	1
L20R24P3C_M1	Region10	11552	116	1	57.4726	70	37.1734	132
L20R24P3C_M1	Region11	28	2	1	1.64706	2	0.492592	0
L20R24P3C_M1	Region12	69489	626	1	463.26	497	156.798	139
L20R24P3C_M2	Region1	40837846	347506	1	220745	274463	131720	140
L20R24P3C_M2	Region2	11340664	98135	6	59375.2	74650	37719.2	161
L20R24P3C_M2	Region3	55733749	483926	18	270552	353666	195988	203
L20R24P3C_M2	Region4	23407	194	17	136.087	157.5	58.0824	140
L20R24P3C_M2	Region5	9898645	88987	128	69221.3	71875	16059.4	143
L20R24P3C_M2	Region6	25991676	227244	12	137522	171391	86038.3	184
L20R24P3C_M2	Region7	211096	1929	478	1128.86	1166	308.307	187
L20R24P3C_M2	Region8	1759	38	1	10.1676	8	8.90197	0
L20R24P3C_M2	Region9	57753	518	1	312.178	398	188.707	140
L20R24P3C_M2	Region10	97734	888	3	486.239	631	338.463	140
L20R24P3C_M2	Region12	1770	19	4	11.8792	13	2.51995	0
L20R24P3C_M3	Region1	13107799	112553	2	70853	88571	42272.1	140
L20R24P3C_M3	Region2	265654	2277	10	1390.86	1744	854.307	147
L20R24P3C_M3	Region3	25713202	225181	29	124821	164043	90510.1	193
L20R24P3C_M3	Region4	988677	8946	11	5748.12	6692	2993.08	140
L20R24P3C_M3	Region5	801748	7250	50	5606.63	5826	1252.38	143
L20R24P3C_M3	Region6	14690742	130704	5	77728.8	96417	48700	184
L20R24P3C_M3	Region7	115221	1021	187	616.155	673	235.297	187
L20R24P3C_M3	Region8	1737	34	1	9.86932	8	8.05977	0
L20R24P3C_M3	Region9	27620	245	1	194.507	203.5	40.2076	140
L20R24P3C_M3	Region10	14146	135	1	70.3781	87	46.8348	140
L20R24P3C_M3	Region11	1083	11	1	6.89809	8	2.43686	0
L20R24P3C_M3	Region12	77000	682	1	513.333	557.5	175.204	139
L20R24P3C_M4	Region1	14925192	130313	22	80676.7	99768	48359.9	180
L20R24P3C_M4	Region2	4896966	43341	26	25638.6	32044	16330.7	190
L20R24P3C_M4	Region3	53402154	478279	51	259234	336072	188874	206
L20R24P3C_M4	Region4	3642551	32920	64	21177.6	24620	11037.4	172
L20R24P3C_M4	Region5	719538	6303	434	5031.73	5188	936.465	143
L20R24P3C_M4	Region6	12466674	113155	43	65961.2	78938	41754.8	184
L20R24P3C_M4	Region7	189487	1681	305	1013.3	1084	385.107	187
L20R24P3C_M4	Region8	23218	302	13	131.92	96	101.899	117
L20R24P3C_M4	Region9	323306	2867	7	1747.6	2237	1049.62	142
L20R24P3C_M4	Region10	49784	467	1	246.455	313	171.295	140
L20R24P3C_M4	Region12	196399	1755	30	1318.11	1418	438.718	139
L20R24P3C_M5	Region1	23028	219	31	164.486	173	38.4669	139
L20R24P3C_M5	Region2	2603	28	1	18.461	19	5.67767	0
L20R24P3C_M5	Region3	24351	243	1	126.828	153	84.2831	138
L20R24P3C_M5	Region4	3670	39	2	26.0284	27	6.88989	0
L20R24P3C_M5	Region5	1062	12	3	7.42657	8	1.6678	0
L20R24P3C_M5	Region6	14527	148	1	82.0734	95	46.9669	139
L20R24P3C_M5	Region7	151	2	1	1.42453	1	0.496619	0
L20R24P3C_M5	Region10	78	1	1	1	1	0	0
L20R24P3C_M5	Region12	328	4	1	2.37681	2	1.06848	0
L20R24P3C_M6	Region1	31970	337	1	179.607	204	104.717	140
L20R24P3C_M6	Region2	4581	41	1	25.1703	31	12.9508	0
L20R24P3C_M6	Region3	3226502	28158	1	16132.5	21080	11279.1	139
L20R24P3C_M6	Region4	4709	47	1	27.8639	31	13.8047	0
L20R24P3C_M6	Region5	3276	35	9	23.0704	24	5.68643	0
L20R24P3C_M6	Region6	22524	247	1	122.413	141	72.3672	141
L20R24P3C_M6	Region7	126	5	1	1.72603	1	1.31509	0
L20R24P3C_M6	Region8	91	1	1	1	1	0	0
L20R24P3C_M6	Region9	148	3	1	1.40952	1	0.583346	0
L20R24P3C_M6	Region10	49	3	1	2.33333	2	0.57735	0
L20R24P3C_M6	Region12	2203	26	2	14.7852	15	5.42213	0
L20R24P3C_M7	Region1	2938288	24937	7	15882.6	19942	9411.06	140
L20R24P3C_M7	Region2	2731726	23161	4	14302.2	18069	8944.71	189
L20R24P3C_M7	Region3	755337	6739	44	3666.68	4816	2608.1	205
L20R24P3C_M7	Region4	2747518	24474	24	15973.9	18644.5	8273.23	142
L20R24P3C_M7	Region5	482733	4221	147	3375.76	3531	704.188	143
L20R24P3C_M7	Region6	4400324	38848	13	23282.1	28794	14591	184
L20R24P3C_M7	Region7	66247	609	118	354.262	378	128.601	187
L20R24P3C_M7	Region8	14486	172	6	82.3068	64	57.2556	97
L20R24P3C_M7	Region9	48551	419	1	262.438	328	155.648	140
L20R24P3C_M7	Region10	50553	453	1	252.765	331	172.596	140
L20R24P3C_M7	Region11	812	10	1	5.8	6	1.93491	0
L20R24P3C_M7	Region12	16599	145	1	110.66	118.5	31.6688	138
L20R24P3C_M8	Region1	20631	200	1	119.948	136.5	62.3198	140
L20R24P3C_M8	Region2	3301	31	1	17.3737	21	9.06953	0
L20R24P3C_M8	Region3	64515	613	1	317.808	396	223.339	142
L20R24P3C_M8	Region4	1643	15	1	9.72189	10	4.12738	0
L20R24P3C_M8	Region5	5184	49	6	36.2517	37	7.192	0
L20R24P3C_M8	Region6	16339	166	1	90.2707	104	54.2255	139
L20R24P3C_M8	Region7	1817	19	1	9.71658	10	2.86054	0
L20R24P3C_M8	Region8	129	2	1	1.53571	2	0.501718	0
L20R24P3C_M8	Region9	788	7	1	5.5493	6	1.39694	0
L20R24P3C_M8	Region10	307	3	1	2.24088	2	0.732899	0
L20R24P3C_M8	Region11	119	2	1	1.38372	1	0.489143	0
L20R24P3C_M8	Region12	257	3	1	1.91791	2	0.776037	0
L20R24P3C_M9	Region1	595	8	1	3.65031	4	1.62364	0
L20R24P3C_M9	Region2	18552	176	1	104.814	122	58.0057	140
L20R24P3C_M9	Region3	95902	903	1	491.805	606	333.001	138
L20R24P3C_M9	Region4	4077	40	2	28.7113	30	6.8764	0
L20R24P3C_M9	Region5	1337	14	4	9.55	10	2.28327	0
L20R24P3C_M9	Region6	36030	366	1	200.167	236	120.678	139
L20R24P3C_M9	Region7	737	10	1	5.22695	5	1.90251	0
L20R24P3C_M9	Region8	135	2	1	1.46739	1	0.501669	0
L20R24P3C_M9	Region9	1310	12	1	9.03448	9	2.26818	0
L20R24P3C_M9	Region10	264	3	1	2.01527	2	0.71236	0
L20R24P3C_M9	Region12	685	7	1	4.59732	5	1.67219	0
L20R24P3C_M10	Region1	3349	35	1	18.1027	21	11.3786	0
L20R24P3C_M10	Region2	6554	57	1	34.3141	43	18.2017	30
L20R24P3C_M10	Region3	491534	4219	4	2386.09	3164	1715.84	139
L20R24P3C_M10	Region4	3500	33	1	24.3056	25.5	6.21557	0
L20R24P3C_M10	Region5	17668	159	6	123.552	126	21.1775	140
L20R24P3C_M10	Region6	137535	1204	1	735.481	892	452.315	139
L20R24P3C_M10	Region7	8638	104	7	46.1925	50	26.053	94
L20R24P3C_M10	Region9	2705	25	1	18.5274	20	5.09387	0
L20R24P3C_M10	Region10	1200	11	1	6.12245	7	3.42619	0
L20R24P3C_M10	Region12	1097	25	1	7.36242	6	4.82563	0
L8R23P1C_M1	Region1	4081617	35339	3	22062.8	27350	13191.3	140
L8R23P1C_M1	Region2	247787	2187	7	1297.31	1617	819.346	140
L8R23P1C_M1	Region3	953987	8543	7	4631	6083	3414.43	139
L8R23P1C_M1	Region4	378337	3452	14	2199.63	2533.5	1138.13	140
L8R23P1C_M1	Region5	51984	482	1	363.524	374	86.3266	140
L8R23P1C_M1	Region6	3013229	27131	1	16027.8	19861	9994.46	170
L8R23P1C_M1	Region7	33202	318	8	177.551	205	103.161	140
L8R23P1C_M1	Region8	15393	185	2	87.4602	71	69.6544	99
L8R23P1C_M1	Region9	4416	40	14	31.5429	32	5.405	0
L8R23P1C_M1	Region10	82810	760	1	409.95	526.5	287.241	140
L8R23P1C_M1	Region11	11097	134	8	79.2643	79	27.7796	118
L8R23P1C_M1	Region12	68187	614	1	457.631	499	158.974	138
L8R23P1C_M2	Region1	23576006	200878	2	127438	158631	76041	140
L8R23P1C_M2	Region2	788777	6831	1	4129.72	5151	2621.61	140
L8R23P1C_M2	Region3	33476190	290269	8	162506	213560	117502	142
L8R23P1C_M2	Region4	8726	79	4	50.7326	58	19.4737	114
L8R23P1C_M2	Region5	569594	5117	7	3983.17	4149	924.516	140
L8R23P1C_M2	Region6	13505311	118177	2	71456.7	88952	44679.5	184
L8R23P1C_M2	Region7	61394	526	29	328.31	390	173.138	155
L8R23P1C_M2	Region8	14374	177	2	81.6705	59	70.6285	92
L8R23P1C_M2	Region9	7896	73	2	56	58	11.9964	105
L8R23P1C_M2	Region10	39211	349	1	194.114	252.5	135.439	140
L8R23P1C_M2	Region12	111	1	1	1	1	0	0
L8R23P1C_M3	Region1	21974669	189053	1	118782	148409	70897.5	140
L8R23P1C_M3	Region2	115118	997	1	602.712	760	379.504	140
L8R23P1C_M3	Region3	35574354	312025	1	172691	226479	125328	141
L8R23P1C_M3	Region4	592190	5355	9	3442.97	3983.5	1790.34	140
L8R23P1C_M3	Region5	158487	1459	5	1116.11	1150.5	245.215	140
L8R23P1C_M3	Region6	25066469	223018	2	132627	164657	82976.2	184
L8R23P1C_M3	Region7	58647	502	36	313.62	366	158.192	179
L8R23P1C_M3	Region8	290	4	1	1.87097	2	0.958284	0
L8R23P1C_M3	Region9	13590	121	1	95.7042	100	19.8458	138
L8R23P1C_M3	Region10	77186	701	1	448.756	517.5	234.022	140
L8R23P1C_M3	Region11	43	1	1	1	1	0	0
L8R23P1C_M3	Region12	4113	38	3	27.604	30	8.37533	0
L8R23P1C_M4	Region1	3671700	32315	15	19847	24284	11959.3	140
L8R23P1C_M4	Region2	526144	4685	1	3023.82	3608.5	1614.93	140
L8R23P1C_M4	Region3	9985007	89298	12	48470.9	62989.5	35276.9	163
L8R23P1C_M4	Region4	487527	4405	22	2834.46	3285.5	1464.98	141
L8R23P1C_M4	Region5	30231	269	3	211.406	221	45.016	140
L8R23P1C_M4	Region6	1381960	12902	6	7311.96	8719	4695.87	184
L8R23P1C_M4	Region7	5248	141	2	28.0642	18	38.5062	21
L8R23P1C_M4	Region8	1491	14	1	8.52	9	2.82607	0
L8R23P1C_M4	Region9	2547	25	8	18.1929	19	4.07642	0
L8R23P1C_M4	Region10	4516	38	7	22.4677	26	9.93278	0
L8R23P1C_M4	Region11	37	2	1	1.94737	2	0.229416	0
L8R23P1C_M4	Region12	1342	16	3	9.00671	9	2.01513	0
L8R23P1C_M5	Region1	28629	270	1	201.613	208	48.5211	139
L8R23P1C_M5	Region2	2913	31	1	20.3706	21	5.7085	0
L8R23P1C_M5	Region3	18772	186	1	94.8081	113	65.0684	138
L8R23P1C_M5	Region4	2734	30	3	19.3901	19	5.28444	0
L8R23P1C_M5	Region5	872	9	1	6.1844	6	1.76313	0
L8R23P1C_M5	Region6	18264	179	1	109.365	123	54.4889	139
L8R23P1C_M5	Region8	376	5	1	3.38739	4	1.57348	0
L8R23P1C_M5	Region10	1009	11	1	7.10563	7	2.13949	0
L8R23P1C_M5	Region11	862	12	1	6.15714	6	2.53967	0
L8R23P1C_M5	Region12	2358	25	1	16.8429	17	4.88909	0
L8R23P1C_M6	Region1	61897	650	153	442.121	434.5	102.544	140
L8R23P1C_M6	Region2	3349	32	1	23.5845	24	5.02369	0
L8R23P1C_M6	Region3	1990303	17415	1	9951.51	12917	6954.46	139
L8R23P1C_M6	Region4	3655	41	5	26.1071	26	7.88104	0
L8R23P1C_M6	Region5	1140	14	2	8.02817	8	2.74945	0
L8R23P1C_M6	Region6	17773	175	8	96.5924	115	49.3752	140
L8R23P1C_M6	Region7	208	2	1	1.6	2	0.491793	0
L8R23P1C_M6	Region9	56	1	1	1	1	0	0
L8R23P1C_M6	Region10	304	4	1	2.28571	2	0.917601	0
L8R23P1C_M6	Region12	1596	17	1	11.4	12	3.13899	0
L8R23P1C_M7	Region1	9389789	79968	11	50755.6	63347	30103.1	169
L8R23P1C_M7	Region2	2879134	24907	8	15074	18930	9554.2	143
L8R23P1C_M7	Region3	2978252	26616	7	14457.5	19013	10568	163
L8R23P1C_M7	Region4	1579596	14142	12	9183.7	10777.5	4757.86	140
L8R23P1C_M7	Region5	302500	2796	3	2115.38	2202	488.567	140
L8R23P1C_M7	Region6	5613397	49434	2	29700.5	36940	18553.8	184
L8R23P1C_M7	Region7	85567	738	109	457.578	518	199.327	187
L8R23P1C_M7	Region8	50196	619	5	285.205	203	243.299	123
L8R23P1C_M7	Region9	11932	106	1	65.2022	80	36.9974	137
L8R23P1C_M7	Region10	331649	2938	4	1650	2147	1138.49	140
L8R23P1C_M7	Region11	65	4	1	3.25	3.5	0.966546	0
L8R23P1C_M7	Region12	47769	421	5	320.597	350	105.134	139
L8R23P1C_M8	Region1	162051	1564	1	880.712	1047.5	527.607	140
L8R23P1C_M8	Region2	1327	12	1	6.98421	8	3.94201	0
L8R23P1C_M8	Region3	227340	2076	6	1557.12	1592	447.468	142
L8R23P1C_M8	Region4	3489	35	1	20.5235	23	10.3611	0
L8R23P1C_M8	Region5	807	8	1	5.64336	6	1.65472	0
L8R23P1C_M8	Region6	65038	648	1	344.116	413	216.644	141
L8R23P1C_M8	Region7	78	1	1	1	1	0	0
L8R23P1C_M8	Region8	1143	15	1	8.86047	10	4.98708	0
L8R23P1C_M8	Region9	433	5	1	3.11511	3	1.11042	0
L8R23P1C_M8	Region10	1078	11	1	5.5567	6	3.29851	0
L8R23P1C_M8	Region12	121	1	1	1	1	0	0
L8R23P1C_M9	Region1	988	11	1	6.29299	7	2.5677	0
L8R23P1C_M9	Region2	10407	102	1	73.2887	76	17.5704	131
L8R23P1C_M9	Region3	64483	621	1	352.366	406	214.884	138
L8R23P1C_M9	Region4	3661	35	1	25.7817	26	6.08232	0
L8R23P1C_M9	Region5	131	2	1	1.28431	1	0.453315	0
L8R23P1C_M9	Region6	18261	173	1	102.59	120.5	57.8292	139
L8R23P1C_M9	Region7	147	2	1	1.28947	1	0.45552	0
L8R23P1C_M9	Region10	84	1	1	1	1	0	0
L8R23P1C_M9	Region12	942	10	1	6.6338	7	2.22009	0
L8R23P1C_M10	Region1	8496	96	6	60.6857	72.5	30.6416	101
L8R23P1C_M10	Region2	27809	262	1	151.962	179	88.6677	140
L8R23P1C_M10	Region3	2588024	22290	1	12624.5	16693	9053.98	139
L8R23P1C_M10	Region4	9096	86	2	63.1667	65.5	16.4831	123
L8R23P1C_M10	Region5	11862	107	1	83.5352	86	17.3429	138
L8R23P1C_M10	Region6	635885	5444	1	3364.47	4163	2055.7	181
L8R23P1C_M10	Region7	11364	117	15	60.7701	69	27.9396	126
L8R23P1C_M10	Region8	232	4	1	3.31429	3	0.752635	0
L8R23P1C_M10	Region9	1673	16	5	11.95	12	2.73881	0
L8R23P1C_M10	Region10	1999	17	1	10.0452	13	5.82514	0
L8R23P1C_M10	Region11	15	1	1	1	1	0	0
L8R23P1C_M10	Region12	292	4	1	1.97297	2	0.450939	0
L9R23P1C_M1	Region1	203039	1742	4	1097.51	1390	647.034	140
L9R23P1C_M1	Region2	13923	119	2	80.9477	97	39.2102	138
L9R23P1C_M1	Region3	106916	959	1	524.098	690.5	380.002	138
L9R23P1C_M1	Region4	13580	124	2	78.9535	91	39.1933	139
L9R23P1C_M1	Region5	7765	72	4	54.6831	57	12.3365	107
L9R23P1C_M1	Region6	306182	2445	1	1620.01	1995	736.25	184
L9R23P1C_M1	Region7	6466	65	1	35.5275	38.5	18.6739	59
L9R23P1C_M1	Region8	6656	88	8	37.6045	22	25.9692	59
L9R23P1C_M1	Region9	936	11	1	5.2	5	2.8975	0
L9R23P1C_M1	Region10	4056	34	1	20.28	26	11.3395	0
L9R23P1C_M1	Region11	51893042	481059	1	308887	356060	153817	141
L9R23P1C_M1	Region12	5068	51	7	34.0134	36	10.4771	4
L9R23P1C_M2	Region1	11243669	95687	2	61106.9	75829.5	36083.4	140
L9R23P1C_M2	Region2	324857	2824	1	1956.97	2250.5	918.596	140
L9R23P1C_M2	Region3	11041208	95681	1	75110.3	80710	21941.6	141
L9R23P1C_M2	Region4	2270	22	2	13.1977	15	5.70384	0
L9R23P1C_M2	Region5	381151	3428	1	2665.39	2754	614.772	140
L9R23P1C_M2	Region6	8523275	74536	23	46322.1	57082.5	27549.4	177
L9R23P1C_M2	Region7	21550	194	1	119.722	144.5	67.2083	140
L9R23P1C_M2	Region8	9807	121	1	69.0634	92	45.3727	80
L9R23P1C_M2	Region9	2757	25	1	19.5532	21	4.60656	0
L9R23P1C_M2	Region10	25733	233	1	128.025	166	88.5909	140
L9R23P1C_M2	Region11	208	3	1	1.42466	1	0.561225	0
L9R23P1C_M2	Region12	1809	17	1	12.6503	14	3.6507	0
L9R23P1C_M3	Region1	3715462	31988	1	20083.6	25022	11988.8	140
L9R23P1C_M3	Region2	33414	292	1	212.828	235	82.0907	140
L9R23P1C_M3	Region3	5080678	44565	1	30423.2	34910	14803.1	139
L9R23P1C_M3	Region4	131169	1193	2	762.61	887.5	396.813	140
L9R23P1C_M3	Region5	61642	577	3	434.099	444.5	96.5305	140
L9R23P1C_M3	Region6	4906059	43629	18	26663.4	32865.5	15893.1	141
L9R23P1C_M3	Region7	15020	139	3	80.3209	95	45.8209	140
L9R23P1C_M3	Region8	1124	14	1	6.65089	6	4.37008	0
L9R23P1C_M3	Region9	9510	87	1	65.137	67.5	15.7654	121
L9R23P1C_M3	Region10	28167	254	1	140.134	177	97.4305	140
L9R23P1C_M3	Region11	141	2	1	1.67857	2	0.46983	0
L9R23P1C_M3	Region12	7553	68	1	52.0897	56	14.9401	102
L9R23P1C_M4	Region1	601747	5282	1	3270.36	3997.5	1945.73	140
L9R23P1C_M4	Region2	90802	813	1	488.183	606.5	298.332	140
L9R23P1C_M4	Region3	1325945	11901	1	6596.74	8407	4630.35	139
L9R23P1C_M4	Region4	64459	579	7	374.762	434.5	190.307	140
L9R23P1C_M4	Region5	9793	90	3	68.4825	70	14.976	130
L9R23P1C_M4	Region6	318846	2985	1	1705.06	2040	1083.36	141
L9R23P1C_M4	Region7	712	17	1	5.23529	4	4.69868	0
L9R23P1C_M4	Region8	424	5	1	3.92593	5	1.50205	0
L9R23P1C_M4	Region9	557	6	1	4.00719	4	1.20684	0
L9R23P1C_M4	Region10	1339	13	1	6.72864	7	3.95514	0
L9R23P1C_M4	Region11	247	3	1	1.77698	2	0.670747	0
L9R23P1C_M4	Region12	1245	12	1	8.95683	9	2.126	0
L9R23P1C_M5	Region1	8839	82	1	49.6573	67	30.584	120
L9R23P1C_M5	Region3	3533	38	2	24.1986	24	7.43859	0
L9R23P1C_M5	Region5	50	1	1	1	1	0	0
L9R23P1C_M5	Region6	4005	39	3	21.7663	24	8.9256	0
L9R23P1C_M5	Region7	247	3	1	1.75177	2	0.688228	0
L9R23P1C_M5	Region8	384	6	1	2.70423	3	1.45762	0
L9R23P1C_M5	Region10	112	2	1	1.33333	1	0.474236	0
L9R23P1C_M5	Region11	951059	9519	1	6514.1	6683.5	1987.54	142
L9R23P1C_M5	Region12	79	1	1	1	1	0	0
L9R23P1C_M6	Region1	470692	5379	1	3159.01	3188	1175.75	140
L9R23P1C_M6	Region2	24976	262	1	151.37	164	72.834	140
L9R23P1C_M6	Region3	812905	7718	1	5567.84	5621.5	1583.34	142
L9R23P1C_M6	Region4	238110	2709	1	1642.14	1595	597.308	141
L9R23P1C_M6	Region5	196132	2440	16	1381.21	1300	498.081	140
L9R23P1C_M6	Region6	434777	5358	4	2362.92	2794	1500.12	141
L9R23P1C_M6	Region7	86395	858	1	572.152	597	195.915	141
L9R23P1C_M6	Region8	60862	759	5	428.606	573.5	282.928	129
L9R23P1C_M6	Region9	17551	242	2	124.475	110	55.3583	137
L9R23P1C_M6	Region10	435786	5789	2	3047.45	2846	1224.16	140
L9R23P1C_M6	Region11	68	1	1	1	1	0	0
L9R23P1C_M6	Region12	744485	9527	1	4996.54	4997	2223.71	142
L9R23P1C_M7	Region1	1491184	12719	2	8104.26	10089.5	4756.04	140
L9R23P1C_M7	Region2	640852	5571	1	3540.62	4358	2042.7	140
L9R23P1C_M7	Region3	433837	3864	1	2169.18	2829.5	1516.04	139
L9R23P1C_M7	Region4	489095	4352	1	2964.21	3369	1381.58	140
L9R23P1C_M7	Region5	55016	506	1	384.727	397	88.2549	140
L9R23P1C_M7	Region6	1309971	11551	1	7080.92	8794	4260.48	141
L9R23P1C_M7	Region7	13122	116	2	70.1711	85	40.2125	139
L9R23P1C_M7	Region8	16395	199	1	95.8772	79	78.7977	96
L9R23P1C_M7	Region9	4967	44	2	35.227	37	7.02075	0
L9R23P1C_M7	Region10	30394	272	1	155.867	200	103.532	140
L9R23P1C_M7	Region11	6107	59	2	43.9353	45	10.0889	42
L9R23P1C_M7	Region12	7873	70	1	52.8389	57	17.3209	110
L9R23P1C_M8	Region1	29248	278	1	160.703	192	92.7252	140
L9R23P1C_M8	Region3	34503	315	1	210.384	236	97.0877	138
L9R23P1C_M8	Region4	651	7	1	3.82941	4	1.73043	0
L9R23P1C_M8	Region5	318	3	1	2.28777	2	0.782458	0
L9R23P1C_M8	Region6	13668	140	1	96.2535	97.5	23.7784	139
L9R23P1C_M8	Region8	269	4	1	1.85517	2	0.816321	0
L9R23P1C_M8	Region9	102	1	1	1	1	0	0
L9R23P1C_M8	Region10	586	6	1	4.12676	4	1.35719	0
L9R23P1C_M8	Region11	114	1	1	1	1	0	0
L9R23P1C_M8	Region12	548	5	1	3.83217	4	1.17477	0
L9R23P1C_M9	Region1	52	1	1	1	1	0	0
L9R23P1C_M9	Region2	2131	23	7	15.2214	15.5	3.70896	0
L9R23P1C_M9	Region3	7045	71	1	50.6835	51	11.0964	75
L9R23P1C_M9	Region4	479	5	1	3.42143	4	1.12568	0
L9R23P1C_M9	Region5	257	3	1	1.97692	2	0.762141	0
L9R23P1C_M9	Region6	10808	109	13	76.6525	77	17.5422	134
L9R23P1C_M9	Region7	1154	14	1	6.86905	7	3.3811	0
L9R23P1C_M9	Region8	460	6	1	4.10714	5	1.84712	0
L9R23P1C_M9	Region9	120	1	1	1	1	0	0
L9R23P1C_M9	Region11	6868	64	2	48.3662	49	10.174	66
L9R23P1C_M9	Region12	122	1	1	1	1	0	0
L9R23P1C_M10	Region1	2670	26	1	18.4138	20	5.19025	0
L9R23P1C_M10	Region2	12575	118	1	82.7303	92	28.9457	138
L9R23P1C_M10	Region3	643089	5519	1	3592.68	4353	2035.68	139
L9R23P1C_M10	Region4	8447	83	2	59.0699	61	16.0205	106
L9R23P1C_M10	Region5	25196	226	1	177.437	183.5	37.2322	140
L9R23P1C_M10	Region6	675198	5836	10	3669.55	4555	2165.88	141
L9R23P1C_M10	Region7	5210	47	1	28.7845	38	16.883	0
L9R23P1C_M10	Region8	162	2	1	1.5	1.5	0.502331	0
L9R23P1C_M10	Region9	3031	28	9	21.65	22	4.08	0
L9R23P1C_M10	Region10	984	9	1	7.02857	7	1.63127	0
L9R23P1C_M10	Region11	3567	34	1	20.8596	24	10.4596	0
L9R23P1C_M10	Region12	1095	10	1	7.55172	8	1.94697	0
L10R23P1C_M1	Region1	2027231	17601	2	10958	13612	6554.52	140
L10R23P1C_M1	Region2	149170	1312	1	1035.9	1105	248.983	140
L10R23P1C_M1	Region3	462705	4123	3	2246.14	2946	1654.73	137
L10R23P1C_M1	Region4	186378	1723	1	1102.83	1252	554.15	140
L10R23P1C_M1	Region5	24100	231	1	169.718	174	37.4151	140
L10R23P1C_M1	Region6	1334530	11995	5	7061.01	8752	4440.64	141
L10R23P1C_M1	Region7	17966	168	1	96.0749	114	57.0289	140
L10R23P1C_M1	Region8	3540	43	1	20.3448	14.5	16.8357	0
L10R23P1C_M1	Region9	837	8	2	5.97857	6	1.56153	0
L10R23P1C_M1	Region10	10981	103	35	78.4357	81	14.9244	135
L10R23P1C_M1	Region11	4843	58	1	34.5929	34	11.3657	20
L10R23P1C_M1	Region12	7688	70	1	53.0207	56	15.5253	104
L10R23P1C_M2	Region1	44850366	381651	4	242434	301912	144642	177
L10R23P1C_M2	Region2	1524291	13228	1	9834.14	11061	3670.45	140
L10R23P1C_M2	Region3	46190416	399859	1	224225	293248	162138	142
L10R23P1C_M2	Region4	1306	12	3	7.59302	7	2.12959	0
L10R23P1C_M2	Region5	975499	8769	7	6869.71	7124	1474.91	140
L10R23P1C_M2	Region6	39241099	342796	5	207625	259158	129802	184
L10R23P1C_M2	Region7	88986	769	34	475.861	570	256.517	177
L10R23P1C_M2	Region8	2125	26	1	15.9774	21	8.99029	0
L10R23P1C_M2	Region9	10842	95	1	76.8936	82	15.5769	132
L10R23P1C_M2	Region10	77916	697	1	469.373	539	226.502	140
L10R23P1C_M2	Region12	239	2	1	1.73188	2	0.444592	0
L10R23P1C_M3	Region1	21852419	187850	20	118121	147416	70451.3	177
L10R23P1C_M3	Region2	153621	1332	2	804.298	1005	505.628	140
L10R23P1C_M3	Region3	26224111	230035	15	127302	167090	92349	141
L10R23P1C_M3	Region4	966568	8806	1	5619.58	6518.5	2936.91	140
L10R23P1C_M3	Region5	164865	1506	7	1161.02	1195.5	251.187	140
L10R23P1C_M3	Region6	25723004	228793	14	136101	168420	85180.8	184
L10R23P1C_M3	Region7	58418	504	35	312.396	373	157.861	179
L10R23P1C_M3	Region8	4486	56	1	32.5072	44	20.2395	44
L10R23P1C_M3	Region9	17676	159	42	126.257	130	22.0472	139
L10R23P1C_M3	Region10	60545	554	1	426.373	440	96.9307	140
L10R23P1C_M3	Region12	174	2	1	1.43802	1	0.498206	0
L10R23P1C_M4	Region1	3069116	26998	59	16589.8	20133	9938.33	185
L10R23P1C_M4	Region2	348767	3098	1	1826.01	2246	1167.16	140
L10R23P1C_M4	Region3	6314581	56237	48	30653.3	39881	22209.8	205
L10R23P1C_M4	Region4	340412	3079	4	1979.14	2285	1030.38	140
L10R23P1C_M4	Region5	20029	182	10	140.063	143	23.3559	140
L10R23P1C_M4	Region6	1353121	12453	72	7159.37	8518	4495.54	189
L10R23P1C_M4	Region7	3790	48	2	20.2674	21	11.3072	0
L10R23P1C_M4	Region8	474	6	1	2.92593	3	1.73941	0
L10R23P1C_M4	Region9	327	3	1	2.4403	3	0.688369	0
L10R23P1C_M4	Region10	2641	26	1	18.5986	20	4.98375	0
L10R23P1C_M4	Region12	137	4	1	1.42708	1	1.00257	0
L10R23P1C_M5	Region1	21115	202	47	150.821	154	29.3658	139
L10R23P1C_M5	Region2	1018	11	2	7.27143	7.5	2.10803	0
L10R23P1C_M5	Region3	7112	73	1	49.7343	52	13.6624	76
L10R23P1C_M5	Region4	341	4	1	2.64341	3	0.990568	0
L10R23P1C_M5	Region5	200	2	1	1.52672	2	0.501202	0
L10R23P1C_M5	Region6	9899	96	15	70.2057	72	16.1336	126
L10R23P1C_M5	Region7	96	1	1	1	1	0	0
L10R23P1C_M5	Region8	163	2	1	1.79121	2	0.408697	0
L10R23P1C_M5	Region10	175	2	1	1.45833	1	0.50035	0
L10R23P1C_M5	Region11	446	6	1	3.35338	3	1.48832	0
L10R23P1C_M5	Region12	693	8	1	4.98561	5	1.85717	0
L10R23P1C_M6	Region1	49009	540	1	269.28	305.5	164.889	140
L10R23P1C_M6	Region2	446	4	1	3.23188	3	0.83962	0
L10R23P1C_M6	Region3	1437622	12571	1	8122.16	9775	4573.07	139
L10R23P1C_M6	Region4	881	11	1	6.29286	6	2.56006	0
L10R23P1C_M6	Region5	345	5	1	2.55556	2	1.13076	0
L10R23P1C_M6	Region6	19930	215	1	106.011	126.5	64.9889	139
L10R23P1C_M6	Region7	43	1	1	1	1	0	0
L10R23P1C_M6	Region10	494	8	1	3.57971	3	1.77908	0
L10R23P1C_M6	Region12	473	8	1	3.42754	3	1.70824	0
L10R23P1C_M7	Region1	1595750	13513	3	8625.68	10860	5111.62	140
L10R23P1C_M7	Region2	394584	3439	1	2168.04	2702	1269.46	140
L10R23P1C_M7	Region3	54772	518	2	265.883	339.5	191.572	138
L10R23P1C_M7	Region4	216425	1922	1	1258.28	1484	654.268	140
L10R23P1C_M7	Region5	8380	77	23	59.8571	61	10.289	119
L10R23P1C_M7	Region6	2727963	23878	4	14433.7	17994	8953.66	184
L10R23P1C_M7	Region7	11768	107	1	62.9305	78	36.9309	137
L10R23P1C_M7	Region8	55	1	1	1	1	0	0
L10R23P1C_M7	Region9	105	1	1	1	1	0	0
L10R23P1C_M7	Region10	6017	53	1	36.4667	41	16.5977	34
L10R23P1C_M7	Region12	6753	60	16	48.5827	51	9.61423	76
L10R23P1C_M8	Region1	2270	21	1	12.337	14	5.27656	0
L10R23P1C_M8	Region2	66	1	1	1	1	0	0
L10R23P1C_M8	Region3	9282	101	1	46.41	53.5	32.7388	111
L10R23P1C_M8	Region4	119	1	1	1	1	0	0
L10R23P1C_M8	Region5	112	1	1	1	1	0	0
L10R23P1C_M8	Region6	2341	21	1	13.3011	15.5	6.56703	0
L10R23P1C_M8	Region9	83	1	1	1	1	0	0
L10R23P1C_M8	Region10	117	1	1	1	1	0	0
L10R23P1C_M9	Region1	448	5	1	3.04762	3	1.16062	0
L10R23P1C_M9	Region2	1552	16	1	10.7778	11	2.99987	0
L10R23P1C_M9	Region3	52525	497	1	372.518	387	89.5894	138
L10R23P1C_M9	Region4	703	7	2	5.02143	5	1.27774	0
L10R23P1C_M9	Region6	46916	459	1	266.568	306	148.966	141
L10R23P1C_M9	Region7	310	4	1	1.86747	2	0.656364	0
L10R23P1C_M10	Region1	5713	59	1	31.0489	37.5	18.9714	30
L10R23P1C_M10	Region2	8484	81	1	45.6129	52	27.9409	102
L10R23P1C_M10	Region3	4834575	41483	2	23468.8	31101	16929.9	139
L10R23P1C_M10	Region4	5509	53	1	34.2174	38	14.7325	14
L10R23P1C_M10	Region5	5868	52	2	41.3239	43	8.27159	12
L10R23P1C_M10	Region6	1060610	9186	4	5611.69	7015	3477.55	141
L10R23P1C_M10	Region7	9408	82	1	50.3102	62	28.6244	131
L10R23P1C_M10	Region9	6577	58	1	46.6454	49	9.50123	65
L10R23P1C_M10	Region10	1352	12	4	9.65714	10	1.97747	0
L10R23P1C_M10	Region12	2124	21	3	15.2806	16	3.77641	0
L11R23P1C_M1	Region1	2814034	24440	2	15211	18901	9118.35	140
L11R23P1C_M1	Region2	267541	2360	2	1870.92	1990	423.449	140
L11R23P1C_M1	Region3	813168	7302	6	3947.42	5208.5	2904.69	139
L11R23P1C_M1	Region4	319785	2935	2	1859.22	2156	971.424	140
L11R23P1C_M1	Region5	46043	432	2	324.246	330.5	73.8166	140
[truncated: 17,346 more rows]
